# Supplementary material for: Ctenosciara alexanderkoenigi sp. n. (Diptera: Sciaridae), an exotic invader in Germany?
Source: Biodivers Data J. 2016 Apr 1;(4):e6460. doi: 10.3897/BDJ.4.e6460 (PMC4822059; doi:10.3897/BDJ.4.e6460)
Supplement: Supplementary material 1 — Nearctic Sciaridae from BOLD [file biodiversity_data_journal-4-e6460-s001.xlsx]

## Sheet: Tabelle1
processid	sampleid	recordID	catalognum	fieldnum	institution_storing	bin_uri	phylum_taxID	phylum_name	class_taxID	class_name	order_taxID	order_name	family_taxID	family_name	subfamily_taxID	subfamily_name	genus_taxID	genus_name	species_taxID	species_name	identification_provided_by	voucher_type	tissue_type	collectors	collectiondate	lifestage	sex	reproduction	extrainfo	notes	lat	lon	coord_source	coord_accuracy	country	province	region	exactsite
CHDIP187-11	BIOUG01920-C02	2382743	BIOUG01920-C02	L#CHMAL-004S	Biodiversity Institute of Ontario	BOLD:AAH4017	20	Arthropoda	82	Insecta	127	Diptera	105275	Sciaridae							Valerie Levesque-Beaudin			J.Skevington,A.Renaud	2007-06-30	A		S		malaise trap	58.74	-93.82			Canada	Manitoba	Churchill
CNBRK091-14	BIOUG10672-A05	4200042	BIOUG10672-A05	GMP#01304	Biodiversity Institute of Ontario	BOLD:AAH3983	20	Arthropoda	82	Insecta	127	Diptera	105275	Sciaridae			105276	Ctenosciara	521373	Ctenosciara hyalipennis	Angela Telfer	Vouchered:Registered Collection		CBH staff	2013-05-31	A			Cape Breton Highlands National Park	2 malaise traps combined (+GMP#01305)	46.6553	-60.4285	GPS, WGS84		Canada	Nova Scotia	Cape Breton Highlands National Park	Clyburn Valley Road, near golf course
CNBRK289-14	BIOUG10674-B01	4200240	BIOUG10674-B01	GMP#01304	Biodiversity Institute of Ontario	BOLD:AAH3983	20	Arthropoda	82	Insecta	127	Diptera	105275	Sciaridae			105276	Ctenosciara	521373	Ctenosciara hyalipennis	Angela Telfer	Vouchered:Registered Collection		CBH staff	2013-05-31	A			Cape Breton Highlands National Park	2 malaise traps combined (+GMP#01305)	46.6553	-60.4285	GPS, WGS84		Canada	Nova Scotia	Cape Breton Highlands National Park	Clyburn Valley Road, near golf course
CNFDH121-14	BIOUG10984-E07	4255680	BIOUG10984-E07	GMP#01240	Biodiversity Institute of Ontario	BOLD:ACC8602	20	Arthropoda	82	Insecta	127	Diptera	105275	Sciaridae							Kate Perez	Vouchered:Registered Collection		Shirley Butland	2013-08-20	A			Fundy National Park	2 malaise traps combined (+GMP#01241); trap 1	45.5894	-64.9556	GPS		Canada	New Brunswick	Fundy National Park	Devil`s Halfacre Road
CNFNF558-14	BIOUG10359-G04	4176164	BIOUG10359-G04	GMP#01452	Biodiversity Institute of Ontario	BOLD:AAN6432	20	Arthropoda	82	Insecta	127	Diptera	105275	Sciaridae							Kate Perez	Vouchered:Registered Collection		F.Tremblay	2013-07-22	A			Forillon National Park		48.857	-64.376	GPS		Canada	Quebec	Forillon National Park	trail off of park compound (i.e. operation centre)
CNIVB673-14	BIOUG16833-H04	5198139	BIOUG16833-H04	GMP#03964	Biodiversity Institute of Ontario	BOLD:AAM9235	20	Arthropoda	82	Insecta	127	Diptera	105275	Sciaridae							Angela Telfer	Vouchered:Registered Collection	Whole Voucher	Pinette,Pete,Sejal	2014-06-17	A			Ivvavik NP	Trap 1	69.169	-140.167	GPS		Canada	Yukon Territory	Ivvavik National Park
CNKJB302-14	BIOUG11364-E02	4300352	BIOUG11364-E02	GMP#01262	Biodiversity Institute of Ontario	BOLD:ABA6511	20	Arthropoda	82	Insecta	127	Diptera	105275	Sciaridae							Kate Perez	Vouchered:Registered Collection		Jeramiah Garber	2013-05-30	A			Kejimkujik National Park	2 malaise traps combined (+GMP#01263)	44.4066	-65.2455	GPS, WGS84		Canada	Nova Scotia	Kejimkujik National Park	near Ampitheater off of Campfire Circle
CNKJD594-14	BIOUG11409-D03	4313452	BIOUG11409-D03	GMP#01269	Biodiversity Institute of Ontario	BOLD:ACA7687	20	Arthropoda	82	Insecta	127	Diptera	105275	Sciaridae							Kate Perez	Vouchered:Registered Collection		Jeramiah Garber	2013-06-27	A			Kejimkujik National Park		44.4066	-65.2455	GPS, WGS84		Canada	Nova Scotia	Kejimkujik National Park	near Ampitheater off of Campfire Circle
CNMIH1036-14	BIOUG12636-F04	4483421	BIOUG12636-F04	GMP#01108	Biodiversity Institute of Ontario	BOLD:AAH3914	20	Arthropoda	82	Insecta	127	Diptera	105275	Sciaridae			453947	Sciara			Angela Telfer	Vouchered:Registered Collection		Park Staff	2013-08-20				Mingan Archipelago National Park Reserve	2 malaise traps combined (+GMP#01109); B	50.2135	-63.7979	GPS		Canada	Quebec	Mingan Archipelago National Park Reserve
CNNHB1925-14	BIOUG17109-E04	5242396	BIOUG17109-E04	GMP#03979	Biodiversity Institute of Ontario	BOLD:ABW3421	20	Arthropoda	82	Insecta	127	Diptera	105275	Sciaridae							Angela Telfer	Vouchered:Registered Collection	Whole Voucher	Parks Canada	2014-07-04	A			Nahanni NP		61.606	-125.758	GPS		Canada	Northwest Territories	Nahanni National Park
CNPKH233-14	BIOUG11266-A01	4309474	BIOUG11266-A01	GMP#01502	Biodiversity Institute of Ontario	BOLD:AAL7870	20	Arthropoda	82	Insecta	127	Diptera	105275	Sciaridae							Kate Perez	Vouchered:Registered Collection		Cavan Harpur	2013-07-29				Pukaskwa National Park	2 malaise traps combined (+GMP#01503)	48.601	-86.2893	GPS		Canada	Ontario	Pukaskwa National Park
CNPKJ497-14	BIOUG11623-H07	4389760	BIOUG11623-H07	GMP#01510	Biodiversity Institute of Ontario	BOLD:ACX5278	20	Arthropoda	82	Insecta	127	Diptera	105275	Sciaridae							Kate Perez	Vouchered:Registered Collection		Cavan Harpur	2013-08-26				Pukaskwa National Park	2 malaise traps combined (+GMP#01511)	48.601	-86.2893	GPS		Canada	Ontario	Pukaskwa National Park
CNPKO1973-14	BIOUG14160-G01	4778150	BIOUG14160-G01	GMP#01512	Biodiversity Institute of Ontario	BOLD:AAH3991	20	Arthropoda	82	Insecta	127	Diptera	105275	Sciaridae							Kate Perez	Vouchered:Registered Collection		Cavan Harpur	2013-09-02				Pukaskwa National Park	2 malaise traps combined (+GMP#01513)	48.601	-86.2893	GPS		Canada	Ontario	Pukaskwa National Park
CNPKO2004-14	BIOUG14161-A09	4778181	BIOUG14161-A09	GMP#01512	Biodiversity Institute of Ontario		20	Arthropoda	82	Insecta	127	Diptera	105275	Sciaridae							Angela Telfer	Vouchered:Registered Collection		Cavan Harpur	2013-09-02				Pukaskwa National Park	2 malaise traps combined (+GMP#01513)	48.601	-86.2893	GPS		Canada	Ontario	Pukaskwa National Park
CNPKO244-14	BIOUG14095-E06	4769272	BIOUG14095-E06	GMP#01512	Biodiversity Institute of Ontario	BOLD:ABA6410	20	Arthropoda	82	Insecta	127	Diptera	105275	Sciaridae							Kate Perez	Vouchered:Registered Collection		Cavan Harpur	2013-09-02				Pukaskwa National Park	2 malaise traps combined (+GMP#01513)	48.601	-86.2893	GPS		Canada	Ontario	Pukaskwa National Park
CNTMC1431-14	BIOUG11636-D07	4352548	BIOUG11636-D07	GMP#01566	Biodiversity Institute of Ontario	BOLD:AAH3929	20	Arthropoda	82	Insecta	127	Diptera	105275	Sciaridae			106664	Bradysia	706908	Bradysia flavipila	Kate Perez	Vouchered:Registered Collection		Darroch Whitaker	2013-08-16	A			Torngat Mountains National Park		58.4505	-62.7982	GPS		Canada	Newfoundland and Labrador	Torngat Mountains National Park
CNTNA693-14	BIOUG12051-C09	4396016	BIOUG12051-C09	GMP#01168	Biodiversity Institute of Ontario	BOLD:AAL7864	20	Arthropoda	82	Insecta	127	Diptera	105275	Sciaridae							Kate Perez	Vouchered:Registered Collection		Evan Perry	2013-05-21	A			Terra Nova National Park	2 malaise traps combined (+GMP#01209)	48.598	-53.9702	GPS		Canada	Newfoundland and Labrador	Terra Nova National Park	Blue Hill Road
CNTNA787-14	BIOUG12052-C08	4396110	BIOUG12052-C08	GMP#01168	Biodiversity Institute of Ontario	BOLD:ACD0968	20	Arthropoda	82	Insecta	127	Diptera	105275	Sciaridae							Kate Perez	Vouchered:Registered Collection		Evan Perry	2013-05-21	A			Terra Nova National Park	2 malaise traps combined (+GMP#01209)	48.598	-53.9702	GPS		Canada	Newfoundland and Labrador	Terra Nova National Park	Blue Hill Road
CNYOK1258-15	BIOUG19789-C04	5570672	BIOUG19789-C04	GMP#04295	Biodiversity Institute of Ontario	BOLD:ACB2385	20	Arthropoda	82	Insecta	127	Diptera	105275	Sciaridae							Angela Telfer	Vouchered:Registered Collection	Whole Voucher	Jamie	2014-07-30	A			Yoho NP	in clearing surrounded by pines	51.365	-116.528	GPS		Canada	British Columbia	Yoho National Park	Bunkhouse
SSFDB1776-14	BIOUG13669-D05	4632275	BIOUG13669-D05	L#13BIOBUS-0054	Biodiversity Institute of Ontario	BOLD:AAG7059	20	Arthropoda	82	Insecta	127	Diptera	105275	Sciaridae							Angela Telfer	Vouchered:Registered Collection		BIObus 2013	2013-05-30				Fundy NP	10 pitfall traps|May 24-30|overcast and foggy	45.553	-65.007	GPSmap 60Cx		Canada	New Brunswick	Fundy NP	coastal softwood, red spruce, Spruce Beetle infect
SSFDB2468-14	BIOUG13675-B12	4644302	BIOUG13675-B12	L#13BIOBUS-0053	Biodiversity Institute of Ontario	BOLD:AAL7864	20	Arthropoda	82	Insecta	127	Diptera	105275	Sciaridae							Angela Telfer	Vouchered:Registered Collection		BIObus 2013	2013-05-30				Fundy NP	10 pan traps|May 24-30|overcast and foggy	45.553	-65.007	GPSmap 60Cx		Canada	New Brunswick	Fundy NP	coastal softwood, red spruce, Spruce Beetle infect
SSFDB3410-14	BIOUG13685-E08	4739562	BIOUG13685-E08	L#13BIOBUS-0052	Biodiversity Institute of Ontario	BOLD:ACH4030	20	Arthropoda	82	Insecta	127	Diptera	105275	Sciaridae							Angela Telfer	Vouchered:Registered Collection		BIObus 2013	2013-05-30				Fundy NP	1 Intercept Trap|May 24-30|overcast and foggy	45.5532	-65.007	GPSmap 60Cx		Canada	New Brunswick	Fundy NP	coastal softwood, red spruce, Spruce Beetle infect
SSROB3340-14	BIOUG13605-F08	4638432	BIOUG13605-F08	L#13BIOBUS-2517	Biodiversity Institute of Ontario		20	Arthropoda	82	Insecta	127	Diptera	105275	Sciaridae							BOLD ID Engine	Vouchered:Registered Collection	Whole Voucher	BIObus 2013	2013-06-09	A			Rouge NP		43.804	-79.146	GPS		Canada	Ontario	Rouge National Urban Park
SSROC2416-15	BIOUG19640-H10	5588582	BIOUG19640-H10	L#13BIOBUS-2519	Biodiversity Institute of Ontario	BOLD:ABU5520	20	Arthropoda	82	Insecta	127	Diptera	105275	Sciaridae							Angela Telfer	Vouchered:Registered Collection	Whole Voucher	BIObus 2013	2013-06-09	A			Rouge NP		43.811	-79.162	GPS		Canada	Ontario	Rouge National Urban Park
SSROC2670-15	BIOUG19643-F03	5588836	BIOUG19643-F03	L#13BIOBUS-2519	Biodiversity Institute of Ontario	BOLD:ABU5520	20	Arthropoda	82	Insecta	127	Diptera	105275	Sciaridae							Angela Telfer	Vouchered:Registered Collection	Whole Voucher	BIObus 2013	2013-06-09	A			Rouge NP		43.811	-79.162	GPS		Canada	Ontario	Rouge National Urban Park
CHDIP382-11	BIOUG01924-C07	2382938	BIOUG01924-C07	L#CHMAL-007P	Biodiversity Institute of Ontario	BOLD:ABY2036	20	Arthropoda	82	Insecta	127	Diptera	105275	Sciaridae							Valerie Levesque-Beaudin			A.Renaud	2007-07-21	A		S		malaise trap	58.731	-93.78			Canada	Manitoba	Churchill
CHDIP502-12	BIOUG01926-A02	2409401	BIOUG01926-A02	L#CHMAL-001H	Biodiversity Institute of Ontario	BOLD:AAH3947	20	Arthropoda	82	Insecta	127	Diptera	105275	Sciaridae							Valerie Levesque-Beaudin			A.Renaud	2007-07-29			S		malaise trap	58.74	-93.82			Canada	Manitoba	Churchill
CHDIP694-12	BIOUG01930-A04	2409593	BIOUG01930-A04	L#CHMAL-003M	Biodiversity Institute of Ontario	BOLD:AAH3925	20	Arthropoda	82	Insecta	127	Diptera	105275	Sciaridae							Valerie Levesque-Beaudin			A.Renaud	2007-07-24	A		S		malaise trap	58.63	-93.819			Canada	Manitoba	Churchill
CNBAA101-12	BIOUG03122-D03	2800109	BIOUG03122-D03	GMP#00366	Biodiversity Institute of Ontario	BOLD:ACA7884	20	Arthropoda	82	Insecta	127	Diptera	105275	Sciaridae								Vouchered:Registered Collection	Whole Voucher	Whittington	2012-07-06				Banff NP	New location	51.209	-115.51	GPS		Canada	Alberta	Banff National Park
CNBAA164-12	BIOUG03149-A07	2800172	BIOUG03149-A07	GMP#00366	Biodiversity Institute of Ontario	BOLD:ACA7884	20	Arthropoda	82	Insecta	127	Diptera	105275	Sciaridae								Vouchered:Registered Collection	Whole Voucher	Whittington	2012-07-06				Banff NP	New location	51.209	-115.51	GPS		Canada	Alberta	Banff National Park
CNBAA219-12	BIOUG03149-F02	2800227	BIOUG03149-F02	GMP#00366	Biodiversity Institute of Ontario	BOLD:ACC2313	20	Arthropoda	82	Insecta	127	Diptera	105275	Sciaridae								Vouchered:Registered Collection	Whole Voucher	Whittington	2012-07-06				Banff NP	New location	51.209	-115.51	GPS		Canada	Alberta	Banff National Park
CNBAA261-12	BIOUG03159-A04	2800269	BIOUG03159-A04	GMP#00366	Biodiversity Institute of Ontario	BOLD:ACA7884	20	Arthropoda	82	Insecta	127	Diptera	105275	Sciaridae								Vouchered:Registered Collection	Whole Voucher	Whittington	2012-07-06				Banff NP	New location	51.209	-115.51	GPS		Canada	Alberta	Banff National Park
CNBAA312-12	BIOUG03159-E07	2800320	BIOUG03159-E07	GMP#00366	Biodiversity Institute of Ontario	BOLD:AAL7864	20	Arthropoda	82	Insecta	127	Diptera	105275	Sciaridae								Vouchered:Registered Collection	Whole Voucher	Whittington	2012-07-06				Banff NP	New location	51.209	-115.51	GPS		Canada	Alberta	Banff National Park
CNBAA373-12	BIOUG03162-A03	2800381	BIOUG03162-A03	GMP#00366	Biodiversity Institute of Ontario	BOLD:ACA7884	20	Arthropoda	82	Insecta	127	Diptera	105275	Sciaridae								Vouchered:Registered Collection	Whole Voucher	Whittington	2012-07-06				Banff NP	New location	51.209	-115.51	GPS		Canada	Alberta	Banff National Park
CNBAB350-12	BIOUG03252-G09	2806080	BIOUG03252-G09	GMP#00368	Biodiversity Institute of Ontario	BOLD:ACA7884	20	Arthropoda	82	Insecta	127	Diptera	105275	Sciaridae								Vouchered:Registered Collection	Whole Voucher	Whittington, Gill	2012-07-19				Banff NP		51.209	-115.51	GPS		Canada	Alberta	Banff National Park
CNBAC189-12	BIOUG03572-G08	2880286	BIOUG03572-G08	GMP#00370	Biodiversity Institute of Ontario	BOLD:ACB0744	20	Arthropoda	82	Insecta	127	Diptera	105275	Sciaridae								Vouchered:Registered Collection	Whole Voucher	Gill	2012-08-05	A		S	Banff NP		51.209	-115.51	GPS		Canada	Alberta	Banff National Park
CNBAC242-12	BIOUG03575-D02	2880339	BIOUG03575-D02	GMP#00370	Biodiversity Institute of Ontario	BOLD:AAL7865	20	Arthropoda	82	Insecta	127	Diptera	105275	Sciaridae								Vouchered:Registered Collection	Whole Voucher	Gill	2012-08-05	A		S	Banff NP		51.209	-115.51	GPS		Canada	Alberta	Banff National Park
CNBAC454-12	BIOUG03598-E12	2880551	BIOUG03598-E12	GMP#00370	Biodiversity Institute of Ontario	BOLD:AAH3928	20	Arthropoda	82	Insecta	127	Diptera	105275	Sciaridae								Vouchered:Registered Collection	Whole Voucher	Gill	2012-08-05	A		S	Banff NP		51.209	-115.51	GPS		Canada	Alberta	Banff National Park
CNBAC668-12	BIOUG03834-C05	2880765	BIOUG03834-C05	GMP#00370	Biodiversity Institute of Ontario	BOLD:AAH3928	20	Arthropoda	82	Insecta	127	Diptera	105275	Sciaridae								Vouchered:Registered Collection	Whole Voucher	Gill	2012-08-05				Banff NP		51.209	-115.51	GPS		Canada	Alberta	Banff National Park
CNBAD274-12	BIOUG04026-F08	2913763	BIOUG04026-F08	GMP#00372	Biodiversity Institute of Ontario	BOLD:AAP6422	20	Arthropoda	82	Insecta	127	Diptera	105275	Sciaridae								Vouchered:Registered Collection	Whole Voucher	Gill	2012-08-27	A		S	Banff NP		51.209	-115.51	GPS		Canada	Alberta	Banff National Park
CNBAD308-12	BIOUG04027-A07	2913797	BIOUG04027-A07	GMP#00372	Biodiversity Institute of Ontario	BOLD:ACB9024	20	Arthropoda	82	Insecta	127	Diptera	105275	Sciaridae								Vouchered:Registered Collection	Whole Voucher	Gill	2012-08-27	A		S	Banff NP		51.209	-115.51	GPS		Canada	Alberta	Banff National Park
CNBAD373-12	BIOUG04027-F12	2913862	BIOUG04027-F12	GMP#00372	Biodiversity Institute of Ontario	BOLD:AAH3943	20	Arthropoda	82	Insecta	127	Diptera	105275	Sciaridae								Vouchered:Registered Collection	Whole Voucher	Gill	2012-08-27	A		S	Banff NP		51.209	-115.51	GPS		Canada	Alberta	Banff National Park
CNBAD413-12	BIOUG04028-B05	2913902	BIOUG04028-B05	GMP#00372	Biodiversity Institute of Ontario	BOLD:AAP9903	20	Arthropoda	82	Insecta	127	Diptera	105275	Sciaridae			106664	Bradysia			Kate Perez	Vouchered:Registered Collection	Whole Voucher	Gill	2012-08-27	A		S	Banff NP		51.209	-115.51	GPS		Canada	Alberta	Banff National Park
CNBAD593-12	BIOUG04030-A03	2921737	BIOUG04030-A03	GMP#00372	Biodiversity Institute of Ontario	BOLD:AAP9903	20	Arthropoda	82	Insecta	127	Diptera	105275	Sciaridae			106664	Bradysia			Kate Perez	Vouchered:Registered Collection	Whole Voucher	Gill	2012-08-27				Banff NP		51.209	-115.51	GPS		Canada	Alberta	Banff National Park
CNBAD611-12	BIOUG04030-B09	2921755	BIOUG04030-B09	GMP#00372	Biodiversity Institute of Ontario	BOLD:ACF5407	20	Arthropoda	82	Insecta	127	Diptera	105275	Sciaridae								Vouchered:Registered Collection	Whole Voucher	Gill	2012-08-27				Banff NP		51.209	-115.51	GPS		Canada	Alberta	Banff National Park
CNBAE086-12	BIOUG04030-F11	2921858	BIOUG04030-F11	GMP#00374	Biodiversity Institute of Ontario	BOLD:AAP6422	20	Arthropoda	82	Insecta	127	Diptera	105275	Sciaridae								Vouchered:Registered Collection	Whole Voucher	Gill	2012-09-12				Banff NP		51.209	-115.51	GPS		Canada	Alberta	Banff National Park
CNBAE212-12	BIOUG04076-D06	2921984	BIOUG04076-D06	GMP#00374	Biodiversity Institute of Ontario	BOLD:AAN6423	20	Arthropoda	82	Insecta	127	Diptera	105275	Sciaridae								Vouchered:Registered Collection	Whole Voucher	Gill	2012-09-12				Banff NP		51.209	-115.51	GPS		Canada	Alberta	Banff National Park
CNBPA024-12	BIOUG04287-E07	3001044	BIOUG04287-E07	GMP#00189	Biodiversity Institute of Ontario	BOLD:AAL7864	20	Arthropoda	82	Insecta	127	Diptera	105275	Sciaridae								Vouchered:Registered Collection	Whole Voucher	Jenna McQuire, Alina Mcmillan	2012-05-10	A		S	Bruce Peninsula NP		45.258	-81.655	GPS		Canada	Ontario	Bruce Peninsula National Park
CNBPA157-12	BIOUG04290-C03	3001177	BIOUG04290-C03	GMP#00189	Biodiversity Institute of Ontario	BOLD:AAM9235	20	Arthropoda	82	Insecta	127	Diptera	105275	Sciaridae								Vouchered:Registered Collection	Whole Voucher	Jenna McQuire, Alina Mcmillan	2012-05-10	A		S	Bruce Peninsula NP		45.258	-81.655	GPS		Canada	Ontario	Bruce Peninsula National Park
CNBPB110-12	BIOUG04292-G01	3001323	BIOUG04292-G01	GMP#00191	Biodiversity Institute of Ontario	BOLD:AAP9896	20	Arthropoda	82	Insecta	127	Diptera	105275	Sciaridae								Vouchered:Registered Collection	Whole Voucher	Alina Mcmillan	2012-05-24	A		S	Bruce Peninsula NP		45.258	-81.655	GPS		Canada	Ontario	Bruce Peninsula National Park
CNBPB138-12	BIOUG04293-A06	3001351	BIOUG04293-A06	GMP#00191	Biodiversity Institute of Ontario	BOLD:AAH3982	20	Arthropoda	82	Insecta	127	Diptera	105275	Sciaridae								Vouchered:Registered Collection	Whole Voucher	Alina Mcmillan	2012-05-24	A		S	Bruce Peninsula NP		45.258	-81.655	GPS		Canada	Ontario	Bruce Peninsula National Park
CNBPB223-12	BIOUG04293-H07	3001436	BIOUG04293-H07	GMP#00191	Biodiversity Institute of Ontario	BOLD:ACD0617	20	Arthropoda	82	Insecta	127	Diptera	105275	Sciaridae							Angela Telfer	Vouchered:Registered Collection	Whole Voucher	Alina Mcmillan	2012-05-24	A		S	Bruce Peninsula NP		45.258	-81.655	GPS		Canada	Ontario	Bruce Peninsula National Park
CNBPB395-12	BIOUG04306-C07	3001732	BIOUG04306-C07	GMP#00191	Biodiversity Institute of Ontario	BOLD:AAP9896	20	Arthropoda	82	Insecta	127	Diptera	105275	Sciaridae								Vouchered:Registered Collection	Whole Voucher	Alina Mcmillan	2012-05-24	A		S	Bruce Peninsula NP		45.258	-81.655	GPS		Canada	Ontario	Bruce Peninsula National Park
CNBPB494-12	BIOUG04307-C11	3001831	BIOUG04307-C11	GMP#00191	Biodiversity Institute of Ontario	BOLD:ACD1216	20	Arthropoda	82	Insecta	127	Diptera	105275	Sciaridae							Angela Telfer	Vouchered:Registered Collection	Whole Voucher	Alina Mcmillan	2012-05-24	A		S	Bruce Peninsula NP		45.258	-81.655	GPS		Canada	Ontario	Bruce Peninsula National Park
CNBPD041-12	BIOUG04309-C09	3002002	BIOUG04309-C09	GMP#00195	Biodiversity Institute of Ontario	BOLD:ACD0200	20	Arthropoda	82	Insecta	127	Diptera	105275	Sciaridae								Vouchered:Registered Collection	Whole Voucher	Alina Mcmillan	2012-06-21	A		S	Bruce Peninsula NP		45.258	-81.655	GPS		Canada	Ontario	Bruce Peninsula National Park
CNBPK027-13	BIOUG05825-C03	3298725	BIOUG05825-C03	GMP#00190	Biodiversity Institute of Ontario	BOLD:AAH3920	20	Arthropoda	82	Insecta	127	Diptera	105275	Sciaridae			237258	Scatopsciara				Vouchered:Registered Collection	Whole Voucher	Alina Mcmillan, Kat	2012-05-17	A		S	Bruce Peninsula NP		45.258	-81.655	GPS		Canada	Ontario	Bruce Peninsula National Park
CNBPK098-13	BIOUG05826-A03	3298796	BIOUG05826-A03	GMP#00190	Biodiversity Institute of Ontario	BOLD:ABX9204	20	Arthropoda	82	Insecta	127	Diptera	105275	Sciaridae								Vouchered:Registered Collection	Whole Voucher	Alina Mcmillan, Kat	2012-05-17	A		S	Bruce Peninsula NP		45.258	-81.655	GPS		Canada	Ontario	Bruce Peninsula National Park
CNBPL095-13	BIOUG05880-B05	3299095	BIOUG05880-B05	GMP#00192	Biodiversity Institute of Ontario	BOLD:AAP9896	20	Arthropoda	82	Insecta	127	Diptera	105275	Sciaridae								Vouchered:Registered Collection	Whole Voucher	Jenna McQuire	2012-05-31	A		S	Bruce Peninsula NP		45.258	-81.655	GPS		Canada	Ontario	Bruce Peninsula National Park
CNBPL145-13	BIOUG05880-F07	3299145	BIOUG05880-F07	GMP#00192	Biodiversity Institute of Ontario	BOLD:ACC1769	20	Arthropoda	82	Insecta	127	Diptera	105275	Sciaridae								Vouchered:Registered Collection	Whole Voucher	Jenna McQuire	2012-05-31	A		S	Bruce Peninsula NP		45.258	-81.655	GPS		Canada	Ontario	Bruce Peninsula National Park
CNBPM078-13	BIOUG05870-F01	3326403	BIOUG05870-F01	GMP#00194	Biodiversity Institute of Ontario	BOLD:AAH3965	20	Arthropoda	82	Insecta	127	Diptera	105275	Sciaridae								Vouchered:Registered Collection	Whole Voucher	Alina Mcmillan	2012-06-14	A		S	Bruce Peninsula NP		45.258	-81.655	GPS		Canada	Ontario	Bruce Peninsula National Park
CNBPM195-13	BIOUG05873-B04	3326520	BIOUG05873-B04	GMP#00194	Biodiversity Institute of Ontario	BOLD:AAP9896	20	Arthropoda	82	Insecta	127	Diptera	105275	Sciaridae								Vouchered:Registered Collection	Whole Voucher	Alina Mcmillan	2012-06-14	A		S	Bruce Peninsula NP		45.258	-81.655	GPS		Canada	Ontario	Bruce Peninsula National Park
CNBPM217-13	BIOUG05873-D02	3326542	BIOUG05873-D02	GMP#00194	Biodiversity Institute of Ontario	BOLD:ACC5491	20	Arthropoda	82	Insecta	127	Diptera	105275	Sciaridae								Vouchered:Registered Collection	Whole Voucher	Alina Mcmillan	2012-06-14	A		S	Bruce Peninsula NP		45.258	-81.655	GPS		Canada	Ontario	Bruce Peninsula National Park
CNBPM251-13	BIOUG05873-F12	3326576	BIOUG05873-F12	GMP#00194	Biodiversity Institute of Ontario	BOLD:ACG6762	20	Arthropoda	82	Insecta	127	Diptera	105275	Sciaridae								Vouchered:Registered Collection	Whole Voucher	Alina Mcmillan	2012-06-14	A		S	Bruce Peninsula NP		45.258	-81.655	GPS		Canada	Ontario	Bruce Peninsula National Park
CNEIA043-12	BIOUG03002-D07	2787308	BIOUG03002-D07	GMP#00409	Biodiversity Institute of Ontario		20	Arthropoda	82	Insecta	127	Diptera	105275	Sciaridae								Vouchered:Registered Collection	Whole Voucher	Stephanie Church	2012-06-01	A		S	Elk Island NP		53.685	-112.86	GPS		Canada	Alberta	Elk Island National Park	The Point, near administration/warden office
CNEIA095-12	BIOUG03002-H11	2787360	BIOUG03002-H11	GMP#00409	Biodiversity Institute of Ontario	BOLD:ACA8354	20	Arthropoda	82	Insecta	127	Diptera	105275	Sciaridae								Vouchered:Registered Collection	Whole Voucher	Stephanie Church	2012-06-01	A		S	Elk Island NP		53.685	-112.86	GPS		Canada	Alberta	Elk Island National Park	The Point, near administration/warden office
CNEIA1043-12	BIOUG03056-H09	2789746	BIOUG03056-H09	GMP#00409	Biodiversity Institute of Ontario	BOLD:ACA7884	20	Arthropoda	82	Insecta	127	Diptera	105275	Sciaridae								Vouchered:Registered Collection	Whole Voucher	Stephanie Church	2012-06-01			S	Elk Island NP		53.685	-112.86	GPS		Canada	Alberta	Elk Island National Park	The Point, near administration/warden office
CNEIA1063-12	BIOUG03058-B06	2789766	BIOUG03058-B06	GMP#00409	Biodiversity Institute of Ontario	BOLD:AAH4019	20	Arthropoda	82	Insecta	127	Diptera	105275	Sciaridae								Vouchered:Registered Collection	Whole Voucher	Stephanie Church	2012-06-01			S	Elk Island NP		53.685	-112.86	GPS		Canada	Alberta	Elk Island National Park	The Point, near administration/warden office
CNEIA1067-12	BIOUG03058-B10	2789770	BIOUG03058-B10	GMP#00409	Biodiversity Institute of Ontario	BOLD:ACA7884	20	Arthropoda	82	Insecta	127	Diptera	105275	Sciaridae								Vouchered:Registered Collection	Whole Voucher	Stephanie Church	2012-06-01			S	Elk Island NP		53.685	-112.86	GPS		Canada	Alberta	Elk Island National Park	The Point, near administration/warden office
CNEIA1088-12	BIOUG03058-D07	2789791	BIOUG03058-D07	GMP#00409	Biodiversity Institute of Ontario	BOLD:ACL9912	20	Arthropoda	82	Insecta	127	Diptera	105275	Sciaridae								Vouchered:Registered Collection	Whole Voucher	Stephanie Church	2012-06-01			S	Elk Island NP		53.685	-112.86	GPS		Canada	Alberta	Elk Island National Park	The Point, near administration/warden office
CNEIA1092-12	BIOUG03058-D11	2789795	BIOUG03058-D11	GMP#00409	Biodiversity Institute of Ontario	BOLD:ACA7856	20	Arthropoda	82	Insecta	127	Diptera	105275	Sciaridae								Vouchered:Registered Collection	Whole Voucher	Stephanie Church	2012-06-01			S	Elk Island NP		53.685	-112.86	GPS		Canada	Alberta	Elk Island National Park	The Point, near administration/warden office
CNEIA1100-12	BIOUG03058-E07	2789803	BIOUG03058-E07	GMP#00409	Biodiversity Institute of Ontario	BOLD:ACA7884	20	Arthropoda	82	Insecta	127	Diptera	105275	Sciaridae								Vouchered:Registered Collection	Whole Voucher	Stephanie Church	2012-06-01			S	Elk Island NP		53.685	-112.86	GPS		Canada	Alberta	Elk Island National Park	The Point, near administration/warden office
CNEIA125-12	BIOUG03003-C06	2787390	BIOUG03003-C06	GMP#00409	Biodiversity Institute of Ontario	BOLD:ACA7884	20	Arthropoda	82	Insecta	127	Diptera	105275	Sciaridae								Vouchered:Registered Collection	Whole Voucher	Stephanie Church	2012-06-01	A		S	Elk Island NP		53.685	-112.86	GPS		Canada	Alberta	Elk Island National Park	The Point, near administration/warden office
CNEIA1373-12	BIOUG03082-D07	2792812	BIOUG03082-D07	GMP#00409	Biodiversity Institute of Ontario	BOLD:ACA7884	20	Arthropoda	82	Insecta	127	Diptera	105275	Sciaridae								Vouchered:Registered Collection	Whole Voucher	Stephanie Church	2012-06-01	A		S	Elk Island NP		53.685	-112.86	GPS		Canada	Alberta	Elk Island National Park	The Point, near administration/warden office
CNEIA140-12	BIOUG03003-D09	2787405	BIOUG03003-D09	GMP#00409	Biodiversity Institute of Ontario	BOLD:ACA7884	20	Arthropoda	82	Insecta	127	Diptera	105275	Sciaridae								Vouchered:Registered Collection	Whole Voucher	Stephanie Church	2012-06-01	A		S	Elk Island NP		53.685	-112.86	GPS		Canada	Alberta	Elk Island National Park	The Point, near administration/warden office
CNGSB3078-15	BIOUG20703-D08	5760091	BIOUG20703-D08	GMP#03882	Biodiversity Institute of Ontario	BOLD:AAH4019	20	Arthropoda	82	Insecta	127	Diptera	105275	Sciaridae							Kate Perez	Vouchered:Registered Collection	Whole Voucher	L.Gardiner	2014-05-29	A			Grasslands NP	In shrubland habitat, along a corridor of shrubs in a coulee	49.001	-106.557	GPS		Canada	Saskatchewan	Grasslands National Park
CNEIA1428-12	BIOUG03083-A03	2792867	BIOUG03083-A03	GMP#00409	Biodiversity Institute of Ontario	BOLD:ACA7780	20	Arthropoda	82	Insecta	127	Diptera	105275	Sciaridae								Vouchered:Registered Collection	Whole Voucher	Stephanie Church	2012-06-01	A		S	Elk Island NP		53.685	-112.86	GPS		Canada	Alberta	Elk Island National Park	The Point, near administration/warden office
CNEIA1537-12	BIOUG03084-B05	2792976	BIOUG03084-B05	GMP#00409	Biodiversity Institute of Ontario	BOLD:ACA7884	20	Arthropoda	82	Insecta	127	Diptera	105275	Sciaridae								Vouchered:Registered Collection	Whole Voucher	Stephanie Church	2012-06-01	A		S	Elk Island NP		53.685	-112.86	GPS		Canada	Alberta	Elk Island National Park	The Point, near administration/warden office
CNEIA1548-12	BIOUG03084-C04	2792987	BIOUG03084-C04	GMP#00409	Biodiversity Institute of Ontario	BOLD:ACA7884	20	Arthropoda	82	Insecta	127	Diptera	105275	Sciaridae								Vouchered:Registered Collection	Whole Voucher	Stephanie Church	2012-06-01	A		S	Elk Island NP		53.685	-112.86	GPS		Canada	Alberta	Elk Island National Park	The Point, near administration/warden office
CNEIA1550-12	BIOUG03084-C06	2792989	BIOUG03084-C06	GMP#00409	Biodiversity Institute of Ontario	BOLD:ACA7856	20	Arthropoda	82	Insecta	127	Diptera	105275	Sciaridae								Vouchered:Registered Collection	Whole Voucher	Stephanie Church	2012-06-01	A		S	Elk Island NP		53.685	-112.86	GPS		Canada	Alberta	Elk Island National Park	The Point, near administration/warden office
CNEIA1611-12	BIOUG03084-H07	2793050	BIOUG03084-H07	GMP#00409	Biodiversity Institute of Ontario	BOLD:ACA7884	20	Arthropoda	82	Insecta	127	Diptera	105275	Sciaridae								Vouchered:Registered Collection	Whole Voucher	Stephanie Church	2012-06-01	A		S	Elk Island NP		53.685	-112.86	GPS		Canada	Alberta	Elk Island National Park	The Point, near administration/warden office
CNEIA1668-12	BIOUG03085-E05	2793107	BIOUG03085-E05	GMP#00409	Biodiversity Institute of Ontario	BOLD:ACA7884	20	Arthropoda	82	Insecta	127	Diptera	105275	Sciaridae								Vouchered:Registered Collection	Whole Voucher	Stephanie Church	2012-06-01	A		S	Elk Island NP		53.685	-112.86	GPS		Canada	Alberta	Elk Island National Park	The Point, near administration/warden office
CNEIA1735-12	BIOUG03092-C01	2793174	BIOUG03092-C01	GMP#00409	Biodiversity Institute of Ontario	BOLD:ACA7884	20	Arthropoda	82	Insecta	127	Diptera	105275	Sciaridae								Vouchered:Registered Collection	Whole Voucher	Stephanie Church	2012-06-01	A		S	Elk Island NP		53.685	-112.86	GPS		Canada	Alberta	Elk Island National Park	The Point, near administration/warden office
CNEIA1771-12	BIOUG03092-F01	2793210	BIOUG03092-F01	GMP#00409	Biodiversity Institute of Ontario	BOLD:AAP9902	20	Arthropoda	82	Insecta	127	Diptera	105275	Sciaridae								Vouchered:Registered Collection	Whole Voucher	Stephanie Church	2012-06-01	A		S	Elk Island NP		53.685	-112.86	GPS		Canada	Alberta	Elk Island National Park	The Point, near administration/warden office
CNEIA1792-12	BIOUG03092-G10	2793231	BIOUG03092-G10	GMP#00409	Biodiversity Institute of Ontario	BOLD:ACA7884	20	Arthropoda	82	Insecta	127	Diptera	105275	Sciaridae								Vouchered:Registered Collection	Whole Voucher	Stephanie Church	2012-06-01	A		S	Elk Island NP		53.685	-112.86	GPS		Canada	Alberta	Elk Island National Park	The Point, near administration/warden office
CNEIA1870-12	BIOUG03093-F05	2793309	BIOUG03093-F05	GMP#00409	Biodiversity Institute of Ontario	BOLD:AAY6391	20	Arthropoda	82	Insecta	127	Diptera	105275	Sciaridae								Vouchered:Registered Collection	Whole Voucher	Stephanie Church	2012-06-01	A		S	Elk Island NP		53.685	-112.86	GPS		Canada	Alberta	Elk Island National Park	The Point, near administration/warden office
CNEIA2078-12	BIOUG03099-A03	2793517	BIOUG03099-A03	GMP#00409	Biodiversity Institute of Ontario	BOLD:AAL7870	20	Arthropoda	82	Insecta	127	Diptera	105275	Sciaridae								Vouchered:Registered Collection	Whole Voucher	Stephanie Church	2012-06-01				Elk Island NP		53.685	-112.86	GPS		Canada	Alberta	Elk Island National Park	The Point, near administration/warden office
CNEIA2086-12	BIOUG03099-A11	2793525	BIOUG03099-A11	GMP#00409	Biodiversity Institute of Ontario	BOLD:ACA7884	20	Arthropoda	82	Insecta	127	Diptera	105275	Sciaridae								Vouchered:Registered Collection	Whole Voucher	Stephanie Church	2012-06-01				Elk Island NP		53.685	-112.86	GPS		Canada	Alberta	Elk Island National Park	The Point, near administration/warden office
CNEIA2170-12	BIOUG03099-H11	2793609	BIOUG03099-H11	GMP#00409	Biodiversity Institute of Ontario	BOLD:ACA7884	20	Arthropoda	82	Insecta	127	Diptera	105275	Sciaridae								Vouchered:Registered Collection	Whole Voucher	Stephanie Church	2012-06-01				Elk Island NP		53.685	-112.86	GPS		Canada	Alberta	Elk Island National Park	The Point, near administration/warden office
CNEIA2201-12	BIOUG03106-B06	2793640	BIOUG03106-B06	GMP#00409	Biodiversity Institute of Ontario	BOLD:ACL9912	20	Arthropoda	82	Insecta	127	Diptera	105275	Sciaridae								Vouchered:Registered Collection	Whole Voucher	Stephanie Church	2012-06-01				Elk Island NP		53.685	-112.86	GPS		Canada	Alberta	Elk Island National Park	The Point, near administration/warden office
CNEIA253-12	BIOUG03009-F03	2787518	BIOUG03009-F03	GMP#00409	Biodiversity Institute of Ontario	BOLD:ACA7856	20	Arthropoda	82	Insecta	127	Diptera	105275	Sciaridae								Vouchered:Registered Collection	Whole Voucher	Stephanie Church	2012-06-01	A		S	Elk Island NP		53.685	-112.86	GPS		Canada	Alberta	Elk Island National Park	The Point, near administration/warden office
CNEIA476-12	BIOUG03012-A01	2787741	BIOUG03012-A01	GMP#00409	Biodiversity Institute of Ontario	BOLD:ACA7888	20	Arthropoda	82	Insecta	127	Diptera	105275	Sciaridae								Vouchered:Registered Collection	Whole Voucher	Stephanie Church	2012-06-01	A		S	Elk Island NP		53.685	-112.86	GPS		Canada	Alberta	Elk Island National Park	The Point, near administration/warden office
CNEIA616-12	BIOUG03013-D10	2787881	BIOUG03013-D10	GMP#00409	Biodiversity Institute of Ontario	BOLD:ACA7884	20	Arthropoda	82	Insecta	127	Diptera	105275	Sciaridae								Vouchered:Registered Collection	Whole Voucher	Stephanie Church	2012-06-01	A		S	Elk Island NP		53.685	-112.86	GPS		Canada	Alberta	Elk Island National Park	The Point, near administration/warden office
CNEIA635-12	BIOUG03013-F05	2787900	BIOUG03013-F05	GMP#00409	Biodiversity Institute of Ontario	BOLD:ABA6470	20	Arthropoda	82	Insecta	127	Diptera	105275	Sciaridae								Vouchered:Registered Collection	Whole Voucher	Stephanie Church	2012-06-01	A		S	Elk Island NP		53.685	-112.86	GPS		Canada	Alberta	Elk Island National Park	The Point, near administration/warden office
CNEIA684-12	BIOUG03014-B07	2787949	BIOUG03014-B07	GMP#00409	Biodiversity Institute of Ontario	BOLD:ACA7884	20	Arthropoda	82	Insecta	127	Diptera	105275	Sciaridae								Vouchered:Registered Collection	Whole Voucher	Stephanie Church	2012-06-01	A		S	Elk Island NP		53.685	-112.86	GPS		Canada	Alberta	Elk Island National Park	The Point, near administration/warden office
CNEIA730-12	BIOUG03014-F05	2787995	BIOUG03014-F05	GMP#00409	Biodiversity Institute of Ontario	BOLD:ACA7884	20	Arthropoda	82	Insecta	127	Diptera	105275	Sciaridae								Vouchered:Registered Collection	Whole Voucher	Stephanie Church	2012-06-01	A		S	Elk Island NP		53.685	-112.86	GPS		Canada	Alberta	Elk Island National Park	The Point, near administration/warden office
CNEIA769-12	BIOUG03053-A09	2789472	BIOUG03053-A09	GMP#00409	Biodiversity Institute of Ontario	BOLD:AAP9896	20	Arthropoda	82	Insecta	127	Diptera	105275	Sciaridae								Vouchered:Registered Collection	Whole Voucher	Stephanie Church	2012-06-01			S	Elk Island NP		53.685	-112.86	GPS		Canada	Alberta	Elk Island National Park	The Point, near administration/warden office
CNEIA796-12	BIOUG03053-C12	2789499	BIOUG03053-C12	GMP#00409	Biodiversity Institute of Ontario	BOLD:ACA7884	20	Arthropoda	82	Insecta	127	Diptera	105275	Sciaridae								Vouchered:Registered Collection	Whole Voucher	Stephanie Church	2012-06-01			S	Elk Island NP		53.685	-112.86	GPS		Canada	Alberta	Elk Island National Park	The Point, near administration/warden office
CNEIB1015-12	BIOUG03190-F09	2803014	BIOUG03190-F09	GMP#00411	Biodiversity Institute of Ontario	BOLD:ACA7923	20	Arthropoda	82	Insecta	127	Diptera	105275	Sciaridae								Vouchered:Registered Collection	Whole Voucher	Stephanie Church	2012-06-15			S	Elk Island NP		53.685	-112.86	GPS		Canada	Alberta	Elk Island National Park	The Point, near administration/warden office
CNEIB1165-12	BIOUG03192-C11	2803164	BIOUG03192-C11	GMP#00411	Biodiversity Institute of Ontario	BOLD:ACA7979	20	Arthropoda	82	Insecta	127	Diptera	105275	Sciaridae								Vouchered:Registered Collection	Whole Voucher	Stephanie Church	2012-06-15			S	Elk Island NP		53.685	-112.86	GPS		Canada	Alberta	Elk Island National Park	The Point, near administration/warden office
CNEIB1382-12	BIOUG03221-F02	2803381	BIOUG03221-F02	GMP#00411	Biodiversity Institute of Ontario	BOLD:ACA7884	20	Arthropoda	82	Insecta	127	Diptera	105275	Sciaridae								Vouchered:Registered Collection	Whole Voucher	Stephanie Church	2012-06-15			S	Elk Island NP		53.685	-112.86	GPS		Canada	Alberta	Elk Island National Park	The Point, near administration/warden office
CNEIB200-12	BIOUG03106-E06	2802199	BIOUG03106-E06	GMP#00411	Biodiversity Institute of Ontario	BOLD:ACA7884	20	Arthropoda	82	Insecta	127	Diptera	105275	Sciaridae								Vouchered:Registered Collection	Whole Voucher	Stephanie Church	2012-06-15				Elk Island NP		53.685	-112.86	GPS		Canada	Alberta	Elk Island National Park	The Point, near administration/warden office
CNEIB220-12	BIOUG03106-G02	2802219	BIOUG03106-G02	GMP#00411	Biodiversity Institute of Ontario	BOLD:AAY6391	20	Arthropoda	82	Insecta	127	Diptera	105275	Sciaridae								Vouchered:Registered Collection	Whole Voucher	Stephanie Church	2012-06-15				Elk Island NP		53.685	-112.86	GPS		Canada	Alberta	Elk Island National Park	The Point, near administration/warden office
CNEIB638-12	BIOUG03156-B05	2802637	BIOUG03156-B05	GMP#00411	Biodiversity Institute of Ontario	BOLD:ACA8609	20	Arthropoda	82	Insecta	127	Diptera	105275	Sciaridae								Vouchered:Registered Collection	Whole Voucher	Stephanie Church	2012-06-15			S	Elk Island NP		53.685	-112.86	GPS		Canada	Alberta	Elk Island National Park	The Point, near administration/warden office
CNEIB721-12	BIOUG03157-A05	2802720	BIOUG03157-A05	GMP#00411	Biodiversity Institute of Ontario	BOLD:AAP9896	20	Arthropoda	82	Insecta	127	Diptera	105275	Sciaridae								Vouchered:Registered Collection	Whole Voucher	Stephanie Church	2012-06-15			S	Elk Island NP		53.685	-112.86	GPS		Canada	Alberta	Elk Island National Park	The Point, near administration/warden office
CNEIB853-12	BIOUG03163-A02	2802852	BIOUG03163-A02	GMP#00411	Biodiversity Institute of Ontario	BOLD:ACA7977	20	Arthropoda	82	Insecta	127	Diptera	105275	Sciaridae								Vouchered:Registered Collection	Whole Voucher	Stephanie Church	2012-06-15			S	Elk Island NP		53.685	-112.86	GPS		Canada	Alberta	Elk Island National Park	The Point, near administration/warden office
CNEIC1018-12	BIOUG03289-B11	2820337	BIOUG03289-B11	GMP#00413	Biodiversity Institute of Ontario	BOLD:ACB0699	20	Arthropoda	82	Insecta	127	Diptera	105275	Sciaridae								Vouchered:Registered Collection	Whole Voucher	Stephanie Church	2012-06-29			S	Elk Island NP		53.685	-112.86	GPS		Canada	Alberta	Elk Island National Park	The Point, near administration/warden office
CNEIC1149-12	BIOUG03290-E11	2820468	BIOUG03290-E11	GMP#00413	Biodiversity Institute of Ontario	BOLD:AAH4026	20	Arthropoda	82	Insecta	127	Diptera	105275	Sciaridae								Vouchered:Registered Collection	Whole Voucher	Stephanie Church	2012-06-29				Elk Island NP		53.685	-112.86	GPS		Canada	Alberta	Elk Island National Park	The Point, near administration/warden office
CNEIC1864-12	BIOUG03361-H08	2821183	BIOUG03361-H08	GMP#00413	Biodiversity Institute of Ontario	BOLD:ACA7780	20	Arthropoda	82	Insecta	127	Diptera	105275	Sciaridae								Vouchered:Registered Collection	Whole Voucher	Stephanie Church	2012-06-29			S	Elk Island NP		53.685	-112.86	GPS		Canada	Alberta	Elk Island National Park	The Point, near administration/warden office
CNEIC1910-12	BIOUG03362-D07	2821229	BIOUG03362-D07	GMP#00413	Biodiversity Institute of Ontario	BOLD:AAH4013	20	Arthropoda	82	Insecta	127	Diptera	105275	Sciaridae								Vouchered:Registered Collection	Whole Voucher	Stephanie Church	2012-06-29			S	Elk Island NP		53.685	-112.86	GPS		Canada	Alberta	Elk Island National Park	The Point, near administration/warden office
CNEIC2144-12	BIOUG03364-H03	2821748	BIOUG03364-H03	GMP#00413	Biodiversity Institute of Ontario	BOLD:ACL9912	20	Arthropoda	82	Insecta	127	Diptera	105275	Sciaridae								Vouchered:Registered Collection	Whole Voucher	Stephanie Church	2012-06-29			S	Elk Island NP		53.685	-112.86	GPS		Canada	Alberta	Elk Island National Park	The Point, near administration/warden office
CNEIC2528-12	BIOUG03386-B12	2822132	BIOUG03386-B12	GMP#00413	Biodiversity Institute of Ontario	BOLD:ACA9566	20	Arthropoda	82	Insecta	127	Diptera	105275	Sciaridae								Vouchered:Registered Collection	Whole Voucher	Stephanie Church	2012-06-29			S	Elk Island NP		53.685	-112.86	GPS		Canada	Alberta	Elk Island National Park	The Point, near administration/warden office
CNEIC2583-12	BIOUG03386-G07	2822187	BIOUG03386-G07	GMP#00413	Biodiversity Institute of Ontario	BOLD:ACA7775	20	Arthropoda	82	Insecta	127	Diptera	105275	Sciaridae								Vouchered:Registered Collection	Whole Voucher	Stephanie Church	2012-06-29			S	Elk Island NP		53.685	-112.86	GPS		Canada	Alberta	Elk Island National Park	The Point, near administration/warden office
CNEIC2634-12	BIOUG03387-C11	2822238	BIOUG03387-C11	GMP#00413	Biodiversity Institute of Ontario	BOLD:AAL7870	20	Arthropoda	82	Insecta	127	Diptera	105275	Sciaridae								Vouchered:Registered Collection	Whole Voucher	Stephanie Church	2012-06-29			S	Elk Island NP		53.685	-112.86	GPS		Canada	Alberta	Elk Island National Park	The Point, near administration/warden office
CNEIC994-12	BIOUG03288-H10	2820313	BIOUG03288-H10	GMP#00413	Biodiversity Institute of Ontario	BOLD:AAH4013	20	Arthropoda	82	Insecta	127	Diptera	105275	Sciaridae								Vouchered:Registered Collection	Whole Voucher	Stephanie Church	2012-06-29			S	Elk Island NP		53.685	-112.86	GPS		Canada	Alberta	Elk Island National Park	The Point, near administration/warden office
CNEID1272-12	BIOUG03552-B07	2851409	BIOUG03552-B07	GMP#00415	Biodiversity Institute of Ontario	BOLD:AAH3982	20	Arthropoda	82	Insecta	127	Diptera	105275	Sciaridae								Vouchered:Registered Collection	Whole Voucher	Stephanie Church	2012-07-13			S	Elk Island NP		53.685	-112.86	GPS		Canada	Alberta	Elk Island National Park	The Point, near administration/warden office
CNEID2994-12	BIOUG03647-D10	2853131	BIOUG03647-D10	GMP#00415	Biodiversity Institute of Ontario	BOLD:AAU6616	20	Arthropoda	82	Insecta	127	Diptera	105275	Sciaridae								Vouchered:Registered Collection	Whole Voucher	Stephanie Church	2012-07-13			S	Elk Island NP		53.685	-112.86	GPS		Canada	Alberta	Elk Island National Park	The Point, near administration/warden office
CNEID621-12	BIOUG03536-F08	2850758	BIOUG03536-F08	GMP#00415	Biodiversity Institute of Ontario	BOLD:ACA9923	20	Arthropoda	82	Insecta	127	Diptera	105275	Sciaridae								Vouchered:Registered Collection	Whole Voucher	Stephanie Church	2012-07-13			S	Elk Island NP		53.685	-112.86	GPS		Canada	Alberta	Elk Island National Park	The Point, near administration/warden office
CNEID684-12	BIOUG03537-C12	2850821	BIOUG03537-C12	GMP#00415	Biodiversity Institute of Ontario	BOLD:ACA7923	20	Arthropoda	82	Insecta	127	Diptera	105275	Sciaridae								Vouchered:Registered Collection	Whole Voucher	Stephanie Church	2012-07-13			S	Elk Island NP		53.685	-112.86	GPS		Canada	Alberta	Elk Island National Park	The Point, near administration/warden office
CNEID805-12	BIOUG03538-F02	2850942	BIOUG03538-F02	GMP#00415	Biodiversity Institute of Ontario	BOLD:ACB0257	20	Arthropoda	82	Insecta	127	Diptera	105275	Sciaridae								Vouchered:Registered Collection	Whole Voucher	Stephanie Church	2012-07-13			S	Elk Island NP		53.685	-112.86	GPS		Canada	Alberta	Elk Island National Park	The Point, near administration/warden office
CNEIE1055-12	BIOUG03691-E08	2862329	BIOUG03691-E08	GMP#00417	Biodiversity Institute of Ontario	BOLD:ABA6443	20	Arthropoda	82	Insecta	127	Diptera	105275	Sciaridae								Vouchered:Registered Collection	Whole Voucher	Stephanie Church	2012-07-27			S	Elk Island NP		53.685	-112.86	GPS		Canada	Alberta	Elk Island National Park	The Point, near administration/warden office
CNEIE1287-12	BIOUG03694-A03	2862561	BIOUG03694-A03	GMP#00417	Biodiversity Institute of Ontario	BOLD:AAP8785	20	Arthropoda	82	Insecta	127	Diptera	105275	Sciaridae								Vouchered:Registered Collection	Whole Voucher	Stephanie Church	2012-07-27			S	Elk Island NP		53.685	-112.86	GPS		Canada	Alberta	Elk Island National Park	The Point, near administration/warden office
CNEIF1318-12	BIOUG04133-G03	2932892	BIOUG04133-G03	GMP#00419	Biodiversity Institute of Ontario		20	Arthropoda	82	Insecta	127	Diptera	105275	Sciaridae								Vouchered:Registered Collection	Whole Voucher	Stephanie Church	2012-08-10			S	Elk Island NP		53.685	-112.86	GPS		Canada	Alberta	Elk Island National Park	The Point, near administration/warden office
CNGSB3566-15	BIOUG20708-E09	5760579	BIOUG20708-E09	GMP#03882	Biodiversity Institute of Ontario	BOLD:AAH3920	20	Arthropoda	82	Insecta	127	Diptera	105275	Sciaridae			237258	Scatopsciara	521379	Scatopsciara atomaria	Kate Perez	Vouchered:Registered Collection	Whole Voucher	L.Gardiner	2014-05-29	A			Grasslands NP	In shrubland habitat, along a corridor of shrubs in a coulee	49.001	-106.557	GPS		Canada	Saskatchewan	Grasslands National Park
CNTIC1939-15	BIOUG20616-E01	5739879	BIOUG20616-E01	GMP#03790	Biodiversity Institute of Ontario	BOLD:AAN6447	20	Arthropoda	82	Insecta	127	Diptera	105275	Sciaridae							Kate Perez	Vouchered:Registered Collection	Whole Voucher	M.Brown	2014-06-11	A			Thousand Islands NP		44.453	-75.865	GPS		Canada	Ontario	Thousand Islands National Park
CNTIC2352-15	BIOUG20650-G10	5756202	BIOUG20650-G10	GMP#03790	Biodiversity Institute of Ontario	BOLD:AAH3968	20	Arthropoda	82	Insecta	127	Diptera	105275	Sciaridae			521302	Cratyna	521303	Cratyna ambigua	Kate Perez	Vouchered:Registered Collection	Whole Voucher	M.Brown	2014-06-11	A			Thousand Islands NP		44.453	-75.865	GPS		Canada	Ontario	Thousand Islands National Park
CNEIF1631-12	BIOUG04148-A08	2933205	BIOUG04148-A08	GMP#00419	Biodiversity Institute of Ontario	BOLD:AAN6440	20	Arthropoda	82	Insecta	127	Diptera	105275	Sciaridae								DNA/Tissue Vouchered Only	Whole Voucher	Stephanie Church	2012-08-10			S	Elk Island NP		53.685	-112.86	GPS		Canada	Alberta	Elk Island National Park	The Point, near administration/warden office
CNEIF1780-12	BIOUG04149-F02	2933354	BIOUG04149-F02	GMP#00419	Biodiversity Institute of Ontario	BOLD:AAM9235	20	Arthropoda	82	Insecta	127	Diptera	105275	Sciaridae								Vouchered:Registered Collection	Whole Voucher	Stephanie Church	2012-08-10			S	Elk Island NP		53.685	-112.86	GPS		Canada	Alberta	Elk Island National Park	The Point, near administration/warden office
CNEIF1830-12	BIOUG04150-B05	2933404	BIOUG04150-B05	GMP#00419	Biodiversity Institute of Ontario	BOLD:AAN6438	20	Arthropoda	82	Insecta	127	Diptera	105275	Sciaridae								Vouchered:Registered Collection	Whole Voucher	Stephanie Church	2012-08-10			S	Elk Island NP		53.685	-112.86	GPS		Canada	Alberta	Elk Island National Park	The Point, near administration/warden office
CNEIF2021-12	BIOUG04162-B06	2933595	BIOUG04162-B06	GMP#00419	Biodiversity Institute of Ontario	BOLD:AAH3920	20	Arthropoda	82	Insecta	127	Diptera	105275	Sciaridae			237258	Scatopsciara				Vouchered:Registered Collection	Whole Voucher	Stephanie Church	2012-08-10			S	Elk Island NP		53.685	-112.86	GPS		Canada	Alberta	Elk Island National Park	The Point, near administration/warden office
CNEIF3093-12	BIOUG04186-H01	2957573	BIOUG04186-H01	GMP#00419	Biodiversity Institute of Ontario	BOLD:ACA8575	20	Arthropoda	82	Insecta	127	Diptera	105275	Sciaridae								Vouchered:Registered Collection	Whole Voucher	Stephanie Church	2012-08-10			S	Elk Island NP		53.685	-112.86	GPS		Canada	Alberta	Elk Island National Park	The Point, near administration/warden office
CNEIG1013-12	BIOUG04318-A04	3004970	BIOUG04318-A04	GMP#00421	Biodiversity Institute of Ontario	BOLD:AAP6422	20	Arthropoda	82	Insecta	127	Diptera	105275	Sciaridae								Vouchered:Registered Collection	Whole Voucher	Stephanie Church	2012-08-24			S	Elk Island NP		53.685	-112.86	GPS		Canada	Alberta	Elk Island National Park	The Point, near administration/warden office
CNEIG1091-12	BIOUG04318-G10	3005048	BIOUG04318-G10	GMP#00421	Biodiversity Institute of Ontario	BOLD:ACA7775	20	Arthropoda	82	Insecta	127	Diptera	105275	Sciaridae								Vouchered:Registered Collection	Whole Voucher	Stephanie Church	2012-08-24			S	Elk Island NP		53.685	-112.86	GPS		Canada	Alberta	Elk Island National Park	The Point, near administration/warden office
CNEIG1166-12	BIOUG04319-F02	3005123	BIOUG04319-F02	GMP#00421	Biodiversity Institute of Ontario	BOLD:ACJ4304	20	Arthropoda	82	Insecta	127	Diptera	105275	Sciaridae								Vouchered:Registered Collection	Whole Voucher	Stephanie Church	2012-08-24			S	Elk Island NP		53.685	-112.86	GPS		Canada	Alberta	Elk Island National Park	The Point, near administration/warden office
CNEIG1170-12	BIOUG04319-F06	3005127	BIOUG04319-F06	GMP#00421	Biodiversity Institute of Ontario	BOLD:AAP6422	20	Arthropoda	82	Insecta	127	Diptera	105275	Sciaridae								Vouchered:Registered Collection	Whole Voucher	Stephanie Church	2012-08-24			S	Elk Island NP		53.685	-112.86	GPS		Canada	Alberta	Elk Island National Park	The Point, near administration/warden office
CNEIG674-12	BIOUG04303-D09	3004631	BIOUG04303-D09	GMP#00421	Biodiversity Institute of Ontario	BOLD:AAN6423	20	Arthropoda	82	Insecta	127	Diptera	105275	Sciaridae								Vouchered:Registered Collection	Whole Voucher	Stephanie Church	2012-08-24			S	Elk Island NP		53.685	-112.86	GPS		Canada	Alberta	Elk Island National Park	The Point, near administration/warden office
CNEIH1506-13	BIOUG04571-C05	3060850	BIOUG04571-C05	GMP#00423	Biodiversity Institute of Ontario	BOLD:AAP6465	20	Arthropoda	82	Insecta	127	Diptera	105275	Sciaridae								Vouchered:Registered Collection	Whole Voucher	Brett Sarchuk	2012-09-14				Elk Island NP		53.685	-112.86	GPS		Canada	Alberta	Elk Island National Park	The Point, near administration/warden office
CNEIH713-13	BIOUG04539-E01	3060057	BIOUG04539-E01	GMP#00423	Biodiversity Institute of Ontario	BOLD:AAH3920	20	Arthropoda	82	Insecta	127	Diptera	105275	Sciaridae			237258	Scatopsciara				Vouchered:Registered Collection	Whole Voucher	Brett Sarchuk	2012-09-14			S	Elk Island NP		53.685	-112.86	GPS		Canada	Alberta	Elk Island National Park	The Point, near administration/warden office
CNEIH771-13	BIOUG04547-A12	3060115	BIOUG04547-A12	GMP#00423	Biodiversity Institute of Ontario	BOLD:AAY6391	20	Arthropoda	82	Insecta	127	Diptera	105275	Sciaridae								Vouchered:Registered Collection	Whole Voucher	Brett Sarchuk	2012-09-14			S	Elk Island NP		53.685	-112.86	GPS		Canada	Alberta	Elk Island National Park	The Point, near administration/warden office
CNEIH796-13	BIOUG04547-D01	3060140	BIOUG04547-D01	GMP#00423	Biodiversity Institute of Ontario	BOLD:AAP6465	20	Arthropoda	82	Insecta	127	Diptera	105275	Sciaridae								Vouchered:Registered Collection	Whole Voucher	Brett Sarchuk	2012-09-14			S	Elk Island NP		53.685	-112.86	GPS		Canada	Alberta	Elk Island National Park	The Point, near administration/warden office
CNEIH992-13	BIOUG04549-D07	3060336	BIOUG04549-D07	GMP#00423	Biodiversity Institute of Ontario	BOLD:AAP6465	20	Arthropoda	82	Insecta	127	Diptera	105275	Sciaridae								Vouchered:Registered Collection	Whole Voucher	Brett Sarchuk	2012-09-14			S	Elk Island NP		53.685	-112.86	GPS		Canada	Alberta	Elk Island National Park	The Point, near administration/warden office
CNEII294-13	BIOUG04587-A06	3062732	BIOUG04587-A06	GMP#00425	Biodiversity Institute of Ontario	BOLD:AAP6465	20	Arthropoda	82	Insecta	127	Diptera	105275	Sciaridae								Vouchered:Registered Collection	Whole Voucher	Brett Sarchuk	2012-10-01			S	Elk Island NP		53.685	-112.86	GPS		Canada	Alberta	Elk Island National Park	The Point, near administration/warden office
CNGIA080-12	BIOUG03103-A09	2795723	BIOUG03103-A09	GMP#00299	Biodiversity Institute of Ontario	BOLD:ACC1757	20	Arthropoda	82	Insecta	127	Diptera	105275	Sciaridae								Vouchered:Registered Collection	Whole Voucher	Rob Walker, Janet Mercer	2012-06-07			S	Gulf Islands NP		48.673	-123.429	GPS		Canada	British Columbia	Gulf Islands National Park	Harbour Road, Sidney
CNGID039-12	BIOUG03103-H03	2803569	BIOUG03103-H03	GMP#00305	Biodiversity Institute of Ontario	BOLD:AAQ2557	20	Arthropoda	82	Insecta	127	Diptera	105275	Sciaridae								Vouchered:Registered Collection	Whole Voucher	Janet Mercer	2012-07-27			S	Gulf Islands NP		48.673	-123.429	GPS		Canada	British Columbia	Gulf Islands National Park	Harbour Road, Sidney
CNGIE132-12	BIOUG03233-B07	2804531	BIOUG03233-B07	GMP#00307	Biodiversity Institute of Ontario	BOLD:ACX5066	20	Arthropoda	82	Insecta	127	Diptera	105275	Sciaridae								Vouchered:Registered Collection	Whole Voucher	Rob Walker	2012-08-10				Gulf Islands NP		48.673	-123.429	GPS		Canada	British Columbia	Gulf Islands National Park	Harbour Road, Sidney
CNGIE165-12	BIOUG03233-E04	2804564	BIOUG03233-E04	GMP#00307	Biodiversity Institute of Ontario	BOLD:ACX4194	20	Arthropoda	82	Insecta	127	Diptera	105275	Sciaridae								Vouchered:Registered Collection	Whole Voucher	Rob Walker	2012-08-10				Gulf Islands NP		48.673	-123.429	GPS		Canada	British Columbia	Gulf Islands National Park	Harbour Road, Sidney
CNGLA046-13	BIOUG04611-G10	3069723	BIOUG04611-G10	GMP#00343	Biodiversity Institute of Ontario	BOLD:ACE2507	20	Arthropoda	82	Insecta	127	Diptera	105275	Sciaridae								Vouchered:Registered Collection	Whole Voucher	Gregg Walker	2012-05-25				Mount Revelstoke NP		51.022	-118.207	GPS		Canada	British Columbia	Mount Revelstoke National Park
CNGLA091-13	BIOUG04638-A08	3069768	BIOUG04638-A08	GMP#00343	Biodiversity Institute of Ontario	BOLD:ACC4037	20	Arthropoda	82	Insecta	127	Diptera	105275	Sciaridae								Vouchered:Registered Collection	Whole Voucher	Gregg Walker	2012-05-25				Mount Revelstoke NP		51.022	-118.207	GPS		Canada	British Columbia	Mount Revelstoke National Park
CNGLA136-13	BIOUG04638-E05	3069813	BIOUG04638-E05	GMP#00343	Biodiversity Institute of Ontario	BOLD:ACR7948	20	Arthropoda	82	Insecta	127	Diptera	105275	Sciaridae								Vouchered:Registered Collection	Whole Voucher	Gregg Walker	2012-05-25				Mount Revelstoke NP		51.022	-118.207	GPS		Canada	British Columbia	Mount Revelstoke National Park
CNGLC473-13	BIOUG04668-A04	3079811	BIOUG04668-A04	GMP#00349	Biodiversity Institute of Ontario		20	Arthropoda	82	Insecta	127	Diptera	105275	Sciaridae								Vouchered:Registered Collection	Whole Voucher	Gregg Walker	2012-07-04				Mount Revelstoke NP	Sample out for 2 weeks	51.022	-118.207	GPS		Canada	British Columbia	Mount Revelstoke National Park
CNGSD4133-15	BIOUG21252-D12	5832447	BIOUG21252-D12	GMP#03915	Biodiversity Institute of Ontario	BOLD:AAH3920	20	Arthropoda	82	Insecta	127	Diptera	105275	Sciaridae			237258	Scatopsciara	521379	Scatopsciara atomaria	Kate Perez	Vouchered:Registered Collection	Whole Voucher	M.Otway	2014-07-08	A			Grasslands NP	In shrubland habitat, along a corridor of shrubs in a coulee: late collection due to rain	49.001	-106.557	GPS		Canada	Saskatchewan	Grasslands National Park
CNGLB104-13	BIOUG04639-H08	3078253	BIOUG04639-H08	GMP#00345	Biodiversity Institute of Ontario	BOLD:ACD1233	20	Arthropoda	82	Insecta	127	Diptera	105275	Sciaridae								Vouchered:Registered Collection	Whole Voucher	Kelsey Furk	2012-06-08				Mount Revelstoke NP		51.022	-118.207	GPS		Canada	British Columbia	Mount Revelstoke National Park
CNGLB378-13	BIOUG04650-D08	3078527	BIOUG04650-D08	GMP#00345	Biodiversity Institute of Ontario	BOLD:AAP9897	20	Arthropoda	82	Insecta	127	Diptera	105275	Sciaridae								Vouchered:Registered Collection	Whole Voucher	Kelsey Furk	2012-06-08				Mount Revelstoke NP		51.022	-118.207	GPS		Canada	British Columbia	Mount Revelstoke National Park
CNGLB401-13	BIOUG04650-F07	3078550	BIOUG04650-F07	GMP#00345	Biodiversity Institute of Ontario	BOLD:ACE1144	20	Arthropoda	82	Insecta	127	Diptera	105275	Sciaridae								Vouchered:Registered Collection	Whole Voucher	Kelsey Furk	2012-06-08				Mount Revelstoke NP		51.022	-118.207	GPS		Canada	British Columbia	Mount Revelstoke National Park
CNGLC375-13	BIOUG04666-C03	3079713	BIOUG04666-C03	GMP#00349	Biodiversity Institute of Ontario	BOLD:ACE0982	20	Arthropoda	82	Insecta	127	Diptera	105275	Sciaridae								Vouchered:Registered Collection	Whole Voucher	Gregg Walker	2012-07-04				Mount Revelstoke NP	Sample out for 2 weeks	51.022	-118.207	GPS		Canada	British Columbia	Mount Revelstoke National Park
CNGLD114-13	BIOUG05816-D03	3306267	BIOUG05816-D03	GMP#00344	Biodiversity Institute of Ontario	BOLD:ACD1233	20	Arthropoda	82	Insecta	127	Diptera	105275	Sciaridae								Vouchered:Registered Collection	Whole Voucher	Kelsey Furk	2012-05-31	A		S	Mount Revelstoke NP		51.022	-118.207	GPS		Canada	British Columbia	Mount Revelstoke National Park
CNGLD123-13	BIOUG05816-D12	3306276	BIOUG05816-D12	GMP#00344	Biodiversity Institute of Ontario	BOLD:ACD1233	20	Arthropoda	82	Insecta	127	Diptera	105275	Sciaridae								Vouchered:Registered Collection	Whole Voucher	Kelsey Furk	2012-05-31	A		S	Mount Revelstoke NP		51.022	-118.207	GPS		Canada	British Columbia	Mount Revelstoke National Park
CNGLD182-13	BIOUG05817-A12	3306335	BIOUG05817-A12	GMP#00344	Biodiversity Institute of Ontario	BOLD:AAM9243	20	Arthropoda	82	Insecta	127	Diptera	105275	Sciaridae			106664	Bradysia			Kate Perez	Vouchered:Registered Collection	Whole Voucher	Kelsey Furk	2012-05-31	A		S	Mount Revelstoke NP		51.022	-118.207	GPS		Canada	British Columbia	Mount Revelstoke National Park
CNGLD200-13	BIOUG05817-C06	3306353	BIOUG05817-C06	GMP#00344	Biodiversity Institute of Ontario	BOLD:ACD1233	20	Arthropoda	82	Insecta	127	Diptera	105275	Sciaridae								Vouchered:Registered Collection	Whole Voucher	Kelsey Furk	2012-05-31	A		S	Mount Revelstoke NP		51.022	-118.207	GPS		Canada	British Columbia	Mount Revelstoke National Park
CNGLD237-13	BIOUG05817-F07	3306390	BIOUG05817-F07	GMP#00344	Biodiversity Institute of Ontario	BOLD:ACD1233	20	Arthropoda	82	Insecta	127	Diptera	105275	Sciaridae								Vouchered:Registered Collection	Whole Voucher	Kelsey Furk	2012-05-31	A		S	Mount Revelstoke NP		51.022	-118.207	GPS		Canada	British Columbia	Mount Revelstoke National Park
CNGLD284-13	BIOUG05818-B07	3306437	BIOUG05818-B07	GMP#00344	Biodiversity Institute of Ontario	BOLD:ACD1233	20	Arthropoda	82	Insecta	127	Diptera	105275	Sciaridae								Vouchered:Registered Collection	Whole Voucher	Kelsey Furk	2012-05-31	A		S	Mount Revelstoke NP		51.022	-118.207	GPS		Canada	British Columbia	Mount Revelstoke National Park
CNGLD313-13	BIOUG05818-D12	3306466	BIOUG05818-D12	GMP#00344	Biodiversity Institute of Ontario	BOLD:ACD1233	20	Arthropoda	82	Insecta	127	Diptera	105275	Sciaridae								Vouchered:Registered Collection	Whole Voucher	Kelsey Furk	2012-05-31	A		S	Mount Revelstoke NP		51.022	-118.207	GPS		Canada	British Columbia	Mount Revelstoke National Park
CNGLD430-13	BIOUG05820-A06	3306583	BIOUG05820-A06	GMP#00344	Biodiversity Institute of Ontario	BOLD:AAP9897	20	Arthropoda	82	Insecta	127	Diptera	105275	Sciaridae								Vouchered:Registered Collection	Whole Voucher	Kelsey Furk	2012-05-31	A		S	Mount Revelstoke NP		51.022	-118.207	GPS		Canada	British Columbia	Mount Revelstoke National Park
CNGLD478-13	BIOUG05820-E06	3306631	BIOUG05820-E06	GMP#00344	Biodiversity Institute of Ontario	BOLD:ACD1233	20	Arthropoda	82	Insecta	127	Diptera	105275	Sciaridae								Vouchered:Registered Collection	Whole Voucher	Kelsey Furk	2012-05-31	A		S	Mount Revelstoke NP		51.022	-118.207	GPS		Canada	British Columbia	Mount Revelstoke National Park
CNGLD489-13	BIOUG05820-F05	3306642	BIOUG05820-F05	GMP#00344	Biodiversity Institute of Ontario	BOLD:AAP9897	20	Arthropoda	82	Insecta	127	Diptera	105275	Sciaridae								Vouchered:Registered Collection	Whole Voucher	Kelsey Furk	2012-05-31	A		S	Mount Revelstoke NP		51.022	-118.207	GPS		Canada	British Columbia	Mount Revelstoke National Park
CNGLD504-13	BIOUG05820-G08	3306657	BIOUG05820-G08	GMP#00344	Biodiversity Institute of Ontario	BOLD:ACD1233	20	Arthropoda	82	Insecta	127	Diptera	105275	Sciaridae								Vouchered:Registered Collection	Whole Voucher	Kelsey Furk	2012-05-31	A		S	Mount Revelstoke NP		51.022	-118.207	GPS		Canada	British Columbia	Mount Revelstoke National Park
CNGLE050-13	BIOUG05769-A04	3310381	BIOUG05769-A04	GMP#00346	Biodiversity Institute of Ontario	BOLD:ACE0987	20	Arthropoda	82	Insecta	127	Diptera	105275	Sciaridae								Vouchered:Registered Collection	Whole Voucher	Kelsey Furk	2012-06-20	A		S	Mount Revelstoke NP	Sample out for 2 weeks	51.022	-118.207	GPS		Canada	British Columbia	Mount Revelstoke National Park
CNGLE078-13	BIOUG05769-C08	3310409	BIOUG05769-C08	GMP#00346	Biodiversity Institute of Ontario	BOLD:ACX4815	20	Arthropoda	82	Insecta	127	Diptera	105275	Sciaridae								Vouchered:Registered Collection	Whole Voucher	Kelsey Furk	2012-06-20	A		S	Mount Revelstoke NP	Sample out for 2 weeks	51.022	-118.207	GPS		Canada	British Columbia	Mount Revelstoke National Park
CNGLE251-13	BIOUG05771-B03	3310582	BIOUG05771-B03	GMP#00346	Biodiversity Institute of Ontario	BOLD:ACE0987	20	Arthropoda	82	Insecta	127	Diptera	105275	Sciaridae								Vouchered:Registered Collection	Whole Voucher	Kelsey Furk	2012-06-20	A		S	Mount Revelstoke NP	Sample out for 2 weeks	51.022	-118.207	GPS		Canada	British Columbia	Mount Revelstoke National Park
CNGLE292-13	BIOUG05771-E08	3310623	BIOUG05771-E08	GMP#00346	Biodiversity Institute of Ontario	BOLD:ACD1233	20	Arthropoda	82	Insecta	127	Diptera	105275	Sciaridae								Vouchered:Registered Collection	Whole Voucher	Kelsey Furk	2012-06-20	A		S	Mount Revelstoke NP	Sample out for 2 weeks	51.022	-118.207	GPS		Canada	British Columbia	Mount Revelstoke National Park
CNGLE338-13	BIOUG05772-A07	3310669	BIOUG05772-A07	GMP#00346	Biodiversity Institute of Ontario	BOLD:ACE0987	20	Arthropoda	82	Insecta	127	Diptera	105275	Sciaridae								Vouchered:Registered Collection	Whole Voucher	Kelsey Furk	2012-06-20	A		S	Mount Revelstoke NP	Sample out for 2 weeks	51.022	-118.207	GPS		Canada	British Columbia	Mount Revelstoke National Park
CNGLE526-13	BIOUG05824-D01	3310857	BIOUG05824-D01	GMP#00346	Biodiversity Institute of Ontario	BOLD:ACD1233	20	Arthropoda	82	Insecta	127	Diptera	105275	Sciaridae								Vouchered:Registered Collection	Whole Voucher	Kelsey Furk	2012-06-20	A		S	Mount Revelstoke NP	Sample out for 2 weeks	51.022	-118.207	GPS		Canada	British Columbia	Mount Revelstoke National Park
CNGLE540-13	BIOUG05824-E03	3310871	BIOUG05824-E03	GMP#00346	Biodiversity Institute of Ontario	BOLD:AAV1312	20	Arthropoda	82	Insecta	127	Diptera	105275	Sciaridae								Vouchered:Registered Collection	Whole Voucher	Kelsey Furk	2012-06-20	A		S	Mount Revelstoke NP	Sample out for 2 weeks	51.022	-118.207	GPS		Canada	British Columbia	Mount Revelstoke National Park
CNGLE567-13	BIOUG05824-G06	3310898	BIOUG05824-G06	GMP#00346	Biodiversity Institute of Ontario	BOLD:ACD1233	20	Arthropoda	82	Insecta	127	Diptera	105275	Sciaridae								Vouchered:Registered Collection	Whole Voucher	Kelsey Furk	2012-06-20	A		S	Mount Revelstoke NP	Sample out for 2 weeks	51.022	-118.207	GPS		Canada	British Columbia	Mount Revelstoke National Park
CNGLF505-13	BIOUG05952-F02	3341865	BIOUG05952-F02	GMP#00350	Biodiversity Institute of Ontario	BOLD:AAH3920	20	Arthropoda	82	Insecta	127	Diptera	105275	Sciaridae			237258	Scatopsciara				Vouchered:Registered Collection	Whole Voucher	Gregg Walker	2012-08-03	A		S	Mount Revelstoke NP	Sample out for 1 month	51.022	-118.207	GPS		Canada	British Columbia	Mount Revelstoke National Park
CNGRB113-12	BIOUG03131-H04	2808957	BIOUG03131-H04	GMP#00212	Biodiversity Institute of Ontario	BOLD:ACV1432	20	Arthropoda	82	Insecta	127	Diptera	105275	Sciaridae							Allison Brown	Vouchered:Registered Collection	Whole Voucher	R. Sissons	2012-06-12			S	Grasslands NP		49.149	-107.53	GPS		Canada	Saskatchewan	Grasslands National Park	Just past bridge over Frenchman River
CNGRB473-12	BIOUG03137-D10	2822878	BIOUG03137-D10	GMP#00212	Biodiversity Institute of Ontario	BOLD:ACB1143	20	Arthropoda	82	Insecta	127	Diptera	105275	Sciaridae								DNA/Tissue Vouchered Only	Whole Voucher	R. Sissons	2012-06-12			S	Grasslands NP		49.149	-107.53	GPS		Canada	Saskatchewan	Grasslands National Park	Just past bridge over Frenchman River
CNGRD579-12	BIOUG03146-D07	2823553	BIOUG03146-D07	GMP#00218	Biodiversity Institute of Ontario	BOLD:ACX5278	20	Arthropoda	82	Insecta	127	Diptera	105275	Sciaridae								Vouchered:Registered Collection	Whole Voucher	Kirby England	2012-07-11			S	Grasslands NP		49.149	-107.53	GPS		Canada	Saskatchewan	Grasslands National Park	Just past bridge over Frenchman River
CNGRD809-12	BIOUG03148-G11	2823783	BIOUG03148-G11	GMP#00218	Biodiversity Institute of Ontario	BOLD:ACE7580	20	Arthropoda	82	Insecta	127	Diptera	105275	Sciaridae								Vouchered:Registered Collection	Whole Voucher	Kirby England	2012-07-11			S	Grasslands NP		49.149	-107.53	GPS		Canada	Saskatchewan	Grasslands National Park	Just past bridge over Frenchman River
CNGSD5512-15	BIOUG21267-A02	5833826	BIOUG21267-A02	GMP#03915	Biodiversity Institute of Ontario	BOLD:ACX5278	20	Arthropoda	82	Insecta	127	Diptera	105275	Sciaridae							Kate Perez	Vouchered:Registered Collection	Whole Voucher	M.Otway	2014-07-08	A			Grasslands NP	In shrubland habitat, along a corridor of shrubs in a coulee: late collection due to rain	49.001	-106.557	GPS		Canada	Saskatchewan	Grasslands National Park
CNJAA328-12	BIOUG03284-E02	2826866	BIOUG03284-E02	GMP#00387	Biodiversity Institute of Ontario	BOLD:ACB9378	20	Arthropoda	82	Insecta	127	Diptera	105275	Sciaridae								Vouchered:Registered Collection	Whole Voucher	B. Sharp, Clayton SyFchuk	2012-05-30	A		S	Jasper NP		52.867	-118.077	GPS		Canada	Alberta	Jasper National Park
CNJAA361-12	BIOUG03284-G11	2826899	BIOUG03284-G11	GMP#00387	Biodiversity Institute of Ontario	BOLD:ACA8257	20	Arthropoda	82	Insecta	127	Diptera	105275	Sciaridae								Vouchered:Registered Collection	Whole Voucher	B. Sharp, Clayton SyFchuk	2012-05-30	A		S	Jasper NP		52.867	-118.077	GPS		Canada	Alberta	Jasper National Park
CNJAA436-12	BIOUG03285-F03	2826974	BIOUG03285-F03	GMP#00387	Biodiversity Institute of Ontario	BOLD:AAH3920	20	Arthropoda	82	Insecta	127	Diptera	105275	Sciaridae			237258	Scatopsciara				Vouchered:Registered Collection	Whole Voucher	B. Sharp, Clayton SyFchuk	2012-05-30	A		S	Jasper NP		52.867	-118.077	GPS		Canada	Alberta	Jasper National Park
CNJAA506-12	BIOUG03352-D02	2827044	BIOUG03352-D02	GMP#00387	Biodiversity Institute of Ontario	BOLD:ACB9378	20	Arthropoda	82	Insecta	127	Diptera	105275	Sciaridae								Vouchered:Registered Collection	Whole Voucher	B. Sharp, Clayton SyFchuk	2012-05-30	A		S	Jasper NP		52.867	-118.077	GPS		Canada	Alberta	Jasper National Park
CNJAA652-12	BIOUG03354-H05	2827190	BIOUG03354-H05	GMP#00387	Biodiversity Institute of Ontario	BOLD:ACB9378	20	Arthropoda	82	Insecta	127	Diptera	105275	Sciaridae								Vouchered:Registered Collection	Whole Voucher	B. Sharp, Clayton SyFchuk	2012-05-30	A		S	Jasper NP		52.867	-118.077	GPS		Canada	Alberta	Jasper National Park
CNJAA687-12	BIOUG03355-C05	2827225	BIOUG03355-C05	GMP#00387	Biodiversity Institute of Ontario	BOLD:AAH3920	20	Arthropoda	82	Insecta	127	Diptera	105275	Sciaridae			237258	Scatopsciara				Vouchered:Registered Collection	Whole Voucher	B. Sharp, Clayton SyFchuk	2012-05-30	A		S	Jasper NP		52.867	-118.077	GPS		Canada	Alberta	Jasper National Park
CNJAA762-12	BIOUG03356-A09	2827300	BIOUG03356-A09	GMP#00387	Biodiversity Institute of Ontario	BOLD:AAL7895	20	Arthropoda	82	Insecta	127	Diptera	105275	Sciaridae								Vouchered:Registered Collection	Whole Voucher	B. Sharp, Clayton SyFchuk	2012-05-30	A		S	Jasper NP		52.867	-118.077	GPS		Canada	Alberta	Jasper National Park
CNJAA794-12	BIOUG03356-D05	2827332	BIOUG03356-D05	GMP#00387	Biodiversity Institute of Ontario	BOLD:ACB9378	20	Arthropoda	82	Insecta	127	Diptera	105275	Sciaridae								Vouchered:Registered Collection	Whole Voucher	B. Sharp, Clayton SyFchuk	2012-05-30	A		S	Jasper NP		52.867	-118.077	GPS		Canada	Alberta	Jasper National Park
CNJAB336-12	BIOUG03457-A03	2835210	BIOUG03457-A03	GMP#00389	Biodiversity Institute of Ontario	BOLD:AAP9896	20	Arthropoda	82	Insecta	127	Diptera	105275	Sciaridae								Vouchered:Registered Collection	Whole Voucher	Jen Reimer, J. Andrews, B. Sharp	2012-06-13	A		S	Jasper NP		52.867	-118.077	GPS		Canada	Alberta	Jasper National Park
CNJAB403-12	BIOUG03457-F10	2835277	BIOUG03457-F10	GMP#00389	Biodiversity Institute of Ontario	BOLD:AAH3920	20	Arthropoda	82	Insecta	127	Diptera	105275	Sciaridae			237258	Scatopsciara				Vouchered:Registered Collection	Whole Voucher	Jen Reimer, J. Andrews, B. Sharp	2012-06-13	A		S	Jasper NP		52.867	-118.077	GPS		Canada	Alberta	Jasper National Park
CNJAB725-12	BIOUG03491-C07	2835599	BIOUG03491-C07	GMP#00389	Biodiversity Institute of Ontario	BOLD:ACB2207	20	Arthropoda	82	Insecta	127	Diptera	105275	Sciaridae								Vouchered:Registered Collection	Whole Voucher	Jen Reimer, J. Andrews, B. Sharp	2012-06-13	A		S	Jasper NP		52.867	-118.077	GPS		Canada	Alberta	Jasper National Park
CNJAB833-12	BIOUG03492-D08	2835707	BIOUG03492-D08	GMP#00389	Biodiversity Institute of Ontario	BOLD:AAP9896	20	Arthropoda	82	Insecta	127	Diptera	105275	Sciaridae								Vouchered:Registered Collection	Whole Voucher	Jen Reimer, J. Andrews, B. Sharp	2012-06-13	A		S	Jasper NP		52.867	-118.077	GPS		Canada	Alberta	Jasper National Park
CNJAB869-12	BIOUG03492-G08	2835743	BIOUG03492-G08	GMP#00389	Biodiversity Institute of Ontario	BOLD:ACB8788	20	Arthropoda	82	Insecta	127	Diptera	105275	Sciaridae								Vouchered:Registered Collection	Whole Voucher	Jen Reimer, J. Andrews, B. Sharp	2012-06-13	A		S	Jasper NP		52.867	-118.077	GPS		Canada	Alberta	Jasper National Park
CNJAB969-12	BIOUG03493-H01	2835843	BIOUG03493-H01	GMP#00389	Biodiversity Institute of Ontario	BOLD:ACB6111	20	Arthropoda	82	Insecta	127	Diptera	105275	Sciaridae								Vouchered:Registered Collection	Whole Voucher	Jen Reimer, J. Andrews, B. Sharp	2012-06-13	A		S	Jasper NP		52.867	-118.077	GPS		Canada	Alberta	Jasper National Park
CNJAC102-12	BIOUG03494-E10	2840713	BIOUG03494-E10	GMP#00391	Biodiversity Institute of Ontario	BOLD:AAH3920	20	Arthropoda	82	Insecta	127	Diptera	105275	Sciaridae			237258	Scatopsciara				Vouchered:Registered Collection	Whole Voucher	Clayton SyFchuk	2012-06-27	A		S	Jasper NP		52.867	-118.077	GPS		Canada	Alberta	Jasper National Park
CNJAC1278-12	BIOUG03560-A03	2846622	BIOUG03560-A03	GMP#00391	Biodiversity Institute of Ontario	BOLD:AAL7870	20	Arthropoda	82	Insecta	127	Diptera	105275	Sciaridae								Vouchered:Registered Collection	Whole Voucher	Clayton SyFchuk	2012-06-27	A		S	Jasper NP		52.867	-118.077	GPS		Canada	Alberta	Jasper National Park
CNJAC131-12	BIOUG03494-H03	2840742	BIOUG03494-H03	GMP#00391	Biodiversity Institute of Ontario	BOLD:AAP9896	20	Arthropoda	82	Insecta	127	Diptera	105275	Sciaridae								Vouchered:Registered Collection	Whole Voucher	Clayton SyFchuk	2012-06-27	A		S	Jasper NP		52.867	-118.077	GPS		Canada	Alberta	Jasper National Park
CNJAC165-12	BIOUG03532-C02	2840776	BIOUG03532-C02	GMP#00391	Biodiversity Institute of Ontario	BOLD:AAH4007	20	Arthropoda	82	Insecta	127	Diptera	105275	Sciaridae								Vouchered:Registered Collection	Whole Voucher	Clayton SyFchuk	2012-06-27	A		S	Jasper NP		52.867	-118.077	GPS		Canada	Alberta	Jasper National Park
CNJAC437-12	BIOUG03535-B01	2841048	BIOUG03535-B01	GMP#00391	Biodiversity Institute of Ontario	BOLD:AAL7864	20	Arthropoda	82	Insecta	127	Diptera	105275	Sciaridae								Vouchered:Registered Collection	Whole Voucher	Clayton SyFchuk	2012-06-27	A		S	Jasper NP		52.867	-118.077	GPS		Canada	Alberta	Jasper National Park
CNJAC473-12	BIOUG03535-E01	2841084	BIOUG03535-E01	GMP#00391	Biodiversity Institute of Ontario	BOLD:AAP9896	20	Arthropoda	82	Insecta	127	Diptera	105275	Sciaridae								Vouchered:Registered Collection	Whole Voucher	Clayton SyFchuk	2012-06-27	A		S	Jasper NP		52.867	-118.077	GPS		Canada	Alberta	Jasper National Park
CNTIJ372-15	BIOUG21380-B08	5849869	BIOUG21380-B08	GMP#03803	Biodiversity Institute of Ontario	BOLD:ABV9347	20	Arthropoda	82	Insecta	127	Diptera	105275	Sciaridae							Kate Perez	Vouchered:Registered Collection	Whole Voucher	M.B.Lynch	2014-10-14	A			Thousand Islands NP		44.453	-75.865	GPS		Canada	Ontario	Thousand Islands National Park
CNJAC516-12	BIOUG03535-H08	2841127	BIOUG03535-H08	GMP#00391	Biodiversity Institute of Ontario	BOLD:ACB9379	20	Arthropoda	82	Insecta	127	Diptera	105275	Sciaridae								Vouchered:Registered Collection	Whole Voucher	Clayton SyFchuk	2012-06-27	A		S	Jasper NP		52.867	-118.077	GPS		Canada	Alberta	Jasper National Park
CNJAC631-12	BIOUG03556-B05	2841242	BIOUG03556-B05	GMP#00391	Biodiversity Institute of Ontario	BOLD:AAP9896	20	Arthropoda	82	Insecta	127	Diptera	105275	Sciaridae								Vouchered:Registered Collection	Whole Voucher	Clayton SyFchuk	2012-06-27	A		S	Jasper NP		52.867	-118.077	GPS		Canada	Alberta	Jasper National Park
CNJAC668-12	BIOUG03556-E06	2841279	BIOUG03556-E06	GMP#00391	Biodiversity Institute of Ontario	BOLD:AAH3920	20	Arthropoda	82	Insecta	127	Diptera	105275	Sciaridae			237258	Scatopsciara				Vouchered:Registered Collection	Whole Voucher	Clayton SyFchuk	2012-06-27	A		S	Jasper NP		52.867	-118.077	GPS		Canada	Alberta	Jasper National Park
CNJAC671-12	BIOUG03556-E09	2841282	BIOUG03556-E09	GMP#00391	Biodiversity Institute of Ontario	BOLD:ACA8549	20	Arthropoda	82	Insecta	127	Diptera	105275	Sciaridae								Vouchered:Registered Collection	Whole Voucher	Clayton SyFchuk	2012-06-27	A		S	Jasper NP		52.867	-118.077	GPS		Canada	Alberta	Jasper National Park
CNJAC676-12	BIOUG03556-F02	2841287	BIOUG03556-F02	GMP#00391	Biodiversity Institute of Ontario	BOLD:AAH3920	20	Arthropoda	82	Insecta	127	Diptera	105275	Sciaridae			237258	Scatopsciara				Vouchered:Registered Collection	Whole Voucher	Clayton SyFchuk	2012-06-27	A		S	Jasper NP		52.867	-118.077	GPS		Canada	Alberta	Jasper National Park
CNJAD096-12	BIOUG03643-A02	2859171	BIOUG03643-A02	GMP#00393	Biodiversity Institute of Ontario	BOLD:ACB2305	20	Arthropoda	82	Insecta	127	Diptera	105275	Sciaridae								Vouchered:Registered Collection	Whole Voucher	B. Sharp	2012-07-11	A		S	Jasper NP		52.867	-118.077	GPS		Canada	Alberta	Jasper National Park
CNJAD1111-12	BIOUG03715-A10	2869888	BIOUG03715-A10	GMP#00393	Biodiversity Institute of Ontario	BOLD:AAV1341	20	Arthropoda	82	Insecta	127	Diptera	105275	Sciaridae								Vouchered:Registered Collection	Whole Voucher	B. Sharp	2012-07-11	A		S	Jasper NP		52.867	-118.077	GPS		Canada	Alberta	Jasper National Park
CNJAD1258-12	BIOUG03728-F02	2870035	BIOUG03728-F02	GMP#00393	Biodiversity Institute of Ontario	BOLD:ACB2332	20	Arthropoda	82	Insecta	127	Diptera	105275	Sciaridae								Vouchered:Registered Collection	Whole Voucher	B. Sharp	2012-07-11	A		S	Jasper NP		52.867	-118.077	GPS		Canada	Alberta	Jasper National Park
CNJAD1386-12	BIOUG03729-H11	2870163	BIOUG03729-H11	GMP#00393	Biodiversity Institute of Ontario	BOLD:ACB2207	20	Arthropoda	82	Insecta	127	Diptera	105275	Sciaridae								Vouchered:Registered Collection	Whole Voucher	B. Sharp	2012-07-11	A		S	Jasper NP		52.867	-118.077	GPS		Canada	Alberta	Jasper National Park
CNJAD2138-12	BIOUG03733-A06	2872246	BIOUG03733-A06	GMP#00393	Biodiversity Institute of Ontario	BOLD:ACB9379	20	Arthropoda	82	Insecta	127	Diptera	105275	Sciaridae								Vouchered:Registered Collection	Whole Voucher	B. Sharp	2012-07-11	A		S	Jasper NP		52.867	-118.077	GPS		Canada	Alberta	Jasper National Park
CNJAD565-12	BIOUG03709-H07	2859640	BIOUG03709-H07	GMP#00393	Biodiversity Institute of Ontario	BOLD:ACB2305	20	Arthropoda	82	Insecta	127	Diptera	105275	Sciaridae								Vouchered:Registered Collection	Whole Voucher	B. Sharp	2012-07-11	A		S	Jasper NP		52.867	-118.077	GPS		Canada	Alberta	Jasper National Park
CNJAE072-12	BIOUG03791-A01	2890831	BIOUG03791-A01	GMP#00395	Biodiversity Institute of Ontario	BOLD:ACC8273	20	Arthropoda	82	Insecta	127	Diptera	105275	Sciaridae								Vouchered:Registered Collection	Whole Voucher	Jen Reimer	2012-07-25	A		S	Jasper NP		52.867	-118.077	GPS		Canada	Alberta	Jasper National Park
CNJAE162-12	BIOUG03791-H07	2890921	BIOUG03791-H07	GMP#00395	Biodiversity Institute of Ontario	BOLD:AAM9238	20	Arthropoda	82	Insecta	127	Diptera	105275	Sciaridae								Vouchered:Registered Collection	Whole Voucher	Jen Reimer	2012-07-25	A		S	Jasper NP		52.867	-118.077	GPS		Canada	Alberta	Jasper National Park
CNJAE367-12	BIOUG03794-A11	2891126	BIOUG03794-A11	GMP#00395	Biodiversity Institute of Ontario	BOLD:ACB2286	20	Arthropoda	82	Insecta	127	Diptera	105275	Sciaridae								Vouchered:Registered Collection	Whole Voucher	Jen Reimer	2012-07-25	A		S	Jasper NP		52.867	-118.077	GPS		Canada	Alberta	Jasper National Park
CNJAE478-12	BIOUG03795-C03	2891237	BIOUG03795-C03	GMP#00395	Biodiversity Institute of Ontario	BOLD:ACE7603	20	Arthropoda	82	Insecta	127	Diptera	105275	Sciaridae								Vouchered:Registered Collection	Whole Voucher	Jen Reimer	2012-07-25	A		S	Jasper NP		52.867	-118.077	GPS		Canada	Alberta	Jasper National Park
CNJAE508-12	BIOUG03795-E09	2891267	BIOUG03795-E09	GMP#00395	Biodiversity Institute of Ontario	BOLD:AAL7870	20	Arthropoda	82	Insecta	127	Diptera	105275	Sciaridae								Vouchered:Registered Collection	Whole Voucher	Jen Reimer	2012-07-25	A		S	Jasper NP		52.867	-118.077	GPS		Canada	Alberta	Jasper National Park
CNJAE707-12	BIOUG03868-F06	2891466	BIOUG03868-F06	GMP#00395	Biodiversity Institute of Ontario	BOLD:ACE4045	20	Arthropoda	82	Insecta	127	Diptera	105275	Sciaridae								Vouchered:Registered Collection	Whole Voucher	Jen Reimer	2012-07-25	A		S	Jasper NP		52.867	-118.077	GPS		Canada	Alberta	Jasper National Park
CNJAF1064-12	BIOUG03948-F07	2904969	BIOUG03948-F07	GMP#00397	Biodiversity Institute of Ontario	BOLD:ACE7603	20	Arthropoda	82	Insecta	127	Diptera	105275	Sciaridae								Vouchered:Registered Collection	Whole Voucher	B. Sharp	2012-08-09	A		S	Jasper NP		52.867	-118.077	GPS		Canada	Alberta	Jasper National Park
CNJAF146-12	BIOUG03913-B03	2900044	BIOUG03913-B03	GMP#00397	Biodiversity Institute of Ontario	BOLD:ACX5278	20	Arthropoda	82	Insecta	127	Diptera	105275	Sciaridae								Vouchered:Registered Collection	Whole Voucher	B. Sharp	2012-08-09	A		S	Jasper NP		52.867	-118.077	GPS		Canada	Alberta	Jasper National Park
CNJAF193-12	BIOUG03913-F02	2900091	BIOUG03913-F02	GMP#00397	Biodiversity Institute of Ontario	BOLD:AAV1324	20	Arthropoda	82	Insecta	127	Diptera	105275	Sciaridae								Vouchered:Registered Collection	Whole Voucher	B. Sharp	2012-08-09	A		S	Jasper NP		52.867	-118.077	GPS		Canada	Alberta	Jasper National Park
CNJAF516-12	BIOUG03918-A05	2900414	BIOUG03918-A05	GMP#00397	Biodiversity Institute of Ontario	BOLD:ACB8105	20	Arthropoda	82	Insecta	127	Diptera	105275	Sciaridae								Vouchered:Registered Collection	Whole Voucher	B. Sharp	2012-08-09	A		S	Jasper NP		52.867	-118.077	GPS		Canada	Alberta	Jasper National Park
CNJAF861-12	BIOUG03945-E06	2904766	BIOUG03945-E06	GMP#00397	Biodiversity Institute of Ontario	BOLD:ACC8466	20	Arthropoda	82	Insecta	127	Diptera	105275	Sciaridae								Vouchered:Registered Collection	Whole Voucher	B. Sharp	2012-08-09	A		S	Jasper NP		52.867	-118.077	GPS		Canada	Alberta	Jasper National Park
SMTPM4389-15	BIOUG22052-F04	5947816	BIOUG22052-F04	GMP#07332	Biodiversity Institute of Ontario	BOLD:AAM9242	20	Arthropoda	82	Insecta	127	Diptera	105275	Sciaridae			521294	Corynoptera	642395	Corynoptera melanochaeta	Kate Perez	Vouchered:Registered Collection	Whole Voucher	Sandy Pond	2015-05-01	A			Prince Rupert, Charles Hays SS		54.312	-130.303	Google Earth		Canada	British Columbia	Prince Rupert	EQP-CLL-581
SMTPM4444-15	BIOUG22053-B12	5947871	BIOUG22053-B12	GMP#07332	Biodiversity Institute of Ontario	BOLD:AAM9242	20	Arthropoda	82	Insecta	127	Diptera	105275	Sciaridae			521294	Corynoptera	642395	Corynoptera melanochaeta	Kate Perez	Vouchered:Registered Collection	Whole Voucher	Sandy Pond	2015-05-01	A			Prince Rupert, Charles Hays SS		54.312	-130.303	Google Earth		Canada	British Columbia	Prince Rupert	EQP-CLL-581
SMTPM5377-15	BIOUG22058-E08	5949465	BIOUG22058-E08	GMP#07402	Biodiversity Institute of Ontario	BOLD:ACB9102	20	Arthropoda	82	Insecta	127	Diptera	105275	Sciaridae							Kate Perez	Vouchered:Registered Collection	Whole Voucher	Lisa Frey	2015-05-01	A			Nanaimo, Departure Bay Elementary Eco School		49.207	-123.972	Google Earth		Canada	British Columbia	Nanaimo	EQP-CLL-596
CNBFG460-15	BIOUG19892-D11	5586665	BIOUG19892-D11	GMP#04436	Biodiversity Institute of Ontario	BOLD:ACC6042	20	Arthropoda	82	Insecta	127	Diptera	105275	Sciaridae							Angela Telfer	Vouchered:Registered Collection	Whole Voucher		2014-08-22	A			Banff NP	pine forest, near stream on grass bed	51.436	-116.188	GPS		Canada	Alberta	Banff National Park
CNBFJ100-15	BIOUG20022-H03	5631606	BIOUG20022-H03	GMP#04425	Biodiversity Institute of Ontario	BOLD:ACA8257	20	Arthropoda	82	Insecta	127	Diptera	105275	Sciaridae							Angela Telfer	Vouchered:Registered Collection	Whole Voucher	R.Owchar	2014-06-20	A			Banff NP	pine forest, near stream on grass bed	51.436	-116.188	GPS		Canada	Alberta	Banff National Park
CNBFK096-15	BIOUG20095-H04	5664795	BIOUG20095-H04	GMP#04427	Biodiversity Institute of Ontario	BOLD:ACB8781	20	Arthropoda	82	Insecta	127	Diptera	105275	Sciaridae							Angela Telfer	Vouchered:Registered Collection	Whole Voucher	R.Owchar	2014-07-03	A			Banff NP	pine forest, near stream on grass bed	51.436	-116.188	GPS		Canada	Alberta	Banff National Park
CNBFL709-15	BIOUG20244-E06	5699800	BIOUG20244-E06	GMP#04429	Biodiversity Institute of Ontario	BOLD:ACD0012	20	Arthropoda	82	Insecta	127	Diptera	105275	Sciaridae							Angela Telfer	Vouchered:Registered Collection	Whole Voucher	R.Owchar	2014-07-18	A			Banff NP	pine forest, near stream on grass bed	51.436	-116.188	GPS		Canada	Alberta	Banff National Park
CNGCG240-15	BIOUG20295-C11	5701116	BIOUG20295-C11	GMP#05095	Biodiversity Institute of Ontario	BOLD:ACI9213	20	Arthropoda	82	Insecta	127	Diptera	105275	Sciaridae							Angela Telfer	Vouchered:Registered Collection	Whole Voucher	C.Ashbrook	2014-08-14	A			Glacier NP	coniferous forest near small stream	51.301	-117.522	GPS		Canada	British Columbia	Glacier National Park
CNGSC2617-15	BIOUG20891-E04	5788829	BIOUG20891-E04	GMP#03887	Biodiversity Institute of Ontario	BOLD:AAH3947	20	Arthropoda	82	Insecta	127	Diptera	105275	Sciaridae							Kate Perez	Vouchered:Registered Collection	Whole Voucher	L.Gardiner	2014-06-20	A			Grasslands NP	In shrubland habitat, along a corridor of shrubs in a coulee: pick up delayed due to bad weather	49.001	-106.557	GPS		Canada	Saskatchewan	Grasslands National Park
CNJAG112-12	BIOUG03970-F10	2917521	BIOUG03970-F10	GMP#00399	Biodiversity Institute of Ontario	BOLD:ACB8103	20	Arthropoda	82	Insecta	127	Diptera	105275	Sciaridae								Vouchered:Registered Collection	Whole Voucher	B. Sharp, Grant Peregoodoff	2012-08-22	A		S	Jasper NP		52.867	-118.077	GPS		Canada	Alberta	Jasper National Park
CNJAH159-12	BIOUG04053-E12	2929111	BIOUG04053-E12	GMP#00401	Biodiversity Institute of Ontario	BOLD:AAP6422	20	Arthropoda	82	Insecta	127	Diptera	105275	Sciaridae								Vouchered:Registered Collection	Whole Voucher		2012-09-05	A		S	Jasper NP		52.867	-118.077	GPS		Canada	Alberta	Jasper National Park
CNJAH193-12	BIOUG04053-H10	2929145	BIOUG04053-H10	GMP#00401	Biodiversity Institute of Ontario	BOLD:AAH4007	20	Arthropoda	82	Insecta	127	Diptera	105275	Sciaridae								Vouchered:Registered Collection	Whole Voucher		2012-09-05	A		S	Jasper NP		52.867	-118.077	GPS		Canada	Alberta	Jasper National Park
CNJAH436-12	BIOUG04060-C12	2929388	BIOUG04060-C12	GMP#00401	Biodiversity Institute of Ontario	BOLD:AAH4014	20	Arthropoda	82	Insecta	127	Diptera	105275	Sciaridae								Vouchered:Registered Collection	Whole Voucher		2012-09-05	A		S	Jasper NP		52.867	-118.077	GPS		Canada	Alberta	Jasper National Park
CNJAH686-12	BIOUG04140-A05	2929638	BIOUG04140-A05	GMP#00401	Biodiversity Institute of Ontario	BOLD:AAN6438	20	Arthropoda	82	Insecta	127	Diptera	105275	Sciaridae								Vouchered:Registered Collection	Whole Voucher		2012-09-05	A		S	Jasper NP		52.867	-118.077	GPS		Canada	Alberta	Jasper National Park
CNKLH1366-15	BIOUG19038-D10	5494985	BIOUG19038-D10	GMP#03941	Biodiversity Institute of Ontario	BOLD:AAH3943	20	Arthropoda	82	Insecta	127	Diptera	105275	Sciaridae							Angela Telfer	Vouchered:Registered Collection	Whole Voucher	M.Trotter	2014-09-08	A			Kluane NP		60.714	-137.432	GPS		Canada	Yukon Territory	Kluane National Park
CNKLH1582-15	BIOUG19086-F12	5495201	BIOUG19086-F12	GMP#03941	Biodiversity Institute of Ontario	BOLD:AAH3943	20	Arthropoda	82	Insecta	127	Diptera	105275	Sciaridae							Angela Telfer	Vouchered:Registered Collection	Whole Voucher	M.Trotter	2014-09-08	A			Kluane NP		60.714	-137.432	GPS		Canada	Yukon Territory	Kluane National Park
CNKTE1002-15	BIOUG18654-G09	5449284	BIOUG18654-G09	GMP#04261	Biodiversity Institute of Ontario	BOLD:ACF1469	20	Arthropoda	82	Insecta	127	Diptera	105275	Sciaridae							Angela Telfer	Vouchered:Registered Collection	Whole Voucher	N.Dudley	2014-08-13	A			Kootenay NP	moss bed, tall pine forest, fallen logs	50.885	-116.052	GPS		Canada	British Columbia	Kootenay National Park
CNKTG2348-15	BIOUG19033-C04	5499409	BIOUG19033-C04	GMP#04277	Biodiversity Institute of Ontario	BOLD:ABW7954	20	Arthropoda	82	Insecta	127	Diptera	105275	Sciaridae							Angela Telfer	Vouchered:Registered Collection	Whole Voucher	P.Langan	2014-09-17	A			Kootenay NP	moss bed, tall pine forest, fallen logs	50.885	-116.052	GPS		Canada	British Columbia	Kootenay National Park
CNPAD670-13	BIOUG04679-G09	3090162	BIOUG04679-G09	GMP#00262	Biodiversity Institute of Ontario	BOLD:ACC8541	20	Arthropoda	82	Insecta	127	Diptera	105275	Sciaridae								Vouchered:Registered Collection	Whole Voucher	F. Moreland	2012-07-17	A		S	Prince Albert NP		53.85	-106.078	GPS		Canada	Saskatchewan	Prince Albert National Park
CNRVA531-15	BIOUG19258-A08	5528701	BIOUG19258-A08	GMP#05040	Biodiversity Institute of Ontario	BOLD:ACU2709	20	Arthropoda	82	Insecta	127	Diptera	105275	Sciaridae							Angela Telfer	Vouchered:Registered Collection	Whole Voucher	S.Devita	2014-06-12	A			Mount Revelstoke NP	coniferous forest close to cliff edge	51.018	-118.205	GPS		Canada	British Columbia	Mount Revelstoke National Park
CNRVF287-15	BIOUG20178-D08	5672366	BIOUG20178-D08	GMP#05071	Biodiversity Institute of Ontario	BOLD:ACI3561	20	Arthropoda	82	Insecta	127	Diptera	105275	Sciaridae							Angela Telfer	Vouchered:Registered Collection	Whole Voucher	S.Devita	2014-09-02	A			Mount Revelstoke NP	coniferous forest close to cliff edge	51.018	-118.205	GPS		Canada	British Columbia	Mount Revelstoke National Park
CNRVG1000-15	BIOUG20306-D04	5710679	BIOUG20306-D04	GMP#05076	Biodiversity Institute of Ontario	BOLD:ACD0019	20	Arthropoda	82	Insecta	127	Diptera	105275	Sciaridae							Angela Telfer	Vouchered:Registered Collection	Whole Voucher	S.Devita	2014-09-23	A			Mount Revelstoke NP	coniferous forest close to cliff edge	51.018	-118.205	GPS		Canada	British Columbia	Mount Revelstoke National Park
CNRVG1565-15	BIOUG20312-C11	5711244	BIOUG20312-C11	GMP#05076	Biodiversity Institute of Ontario	BOLD:AAH3983	20	Arthropoda	82	Insecta	127	Diptera	105275	Sciaridae			105276	Ctenosciara	521373	Ctenosciara hyalipennis	Angela Telfer	Vouchered:Registered Collection	Whole Voucher	S.Devita	2014-09-23	A			Mount Revelstoke NP	coniferous forest close to cliff edge	51.018	-118.205	GPS		Canada	British Columbia	Mount Revelstoke National Park
CNRVG1809-15	BIOUG20314-H05	5711488	BIOUG20314-H05	GMP#05076	Biodiversity Institute of Ontario	BOLD:AAH3983	20	Arthropoda	82	Insecta	127	Diptera	105275	Sciaridae			105276	Ctenosciara	521373	Ctenosciara hyalipennis	Angela Telfer	Vouchered:Registered Collection	Whole Voucher	S.Devita	2014-09-23	A			Mount Revelstoke NP	coniferous forest close to cliff edge	51.018	-118.205	GPS		Canada	British Columbia	Mount Revelstoke National Park
CNRVG1820-15	BIOUG20315-A05	5711499	BIOUG20315-A05	GMP#05076	Biodiversity Institute of Ontario	BOLD:AAH3983	20	Arthropoda	82	Insecta	127	Diptera	105275	Sciaridae			105276	Ctenosciara	521373	Ctenosciara hyalipennis	Angela Telfer	Vouchered:Registered Collection	Whole Voucher	S.Devita	2014-09-23	A			Mount Revelstoke NP	coniferous forest close to cliff edge	51.018	-118.205	GPS		Canada	British Columbia	Mount Revelstoke National Park
CNRVG581-15	BIOUG20302-A01	5710260	BIOUG20302-A01	GMP#05076	Biodiversity Institute of Ontario	BOLD:AAP6467	20	Arthropoda	82	Insecta	127	Diptera	105275	Sciaridae			645833	Claustropyga	672107	Claustropyga acanthostyla	Angela Telfer	Vouchered:Registered Collection	Whole Voucher	S.Devita	2014-09-23	A			Mount Revelstoke NP	coniferous forest close to cliff edge	51.018	-118.205	GPS		Canada	British Columbia	Mount Revelstoke National Park
CNSID1799-15	BIOUG19096-H07	5498026	BIOUG19096-H07	GMP#04837	Biodiversity Institute of Ontario	BOLD:AAH3929	20	Arthropoda	82	Insecta	127	Diptera	105275	Sciaridae			106664	Bradysia	706908	Bradysia flavipila	Kate Perez	Vouchered:Registered Collection	Whole Voucher	B.McLean	2014-08-11	A			Sable Island NP		43.933	-60.008	GPS		Canada	Nova Scotia	Sable Island National Park
CNTIF1294-15	BIOUG21043-E10	5808839	BIOUG21043-E10	GMP#03797	Biodiversity Institute of Ontario	BOLD:AAM9242	20	Arthropoda	82	Insecta	127	Diptera	105275	Sciaridae			521294	Corynoptera	642395	Corynoptera melanochaeta	Kate Perez	Vouchered:Registered Collection	Whole Voucher	M.Brown	2014-07-23	A			Thousand Islands NP		44.453	-75.865	GPS		Canada	Ontario	Thousand Islands National Park
CNBFG125-15	BIOUG19807-C09	5586330	BIOUG19807-C09	GMP#04436	Biodiversity Institute of Ontario	BOLD:AAH3943	20	Arthropoda	82	Insecta	127	Diptera	105275	Sciaridae							Angela Telfer	Vouchered:Registered Collection	Whole Voucher		2014-08-22	A			Banff NP	pine forest, near stream on grass bed	51.436	-116.188	GPS		Canada	Alberta	Banff National Park
CNBFG232-15	BIOUG19809-A09	5586437	BIOUG19809-A09	GMP#04436	Biodiversity Institute of Ontario	BOLD:AAV1324	20	Arthropoda	82	Insecta	127	Diptera	105275	Sciaridae							Angela Telfer	Vouchered:Registered Collection	Whole Voucher		2014-08-22	A			Banff NP	pine forest, near stream on grass bed	51.436	-116.188	GPS		Canada	Alberta	Banff National Park
CNBFG479-15	BIOUG19892-F06	5586684	BIOUG19892-F06	GMP#04436	Biodiversity Institute of Ontario	BOLD:AAH3943	20	Arthropoda	82	Insecta	127	Diptera	105275	Sciaridae							Angela Telfer	Vouchered:Registered Collection	Whole Voucher		2014-08-22	A			Banff NP	pine forest, near stream on grass bed	51.436	-116.188	GPS		Canada	Alberta	Banff National Park
CNBFJ085-15	BIOUG20022-F12	5631591	BIOUG20022-F12	GMP#04425	Biodiversity Institute of Ontario	BOLD:ACA8257	20	Arthropoda	82	Insecta	127	Diptera	105275	Sciaridae							Angela Telfer	Vouchered:Registered Collection	Whole Voucher	R.Owchar	2014-06-20	A			Banff NP	pine forest, near stream on grass bed	51.436	-116.188	GPS		Canada	Alberta	Banff National Park
CNBFK311-15	BIOUG20165-F02	5665010	BIOUG20165-F02	GMP#04427	Biodiversity Institute of Ontario	BOLD:ACA8257	20	Arthropoda	82	Insecta	127	Diptera	105275	Sciaridae							Angela Telfer	Vouchered:Registered Collection	Whole Voucher	R.Owchar	2014-07-03	A			Banff NP	pine forest, near stream on grass bed	51.436	-116.188	GPS		Canada	Alberta	Banff National Park
CNBFL953-15	BIOUG20247-B01	5700044	BIOUG20247-B01	GMP#04429	Biodiversity Institute of Ontario	BOLD:AAP6467	20	Arthropoda	82	Insecta	127	Diptera	105275	Sciaridae			645833	Claustropyga	672107	Claustropyga acanthostyla	Angela Telfer	Vouchered:Registered Collection	Whole Voucher	R.Owchar	2014-07-18	A			Banff NP	pine forest, near stream on grass bed	51.436	-116.188	GPS		Canada	Alberta	Banff National Park
CNBFO167-15	BIOUG20474-E07	5761545	BIOUG20474-E07	GMP#04435	Biodiversity Institute of Ontario	BOLD:ACT0996	20	Arthropoda	82	Insecta	127	Diptera	105275	Sciaridae			645833	Claustropyga			Angela Telfer	Vouchered:Registered Collection	Whole Voucher		2014-08-29	A			Banff NP	pine forest, near stream on grass bed	51.436	-116.188	GPS		Canada	Alberta	Banff National Park
CNGAA238-15	BIOUG18981-F05	5508527	BIOUG18981-F05	GMP#04206	Biodiversity Institute of Ontario	BOLD:ACB9102	20	Arthropoda	82	Insecta	127	Diptera	105275	Sciaridae							Angela Telfer	Vouchered:Registered Collection	Whole Voucher	F.Lui	2014-06-13	A			Gulf Islands NP	Mixed forest by coast	48.795	-123.309	GPS		Canada	British Columbia	Gulf Islands National Park	Roesland Office Site 1 (Lower trap)
CNGCI1054-15	BIOUG20410-G11	5714645	BIOUG20410-G11	GMP#05100	Biodiversity Institute of Ontario	BOLD:ACD0175	20	Arthropoda	82	Insecta	127	Diptera	105275	Sciaridae							Angela Telfer	Vouchered:Registered Collection	Whole Voucher	J.Uzelac	2014-09-18	A			Glacier NP	coniferous forest near small stream	51.301	-117.522	GPS		Canada	British Columbia	Glacier National Park
CNKLH1256-15	BIOUG19037-C07	5494875	BIOUG19037-C07	GMP#03941	Biodiversity Institute of Ontario	BOLD:ACS0734	20	Arthropoda	82	Insecta	127	Diptera	105275	Sciaridae							Angela Telfer	Vouchered:Registered Collection	Whole Voucher	M.Trotter	2014-09-08	A			Kluane NP		60.714	-137.432	GPS		Canada	Yukon Territory	Kluane National Park
CNKLH1327-15	BIOUG19038-A07	5494946	BIOUG19038-A07	GMP#03941	Biodiversity Institute of Ontario	BOLD:ACC8220	20	Arthropoda	82	Insecta	127	Diptera	105275	Sciaridae							Angela Telfer	Vouchered:Registered Collection	Whole Voucher	M.Trotter	2014-09-08	A			Kluane NP		60.714	-137.432	GPS		Canada	Yukon Territory	Kluane National Park
CNKTE2210-15	BIOUG18692-E06	5450492	BIOUG18692-E06	GMP#04261	Biodiversity Institute of Ontario	BOLD:ACL5660	20	Arthropoda	82	Insecta	127	Diptera	105275	Sciaridae							Angela Telfer	Vouchered:Registered Collection	Whole Voucher	N.Dudley	2014-08-13	A			Kootenay NP	moss bed, tall pine forest, fallen logs	50.885	-116.052	GPS		Canada	British Columbia	Kootenay National Park
CNPAD875-13	BIOUG04684-A04	3090367	BIOUG04684-A04	GMP#00262	Biodiversity Institute of Ontario	BOLD:ACE4045	20	Arthropoda	82	Insecta	127	Diptera	105275	Sciaridae								Vouchered:Registered Collection	Whole Voucher	F. Moreland	2012-07-17	A		S	Prince Albert NP		53.85	-106.078	GPS		Canada	Saskatchewan	Prince Albert National Park
CNPAF083-13	BIOUG04685-F05	3093064	BIOUG04685-F05	GMP#00266	Biodiversity Institute of Ontario		20	Arthropoda	82	Insecta	127	Diptera	105275	Sciaridae								Vouchered:Registered Collection	Whole Voucher	Eric Knight	2012-08-21	A		S	Prince Albert NP		53.85	-106.078	GPS		Canada	Saskatchewan	Prince Albert National Park
CNPAI075-13	BIOUG04791-B11	3115215	BIOUG04791-B11	GMP#00272	Biodiversity Institute of Ontario	BOLD:ACA7780	20	Arthropoda	82	Insecta	127	Diptera	105275	Sciaridae								Vouchered:Registered Collection	Whole Voucher	F. Moreland	2012-10-03	A		S	Prince Albert NP		53.85	-106.078	GPS		Canada	Saskatchewan	Prince Albert National Park
CNPCF056-13	BIOUG04096-G09	3068476	BIOUG04096-G09	GMP#00331	Biodiversity Institute of Ontario		20	Arthropoda	82	Insecta	127	Diptera	105275	Sciaridae							Angela Telfer	Vouchered:Registered Collection	Whole Voucher	John McIntosh	2012-08-16				Pacific Rim NP		49.048	-125.704	GPS		Canada	British Columbia	Pacific Rim National Park	Ucluelet
CNPCG141-13	BIOUG04637-C04	3086319	BIOUG04637-C04	GMP#00333	Biodiversity Institute of Ontario	BOLD:ACD0175	20	Arthropoda	82	Insecta	127	Diptera	105275	Sciaridae								Vouchered:Registered Collection	Whole Voucher	A.Armstrong	2012-08-30				Pacific Rim NP		49.048	-125.704	GPS		Canada	British Columbia	Pacific Rim National Park	Ucluelet
CNPRK101-15	BIOUG21079-C10	5816453	BIOUG21079-C10	GMP#04172	Biodiversity Institute of Ontario	BOLD:ACX4194	20	Arthropoda	82	Insecta	127	Diptera	105275	Sciaridae							Angela Telfer	Vouchered:Registered Collection	Whole Voucher	J.McIntosh	2014-08-14	A			Pacific Rim NP	By stream, surrounded by ferns:: morning mist, creek very low: fog or mist daily	49.027	-125.647	GPS		Canada	British Columbia	Pacific Rim National Park	East side of Pacific Rim Highway
CNRVA1030-15	BIOUG19334-C08	5529200	BIOUG19334-C08	GMP#05040	Biodiversity Institute of Ontario	BOLD:ACU2709	20	Arthropoda	82	Insecta	127	Diptera	105275	Sciaridae							Angela Telfer	Vouchered:Registered Collection	Whole Voucher	S.Devita	2014-06-12	A			Mount Revelstoke NP	coniferous forest close to cliff edge	51.018	-118.205	GPS		Canada	British Columbia	Mount Revelstoke National Park
CNRVB588-15	BIOUG19448-B11	5548777	BIOUG19448-B11	GMP#05044	Biodiversity Institute of Ontario	BOLD:ACB2305	20	Arthropoda	82	Insecta	127	Diptera	105275	Sciaridae							Angela Telfer	Vouchered:Registered Collection	Whole Voucher	S.Devita	2014-06-26	A			Mount Revelstoke NP	coniferous forest close to cliff edge	51.018	-118.205	GPS		Canada	British Columbia	Mount Revelstoke National Park
CNRVG1014-15	BIOUG20306-E06	5710693	BIOUG20306-E06	GMP#05076	Biodiversity Institute of Ontario	BOLD:ACD2567	20	Arthropoda	82	Insecta	127	Diptera	105275	Sciaridae							Angela Telfer	Vouchered:Registered Collection	Whole Voucher	S.Devita	2014-09-23	A			Mount Revelstoke NP	coniferous forest close to cliff edge	51.018	-118.205	GPS		Canada	British Columbia	Mount Revelstoke National Park
CNRVG1096-15	BIOUG20307-D05	5710775	BIOUG20307-D05	GMP#05076	Biodiversity Institute of Ontario	BOLD:ACI6041	20	Arthropoda	82	Insecta	127	Diptera	105275	Sciaridae							Angela Telfer	Vouchered:Registered Collection	Whole Voucher	S.Devita	2014-09-23	A			Mount Revelstoke NP	coniferous forest close to cliff edge	51.018	-118.205	GPS		Canada	British Columbia	Mount Revelstoke National Park
CNRVG1285-15	BIOUG20309-D04	5710964	BIOUG20309-D04	GMP#05076	Biodiversity Institute of Ontario	BOLD:ACB9587	20	Arthropoda	82	Insecta	127	Diptera	105275	Sciaridae							Angela Telfer	Vouchered:Registered Collection	Whole Voucher	S.Devita	2014-09-23	A			Mount Revelstoke NP	coniferous forest close to cliff edge	51.018	-118.205	GPS		Canada	British Columbia	Mount Revelstoke National Park
SMTPL4703-15	BIOUG21954-E04	5920386	BIOUG21954-E04	GMP#07320	Biodiversity Institute of Ontario	BOLD:AAZ2139	20	Arthropoda	82	Insecta	127	Diptera	105275	Sciaridae			106664	Bradysia	666913	Bradysia amoena	Kate Perez	Vouchered:Registered Collection	Whole Voucher	Kevin D`Souza	2015-05-01	A			Toronto, Scarlett Heights Entrepreneurial Academy		43.6898	-79.5312	Google Earth		Canada	Ontario	Toronto	EQP-CLL-630
SMTPL9967-15	BIOUG21999-B05	5934365	BIOUG21999-B05	GMP#07396	Biodiversity Institute of Ontario	BOLD:ABU5521	20	Arthropoda	82	Insecta	127	Diptera	105275	Sciaridae							Kate Perez	Vouchered:Registered Collection	Whole Voucher	Cheryl Angst	2015-05-01	A			Port Coquitlam, Citadel Middle School		49.238	-122.776	Google Earth		Canada	British Columbia	Port Coquitlam	EQP-CLL-546
CNBFG413-15	BIOUG19810-H11	5586618	BIOUG19810-H11	GMP#04436	Biodiversity Institute of Ontario	BOLD:ACF5407	20	Arthropoda	82	Insecta	127	Diptera	105275	Sciaridae							Angela Telfer	Vouchered:Registered Collection	Whole Voucher		2014-08-22	A			Banff NP	pine forest, near stream on grass bed	51.436	-116.188	GPS		Canada	Alberta	Banff National Park
CNBFG414-15	BIOUG19892-A01	5586619	BIOUG19892-A01	GMP#04436	Biodiversity Institute of Ontario	BOLD:ACC8220	20	Arthropoda	82	Insecta	127	Diptera	105275	Sciaridae							Angela Telfer	Vouchered:Registered Collection	Whole Voucher		2014-08-22	A			Banff NP	pine forest, near stream on grass bed	51.436	-116.188	GPS		Canada	Alberta	Banff National Park
CNBFK497-15	BIOUG20167-E10	5665196	BIOUG20167-E10	GMP#04427	Biodiversity Institute of Ontario	BOLD:AAP9896	20	Arthropoda	82	Insecta	127	Diptera	105275	Sciaridae							Angela Telfer	Vouchered:Registered Collection	Whole Voucher	R.Owchar	2014-07-03	A			Banff NP	pine forest, near stream on grass bed	51.436	-116.188	GPS		Canada	Alberta	Banff National Park
CNBFK501-15	BIOUG20167-F02	5665200	BIOUG20167-F02	GMP#04427	Biodiversity Institute of Ontario	BOLD:AAP6467	20	Arthropoda	82	Insecta	127	Diptera	105275	Sciaridae			645833	Claustropyga	672107	Claustropyga acanthostyla	Angela Telfer	Vouchered:Registered Collection	Whole Voucher	R.Owchar	2014-07-03	A			Banff NP	pine forest, near stream on grass bed	51.436	-116.188	GPS		Canada	Alberta	Banff National Park
CNBFL779-15	BIOUG20245-C05	5699870	BIOUG20245-C05	GMP#04429	Biodiversity Institute of Ontario	BOLD:ACL5660	20	Arthropoda	82	Insecta	127	Diptera	105275	Sciaridae							Angela Telfer	Vouchered:Registered Collection	Whole Voucher	R.Owchar	2014-07-18	A			Banff NP	pine forest, near stream on grass bed	51.436	-116.188	GPS		Canada	Alberta	Banff National Park
CNGAJ216-15	BIOUG19262-F05	5515405	BIOUG19262-F05	GMP#04227	Biodiversity Institute of Ontario	BOLD:ACB9102	20	Arthropoda	82	Insecta	127	Diptera	105275	Sciaridae							Angela Telfer	Vouchered:Registered Collection	Whole Voucher	Adrian S.	2014-10-24	A			Gulf Islands NP	Mixed forest by coast	48.795	-123.309	GPS		Canada	British Columbia	Gulf Islands National Park	Roesland Office Site 1 (Lower trap)
CNKLH1262-15	BIOUG19037-D01	5494881	BIOUG19037-D01	GMP#03941	Biodiversity Institute of Ontario	BOLD:AAP8779	20	Arthropoda	82	Insecta	127	Diptera	105275	Sciaridae							Angela Telfer	Vouchered:Registered Collection	Whole Voucher	M.Trotter	2014-09-08	A			Kluane NP		60.714	-137.432	GPS		Canada	Yukon Territory	Kluane National Park
CNKLH1732-15	BIOUG19088-C08	5495351	BIOUG19088-C08	GMP#03941	Biodiversity Institute of Ontario	BOLD:AAP6422	20	Arthropoda	82	Insecta	127	Diptera	105275	Sciaridae							Angela Telfer	Vouchered:Registered Collection	Whole Voucher	M.Trotter	2014-09-08	A			Kluane NP		60.714	-137.432	GPS		Canada	Yukon Territory	Kluane National Park
CNKTG2480-15	BIOUG19163-F05	5499541	BIOUG19163-F05	GMP#04277	Biodiversity Institute of Ontario	BOLD:AAP8779	20	Arthropoda	82	Insecta	127	Diptera	105275	Sciaridae							Angela Telfer	Vouchered:Registered Collection	Whole Voucher	P.Langan	2014-09-17	A			Kootenay NP	moss bed, tall pine forest, fallen logs	50.885	-116.052	GPS		Canada	British Columbia	Kootenay National Park
CNPLA527-13	BIOUG05902-E04	3302306	BIOUG05902-E04	GMP#01608	Biodiversity Institute of Ontario	BOLD:AAH3920	20	Arthropoda	82	Insecta	127	Diptera	105275	Sciaridae			237258	Scatopsciara				Vouchered:Registered Collection		Heidi Brown	2013-04-28				Point Pelee National Park	Malaise 22-Apr-13 to 28-Apr-13	41.939	-82.516	GPS		Canada	Ontario	Leamington	EQP-CLL-590
CNPPA056-12	BIOUG02936-G08	2773026	BIOUG02936-G08	GMP#00167	Biodiversity Institute of Ontario	BOLD:ACA3625	20	Arthropoda	82	Insecta	127	Diptera	105275	Sciaridae								Vouchered:Registered Collection	Whole Voucher	Heidi Brown	2012-05-09	A		S	Point Pelee NP		41.939	-82.516	GPS		Canada	Ontario	Point Pelee National Park	Cactus Field
CNPPA1276-12	BIOUG02976-B04	2774906	BIOUG02976-B04	GMP#00167	Biodiversity Institute of Ontario	BOLD:ACA3625	20	Arthropoda	82	Insecta	127	Diptera	105275	Sciaridae								Vouchered:Registered Collection	Whole Voucher	Heidi Brown	2012-05-09	A		S	Point Pelee NP		41.939	-82.516	GPS		Canada	Ontario	Point Pelee National Park	Cactus Field
CNPPA2356-12	BIOUG02987-C06	2778181	BIOUG02987-C06	GMP#00167	Biodiversity Institute of Ontario	BOLD:ABA1215	20	Arthropoda	82	Insecta	127	Diptera	105275	Sciaridae			449266	Lycoriella	521375	Lycoriella castanescens		Vouchered:Registered Collection	Whole Voucher	Heidi Brown	2012-05-09	A		S	Point Pelee NP		41.939	-82.516	GPS		Canada	Ontario	Point Pelee National Park	Cactus Field
CNPPA2359-12	BIOUG02987-C09	2778184	BIOUG02987-C09	GMP#00167	Biodiversity Institute of Ontario	BOLD:ACA3837	20	Arthropoda	82	Insecta	127	Diptera	105275	Sciaridae								Vouchered:Registered Collection	Whole Voucher	Heidi Brown	2012-05-09	A		S	Point Pelee NP		41.939	-82.516	GPS		Canada	Ontario	Point Pelee National Park	Cactus Field
CNPRK092-15	BIOUG21079-C01	5816444	BIOUG21079-C01	GMP#04172	Biodiversity Institute of Ontario	BOLD:ACX4194	20	Arthropoda	82	Insecta	127	Diptera	105275	Sciaridae							Angela Telfer	Vouchered:Registered Collection	Whole Voucher	J.McIntosh	2014-08-14	A			Pacific Rim NP	By stream, surrounded by ferns:: morning mist, creek very low: fog or mist daily	49.027	-125.647	GPS		Canada	British Columbia	Pacific Rim National Park	East side of Pacific Rim Highway
CNRVA554-15	BIOUG19258-C07	5528724	BIOUG19258-C07	GMP#05040	Biodiversity Institute of Ontario	BOLD:ACU2709	20	Arthropoda	82	Insecta	127	Diptera	105275	Sciaridae							Angela Telfer	Vouchered:Registered Collection	Whole Voucher	S.Devita	2014-06-12	A			Mount Revelstoke NP	coniferous forest close to cliff edge	51.018	-118.205	GPS		Canada	British Columbia	Mount Revelstoke National Park
CNRVA993-15	BIOUG19333-H06	5529163	BIOUG19333-H06	GMP#05040	Biodiversity Institute of Ontario	BOLD:ACE1144	20	Arthropoda	82	Insecta	127	Diptera	105275	Sciaridae							Angela Telfer	Vouchered:Registered Collection	Whole Voucher	S.Devita	2014-06-12	A			Mount Revelstoke NP	coniferous forest close to cliff edge	51.018	-118.205	GPS		Canada	British Columbia	Mount Revelstoke National Park
CNRVB841-15	BIOUG19450-H02	5549030	BIOUG19450-H02	GMP#05044	Biodiversity Institute of Ontario	BOLD:ACL5977	20	Arthropoda	82	Insecta	127	Diptera	105275	Sciaridae							Angela Telfer	Vouchered:Registered Collection	Whole Voucher	S.Devita	2014-06-26	A			Mount Revelstoke NP	coniferous forest close to cliff edge	51.018	-118.205	GPS		Canada	British Columbia	Mount Revelstoke National Park
CNRVG084-15	BIOUG20185-C12	5709763	BIOUG20185-C12	GMP#05076	Biodiversity Institute of Ontario	BOLD:ACB9587	20	Arthropoda	82	Insecta	127	Diptera	105275	Sciaridae							Angela Telfer	Vouchered:Registered Collection	Whole Voucher	S.Devita	2014-09-23	A			Mount Revelstoke NP	coniferous forest close to cliff edge	51.018	-118.205	GPS		Canada	British Columbia	Mount Revelstoke National Park
CNRVG1135-15	BIOUG20307-G08	5710814	BIOUG20307-G08	GMP#05076	Biodiversity Institute of Ontario	BOLD:ACI9213	20	Arthropoda	82	Insecta	127	Diptera	105275	Sciaridae							Angela Telfer	Vouchered:Registered Collection	Whole Voucher	S.Devita	2014-09-23	A			Mount Revelstoke NP	coniferous forest close to cliff edge	51.018	-118.205	GPS		Canada	British Columbia	Mount Revelstoke National Park
CNRVG1142-15	BIOUG20307-H03	5710821	BIOUG20307-H03	GMP#05076	Biodiversity Institute of Ontario	BOLD:ACB9587	20	Arthropoda	82	Insecta	127	Diptera	105275	Sciaridae							Angela Telfer	Vouchered:Registered Collection	Whole Voucher	S.Devita	2014-09-23	A			Mount Revelstoke NP	coniferous forest close to cliff edge	51.018	-118.205	GPS		Canada	British Columbia	Mount Revelstoke National Park
CNRVG1588-15	BIOUG20312-E10	5711267	BIOUG20312-E10	GMP#05076	Biodiversity Institute of Ontario	BOLD:AAH3983	20	Arthropoda	82	Insecta	127	Diptera	105275	Sciaridae			105276	Ctenosciara	521373	Ctenosciara hyalipennis	Angela Telfer	Vouchered:Registered Collection	Whole Voucher	S.Devita	2014-09-23	A			Mount Revelstoke NP	coniferous forest close to cliff edge	51.018	-118.205	GPS		Canada	British Columbia	Mount Revelstoke National Park
CNRVG1733-15	BIOUG20314-B01	5711412	BIOUG20314-B01	GMP#05076	Biodiversity Institute of Ontario	BOLD:ABU5521	20	Arthropoda	82	Insecta	127	Diptera	105275	Sciaridae							Angela Telfer	Vouchered:Registered Collection	Whole Voucher	S.Devita	2014-09-23	A			Mount Revelstoke NP	coniferous forest close to cliff edge	51.018	-118.205	GPS		Canada	British Columbia	Mount Revelstoke National Park
CNTGC1899-15	BIOUG19206-F02	5505675	BIOUG19206-F02	GMP#04673	Biodiversity Institute of Ontario	BOLD:AAH3929	20	Arthropoda	82	Insecta	127	Diptera	105275	Sciaridae			106664	Bradysia			Angela Telfer	Vouchered:Registered Collection	Whole Voucher	D.Whitaker	2014-08-01	A			Torngat Mountains NP	Trap 1	58.45	-62.8	GPS		Canada	Newfoundland and Labrador	Torngat Mountains National Park
SMTPL7510-15	BIOUG21992-D03	5931179	BIOUG21992-D03	GMP#07352	Biodiversity Institute of Ontario	BOLD:AAH3920	20	Arthropoda	82	Insecta	127	Diptera	105275	Sciaridae			237258	Scatopsciara			Kate Perez	Vouchered:Registered Collection	Whole Voucher	Michael Graham	2015-05-01	A			Yellow Grass, Yellow Grass School		49.671	-103.864	Google Earth		Canada	Saskatchewan	Yellow Grass	EQP-CLL-639
CNBFG135-15	BIOUG19807-D07	5586340	BIOUG19807-D07	GMP#04436	Biodiversity Institute of Ontario	BOLD:AAH3943	20	Arthropoda	82	Insecta	127	Diptera	105275	Sciaridae							Angela Telfer	Vouchered:Registered Collection	Whole Voucher		2014-08-22	A			Banff NP	pine forest, near stream on grass bed	51.436	-116.188	GPS		Canada	Alberta	Banff National Park
CNBFG151-15	BIOUG19807-E11	5586356	BIOUG19807-E11	GMP#04436	Biodiversity Institute of Ontario	BOLD:AAH3943	20	Arthropoda	82	Insecta	127	Diptera	105275	Sciaridae							Angela Telfer	Vouchered:Registered Collection	Whole Voucher		2014-08-22	A			Banff NP	pine forest, near stream on grass bed	51.436	-116.188	GPS		Canada	Alberta	Banff National Park
CNBFG270-15	BIOUG19809-D11	5586475	BIOUG19809-D11	GMP#04436	Biodiversity Institute of Ontario	BOLD:AAH3943	20	Arthropoda	82	Insecta	127	Diptera	105275	Sciaridae							Angela Telfer	Vouchered:Registered Collection	Whole Voucher		2014-08-22	A			Banff NP	pine forest, near stream on grass bed	51.436	-116.188	GPS		Canada	Alberta	Banff National Park
CNBFH241-15	BIOUG19898-B07	5599926	BIOUG19898-B07	GMP#04437	Biodiversity Institute of Ontario	BOLD:AAH3943	20	Arthropoda	82	Insecta	127	Diptera	105275	Sciaridae							Angela Telfer	Vouchered:Registered Collection	Whole Voucher	R.Owchar	2014-09-04	A			Banff NP	pine forest, near stream on grass bed	51.436	-116.188	GPS		Canada	Alberta	Banff National Park
CNBFH417-15	BIOUG19900-A05	5600102	BIOUG19900-A05	GMP#04437	Biodiversity Institute of Ontario	BOLD:AAP6422	20	Arthropoda	82	Insecta	127	Diptera	105275	Sciaridae							Angela Telfer	Vouchered:Registered Collection	Whole Voucher	R.Owchar	2014-09-04	A			Banff NP	pine forest, near stream on grass bed	51.436	-116.188	GPS		Canada	Alberta	Banff National Park
CNBFK458-15	BIOUG20167-B07	5665157	BIOUG20167-B07	GMP#04427	Biodiversity Institute of Ontario	BOLD:ACT9510	20	Arthropoda	82	Insecta	127	Diptera	105275	Sciaridae							Angela Telfer	Vouchered:Registered Collection	Whole Voucher	R.Owchar	2014-07-03	A			Banff NP	pine forest, near stream on grass bed	51.436	-116.188	GPS		Canada	Alberta	Banff National Park
CNBFM674-15	BIOUG20351-C11	5707139	BIOUG20351-C11	GMP#04431	Biodiversity Institute of Ontario	BOLD:ACL5660	20	Arthropoda	82	Insecta	127	Diptera	105275	Sciaridae							Angela Telfer	Vouchered:Registered Collection	Whole Voucher	R.Owchar	2014-08-01	A			Banff NP	pine forest, near stream on grass bed	51.436	-116.188	GPS		Canada	Alberta	Banff National Park
CNBFM718-15	BIOUG20351-G07	5707183	BIOUG20351-G07	GMP#04431	Biodiversity Institute of Ontario	BOLD:ACC9174	20	Arthropoda	82	Insecta	127	Diptera	105275	Sciaridae							Angela Telfer	Vouchered:Registered Collection	Whole Voucher	R.Owchar	2014-08-01	A			Banff NP	pine forest, near stream on grass bed	51.436	-116.188	GPS		Canada	Alberta	Banff National Park
CNBFO526-15	BIOUG20668-C10	5761904	BIOUG20668-C10	GMP#04435	Biodiversity Institute of Ontario	BOLD:ACF5407	20	Arthropoda	82	Insecta	127	Diptera	105275	Sciaridae							Angela Telfer	Vouchered:Registered Collection	Whole Voucher		2014-08-29	A			Banff NP	pine forest, near stream on grass bed	51.436	-116.188	GPS		Canada	Alberta	Banff National Park
CNGAJ062-15	BIOUG19153-G07	5515251	BIOUG19153-G07	GMP#04227	Biodiversity Institute of Ontario	BOLD:ACB9102	20	Arthropoda	82	Insecta	127	Diptera	105275	Sciaridae							Angela Telfer	Vouchered:Registered Collection	Whole Voucher	Adrian S.	2014-10-24	A			Gulf Islands NP	Mixed forest by coast	48.795	-123.309	GPS		Canada	British Columbia	Gulf Islands National Park	Roesland Office Site 1 (Lower trap)
CNGAJ301-15	BIOUG19263-E07	5515490	BIOUG19263-E07	GMP#04227	Biodiversity Institute of Ontario	BOLD:ACB9102	20	Arthropoda	82	Insecta	127	Diptera	105275	Sciaridae							Angela Telfer	Vouchered:Registered Collection	Whole Voucher	Adrian S.	2014-10-24	A			Gulf Islands NP	Mixed forest by coast	48.795	-123.309	GPS		Canada	British Columbia	Gulf Islands National Park	Roesland Office Site 1 (Lower trap)
CNGCF258-15	BIOUG20231-F05	5692385	BIOUG20231-F05	GMP#05092	Biodiversity Institute of Ontario	BOLD:ACT8916	20	Arthropoda	82	Insecta	127	Diptera	105275	Sciaridae							Angela Telfer	Vouchered:Registered Collection	Whole Voucher	C.Ashbrook	2014-08-07	A			Glacier NP	coniferous forest near small stream	51.301	-117.522	GPS		Canada	British Columbia	Glacier National Park
CNKLH1608-15	BIOUG19087-A03	5495227	BIOUG19087-A03	GMP#03941	Biodiversity Institute of Ontario	BOLD:AAP8779	20	Arthropoda	82	Insecta	127	Diptera	105275	Sciaridae							Angela Telfer	Vouchered:Registered Collection	Whole Voucher	M.Trotter	2014-09-08	A			Kluane NP		60.714	-137.432	GPS		Canada	Yukon Territory	Kluane National Park
CNKLH1657-15	BIOUG19087-E04	5495276	BIOUG19087-E04	GMP#03941	Biodiversity Institute of Ontario	BOLD:AAN6423	20	Arthropoda	82	Insecta	127	Diptera	105275	Sciaridae							Angela Telfer	Vouchered:Registered Collection	Whole Voucher	M.Trotter	2014-09-08	A			Kluane NP		60.714	-137.432	GPS		Canada	Yukon Territory	Kluane National Park
CNKLH770-15	BIOUG19027-F01	5487571	BIOUG19027-F01	GMP#03946	Biodiversity Institute of Ontario	BOLD:ACS1700	20	Arthropoda	82	Insecta	127	Diptera	105275	Sciaridae							Angela Telfer	Vouchered:Registered Collection	Whole Voucher	M.Trotter	2014-09-08	A			Kluane NP		60.714	-137.432	GPS		Canada	Yukon Territory	Kluane National Park
CNKTE2243-15	BIOUG18692-H03	5450525	BIOUG18692-H03	GMP#04261	Biodiversity Institute of Ontario	BOLD:ACL5977	20	Arthropoda	82	Insecta	127	Diptera	105275	Sciaridae							Angela Telfer	Vouchered:Registered Collection	Whole Voucher	N.Dudley	2014-08-13	A			Kootenay NP	moss bed, tall pine forest, fallen logs	50.885	-116.052	GPS		Canada	British Columbia	Kootenay National Park
CNKTE988-15	BIOUG18654-F07	5449270	BIOUG18654-F07	GMP#04261	Biodiversity Institute of Ontario	BOLD:ACB2407	20	Arthropoda	82	Insecta	127	Diptera	105275	Sciaridae							Angela Telfer	Vouchered:Registered Collection	Whole Voucher	N.Dudley	2014-08-13	A			Kootenay NP	moss bed, tall pine forest, fallen logs	50.885	-116.052	GPS		Canada	British Columbia	Kootenay National Park
CNPPA993-12	BIOUG02965-B06	2774623	BIOUG02965-B06	GMP#00167	Biodiversity Institute of Ontario	BOLD:ACA3699	20	Arthropoda	82	Insecta	127	Diptera	105275	Sciaridae								Vouchered:Registered Collection	Whole Voucher	Heidi Brown	2012-05-09	A		S	Point Pelee NP		41.939	-82.516	GPS		Canada	Ontario	Point Pelee National Park	Cactus Field
CNPRK063-15	BIOUG21078-H07	5816415	BIOUG21078-H07	GMP#04172	Biodiversity Institute of Ontario	BOLD:ACD0175	20	Arthropoda	82	Insecta	127	Diptera	105275	Sciaridae							Angela Telfer	Vouchered:Registered Collection	Whole Voucher	J.McIntosh	2014-08-14	A			Pacific Rim NP	By stream, surrounded by ferns:: morning mist, creek very low: fog or mist daily	49.027	-125.647	GPS		Canada	British Columbia	Pacific Rim National Park	East side of Pacific Rim Highway
CNRVB872-15	BIOUG19514-B10	5549061	BIOUG19514-B10	GMP#05044	Biodiversity Institute of Ontario	BOLD:ACB9102	20	Arthropoda	82	Insecta	127	Diptera	105275	Sciaridae							Angela Telfer	Vouchered:Registered Collection	Whole Voucher	S.Devita	2014-06-26	A			Mount Revelstoke NP	coniferous forest close to cliff edge	51.018	-118.205	GPS		Canada	British Columbia	Mount Revelstoke National Park
CNRVC986-15	BIOUG19540-D07	5564201	BIOUG19540-D07	GMP#05048	Biodiversity Institute of Ontario	BOLD:ACS3449	20	Arthropoda	82	Insecta	127	Diptera	105275	Sciaridae							Angela Telfer	Vouchered:Registered Collection	Whole Voucher	S.Devita	2014-07-09	A			Mount Revelstoke NP	coniferous forest close to cliff edge	51.018	-118.205	GPS		Canada	British Columbia	Mount Revelstoke National Park
CNRVG1198-15	BIOUG20308-D12	5710877	BIOUG20308-D12	GMP#05076	Biodiversity Institute of Ontario	BOLD:ACL5977	20	Arthropoda	82	Insecta	127	Diptera	105275	Sciaridae							Angela Telfer	Vouchered:Registered Collection	Whole Voucher	S.Devita	2014-09-23	A			Mount Revelstoke NP	coniferous forest close to cliff edge	51.018	-118.205	GPS		Canada	British Columbia	Mount Revelstoke National Park
CNRVG1492-15	BIOUG20311-E09	5711171	BIOUG20311-E09	GMP#05076	Biodiversity Institute of Ontario	BOLD:AAH3983	20	Arthropoda	82	Insecta	127	Diptera	105275	Sciaridae			105276	Ctenosciara	521373	Ctenosciara hyalipennis	Angela Telfer	Vouchered:Registered Collection	Whole Voucher	S.Devita	2014-09-23	A			Mount Revelstoke NP	coniferous forest close to cliff edge	51.018	-118.205	GPS		Canada	British Columbia	Mount Revelstoke National Park
CNRVG789-15	BIOUG20304-B07	5710468	BIOUG20304-B07	GMP#05076	Biodiversity Institute of Ontario	BOLD:ACL5977	20	Arthropoda	82	Insecta	127	Diptera	105275	Sciaridae							Angela Telfer	Vouchered:Registered Collection	Whole Voucher	S.Devita	2014-09-23	A			Mount Revelstoke NP	coniferous forest close to cliff edge	51.018	-118.205	GPS		Canada	British Columbia	Mount Revelstoke National Park
SMTPL9344-15	BIOUG22016-G01	5933742	BIOUG22016-G01	GMP#07434	Biodiversity Institute of Ontario	BOLD:AAL7869	20	Arthropoda	82	Insecta	127	Diptera	105275	Sciaridae			449266	Lycoriella			Kate Perez	Vouchered:Registered Collection	Whole Voucher	Jeff Johnson	2015-05-01				Innisfail, Spruce View School		52.028	-113.948	Google Earth		Canada	Alberta	Innisfail	EQP-CLL-754
CNBFG475-15	BIOUG19892-F02	5586680	BIOUG19892-F02	GMP#04436	Biodiversity Institute of Ontario	BOLD:ACG9033	20	Arthropoda	82	Insecta	127	Diptera	105275	Sciaridae			521288	Camptochaeta			Angela Telfer	Vouchered:Registered Collection	Whole Voucher		2014-08-22	A			Banff NP	pine forest, near stream on grass bed	51.436	-116.188	GPS		Canada	Alberta	Banff National Park
CNBFM1000-15	BIOUG20354-G04	5707465	BIOUG20354-G04	GMP#04431	Biodiversity Institute of Ontario	BOLD:AAV1324	20	Arthropoda	82	Insecta	127	Diptera	105275	Sciaridae							Angela Telfer	Vouchered:Registered Collection	Whole Voucher	R.Owchar	2014-08-01	A			Banff NP	pine forest, near stream on grass bed	51.436	-116.188	GPS		Canada	Alberta	Banff National Park
CNGCI900-15	BIOUG20409-B12	5714491	BIOUG20409-B12	GMP#05100	Biodiversity Institute of Ontario	BOLD:ACG2247	20	Arthropoda	82	Insecta	127	Diptera	105275	Sciaridae							Angela Telfer	Vouchered:Registered Collection	Whole Voucher	J.Uzelac	2014-09-18	A			Glacier NP	coniferous forest near small stream	51.301	-117.522	GPS		Canada	British Columbia	Glacier National Park
CNGSD570-15	BIOUG21094-H11	5811528	BIOUG21094-H11	GMP#03915	Biodiversity Institute of Ontario		20	Arthropoda	82	Insecta	127	Diptera	105275	Sciaridae			453947	Sciara	642420	Sciara hebes	Kate Perez	Vouchered:Registered Collection	Whole Voucher	M.Otway	2014-07-08	A			Grasslands NP	In shrubland habitat, along a corridor of shrubs in a coulee: late collection due to rain	49.001	-106.557	GPS		Canada	Saskatchewan	Grasslands National Park
CNKLH1285-15	BIOUG19037-E12	5494904	BIOUG19037-E12	GMP#03941	Biodiversity Institute of Ontario	BOLD:ACS1700	20	Arthropoda	82	Insecta	127	Diptera	105275	Sciaridae							Angela Telfer	Vouchered:Registered Collection	Whole Voucher	M.Trotter	2014-09-08	A			Kluane NP		60.714	-137.432	GPS		Canada	Yukon Territory	Kluane National Park
CNKLH1559-15	BIOUG19086-E01	5495178	BIOUG19086-E01	GMP#03941	Biodiversity Institute of Ontario	BOLD:AAH3943	20	Arthropoda	82	Insecta	127	Diptera	105275	Sciaridae							Angela Telfer	Vouchered:Registered Collection	Whole Voucher	M.Trotter	2014-09-08	A			Kluane NP		60.714	-137.432	GPS		Canada	Yukon Territory	Kluane National Park
CNKLH1684-15	BIOUG19087-G07	5495303	BIOUG19087-G07	GMP#03941	Biodiversity Institute of Ontario	BOLD:AAH3943	20	Arthropoda	82	Insecta	127	Diptera	105275	Sciaridae							Angela Telfer	Vouchered:Registered Collection	Whole Voucher	M.Trotter	2014-09-08	A			Kluane NP		60.714	-137.432	GPS		Canada	Yukon Territory	Kluane National Park
CNPPB1610-12	BIOUG03210-A10	2804025	BIOUG03210-A10	GMP#00169	Biodiversity Institute of Ontario	BOLD:ABA6407	20	Arthropoda	82	Insecta	127	Diptera	105275	Sciaridae								Vouchered:Registered Collection	Whole Voucher	Heidi Brown	2012-05-23	A		S	Point Pelee NP		41.939	-82.516	GPS		Canada	Ontario	Point Pelee National Park	Cactus Field
CNPPB1641-12	BIOUG03210-D05	2804056	BIOUG03210-D05	GMP#00169	Biodiversity Institute of Ontario	BOLD:AAN6432	20	Arthropoda	82	Insecta	127	Diptera	105275	Sciaridae								Vouchered:Registered Collection	Whole Voucher	Heidi Brown	2012-05-23	A		S	Point Pelee NP		41.939	-82.516	GPS		Canada	Ontario	Point Pelee National Park	Cactus Field
CNPPB646-12	BIOUG03062-A10	2798082	BIOUG03062-A10	GMP#00169	Biodiversity Institute of Ontario	BOLD:AAH3920	20	Arthropoda	82	Insecta	127	Diptera	105275	Sciaridae			237258	Scatopsciara				Vouchered:Registered Collection	Whole Voucher	Heidi Brown	2012-05-23			S	Point Pelee NP		41.939	-82.516	GPS		Canada	Ontario	Point Pelee National Park	Cactus Field
CNPPB679-12	BIOUG03062-D07	2798115	BIOUG03062-D07	GMP#00169	Biodiversity Institute of Ontario	BOLD:ABA6407	20	Arthropoda	82	Insecta	127	Diptera	105275	Sciaridae								Vouchered:Registered Collection	Whole Voucher	Heidi Brown	2012-05-23			S	Point Pelee NP		41.939	-82.516	GPS		Canada	Ontario	Point Pelee National Park	Cactus Field
CNPPE714-12	BIOUG03511-A11	2836865	BIOUG03511-A11	GMP#00175	Biodiversity Institute of Ontario	BOLD:AAY6412	20	Arthropoda	82	Insecta	127	Diptera	105275	Sciaridae								Vouchered:Registered Collection	Whole Voucher	Tyler Peters	2012-07-04	A		S	Point Pelee NP		41.939	-82.516	GPS		Canada	Ontario	Point Pelee National Park	Cactus Field
CNPPI144-12	BIOUG03763-G03	2875792	BIOUG03763-G03	GMP#00183	Biodiversity Institute of Ontario	BOLD:ACA3625	20	Arthropoda	82	Insecta	127	Diptera	105275	Sciaridae								Vouchered:Registered Collection	Whole Voucher	Heidi Brown	2012-08-29	A		S	Point Pelee NP		41.939	-82.516	GPS		Canada	Ontario	Point Pelee National Park	Cactus Field
CNPRK123-15	BIOUG21079-E08	5816475	BIOUG21079-E08	GMP#04172	Biodiversity Institute of Ontario	BOLD:ACD0175	20	Arthropoda	82	Insecta	127	Diptera	105275	Sciaridae							Angela Telfer	Vouchered:Registered Collection	Whole Voucher	J.McIntosh	2014-08-14	A			Pacific Rim NP	By stream, surrounded by ferns:: morning mist, creek very low: fog or mist daily	49.027	-125.647	GPS		Canada	British Columbia	Pacific Rim National Park	East side of Pacific Rim Highway
CNRMD1635-12	BIOUG03351-B08	2829006	BIOUG03351-B08	GMP#00239	Biodiversity Institute of Ontario	BOLD:ABV1277	20	Arthropoda	82	Insecta	127	Diptera	105275	Sciaridae								DNA/Tissue Vouchered Only	Whole Voucher	Pete, Amy	2012-06-26	A		S	Riding Mountain NP		50.676	-99.898	GPS		Canada	Manitoba	Riding Mountain National Park
CNRMD693-12	BIOUG03277-C06	2814177	BIOUG03277-C06	GMP#00239	Biodiversity Institute of Ontario	BOLD:AAH3907	20	Arthropoda	82	Insecta	127	Diptera	105275	Sciaridae								Vouchered:Registered Collection	Whole Voucher	Pete, Amy	2012-06-26	A		S	Riding Mountain NP		50.676	-99.898	GPS		Canada	Manitoba	Riding Mountain National Park
CNRMD772-12	BIOUG03278-B02	2814256	BIOUG03278-B02	GMP#00239	Biodiversity Institute of Ontario	BOLD:AAH4026	20	Arthropoda	82	Insecta	127	Diptera	105275	Sciaridae								Vouchered:Registered Collection	Whole Voucher	Pete, Amy	2012-06-26	A		S	Riding Mountain NP		50.676	-99.898	GPS		Canada	Manitoba	Riding Mountain National Park
CNRVA1034-15	BIOUG19334-C12	5529204	BIOUG19334-C12	GMP#05040	Biodiversity Institute of Ontario	BOLD:ACC1288	20	Arthropoda	82	Insecta	127	Diptera	105275	Sciaridae							Angela Telfer	Vouchered:Registered Collection	Whole Voucher	S.Devita	2014-06-12	A			Mount Revelstoke NP	coniferous forest close to cliff edge	51.018	-118.205	GPS		Canada	British Columbia	Mount Revelstoke National Park
CNRVC942-15	BIOUG19539-H10	5564157	BIOUG19539-H10	GMP#05048	Biodiversity Institute of Ontario	BOLD:ABA6407	20	Arthropoda	82	Insecta	127	Diptera	105275	Sciaridae							Angela Telfer	Vouchered:Registered Collection	Whole Voucher	S.Devita	2014-07-09	A			Mount Revelstoke NP	coniferous forest close to cliff edge	51.018	-118.205	GPS		Canada	British Columbia	Mount Revelstoke National Park
CNRVD1042-15	BIOUG19775-E11	5585409	BIOUG19775-E11	GMP#05067	Biodiversity Institute of Ontario	BOLD:AAP6861	20	Arthropoda	82	Insecta	127	Diptera	105275	Sciaridae							Angela Telfer	Vouchered:Registered Collection	Whole Voucher	S.Devita	2014-07-24	A			Mount Revelstoke NP	coniferous forest close to cliff edge	51.018	-118.205	GPS		Canada	British Columbia	Mount Revelstoke National Park
SMTPL10044-15	BIOUG21999-H10	5934442	BIOUG21999-H10	GMP#07396	Biodiversity Institute of Ontario	BOLD:ACP9604	20	Arthropoda	82	Insecta	127	Diptera	105275	Sciaridae							Kate Perez	Vouchered:Registered Collection	Whole Voucher	Cheryl Angst	2015-05-01	A			Port Coquitlam, Citadel Middle School		49.238	-122.776	Google Earth		Canada	British Columbia	Port Coquitlam	EQP-CLL-546
SMTPL6905-15	BIOUG21967-D05	5930574	BIOUG21967-D05	GMP#07382	Biodiversity Institute of Ontario	BOLD:ABA1215	20	Arthropoda	82	Insecta	127	Diptera	105275	Sciaridae			449266	Lycoriella			Kate Perez	Vouchered:Registered Collection	Whole Voucher	Amy Murray	2015-05-01	A			Berwick, Berwick and District School		45.045	-64.74	Google Earth		Canada	Nova Scotia	Berwick	EQP-CLL-495
SMTPL7822-15	BIOUG21975-F09	5931803	BIOUG21975-F09	GMP#07358	Biodiversity Institute of Ontario	BOLD:AAH3920	20	Arthropoda	82	Insecta	127	Diptera	105275	Sciaridae			237258	Scatopsciara			Kate Perez	Vouchered:Registered Collection	Whole Voucher	Patrick Martens	2015-05-01				Kleefeld, Kleefeld School		49.498	-96.875	Google Earth		Canada	Manitoba	Kleefeld	EQP-CLL-517
SMTPL7991-15	BIOUG21994-D01	5931972	BIOUG21994-D01	GMP#07432	Biodiversity Institute of Ontario	BOLD:AAL7869	20	Arthropoda	82	Insecta	127	Diptera	105275	Sciaridae			449266	Lycoriella			Kate Perez	Vouchered:Registered Collection	Whole Voucher	Susan Muir	2015-05-01	A			Yorkton, M.C. Knoll Elementary School		51.217	-102.433	Google Earth		Canada	Saskatchewan	Yorkton	EQP-CLL-747
SMTPL9953-15	BIOUG21999-A03	5934351	BIOUG21999-A03	GMP#07396	Biodiversity Institute of Ontario	BOLD:ACP3565	20	Arthropoda	82	Insecta	127	Diptera	105275	Sciaridae			449266	Lycoriella			Kate Perez	Vouchered:Registered Collection	Whole Voucher	Cheryl Angst	2015-05-01	A			Port Coquitlam, Citadel Middle School		49.238	-122.776	Google Earth		Canada	British Columbia	Port Coquitlam	EQP-CLL-546
CNRMD817-12	BIOUG03278-E11	2814301	BIOUG03278-E11	GMP#00239	Biodiversity Institute of Ontario	BOLD:AAH4026	20	Arthropoda	82	Insecta	127	Diptera	105275	Sciaridae								Vouchered:Registered Collection	Whole Voucher	Pete, Amy	2012-06-26	A		S	Riding Mountain NP		50.676	-99.898	GPS		Canada	Manitoba	Riding Mountain National Park
CNRME1364-12	BIOUG03586-D03	2849254	BIOUG03586-D03	GMP#00241	Biodiversity Institute of Ontario	BOLD:ABA6443	20	Arthropoda	82	Insecta	127	Diptera	105275	Sciaridae								Vouchered:Registered Collection	Whole Voucher	Melanie, Roberta Tesar	2012-07-09	A		S	Riding Mountain NP		50.676	-99.898	GPS		Canada	Manitoba	Riding Mountain National Park
CNRMF1581-12	BIOUG03850-G06	2889001	BIOUG03850-G06	GMP#00243	Biodiversity Institute of Ontario	BOLD:AAP9903	20	Arthropoda	82	Insecta	127	Diptera	105275	Sciaridae			106664	Bradysia			Kate Perez	Vouchered:Registered Collection	Whole Voucher	Roberta Tesar	2012-07-23	A		S	Riding Mountain NP		50.676	-99.898	GPS		Canada	Manitoba	Riding Mountain National Park
CNRMF2300-12	BIOUG03877-D11	2892292	BIOUG03877-D11	GMP#00243	Biodiversity Institute of Ontario	BOLD:ACC7825	20	Arthropoda	82	Insecta	127	Diptera	105275	Sciaridae								Vouchered:Registered Collection	Whole Voucher	Roberta Tesar	2012-07-23	A		S	Riding Mountain NP		50.676	-99.898	GPS		Canada	Manitoba	Riding Mountain National Park
CNRMF412-12	BIOUG03802-G09	2881578	BIOUG03802-G09	GMP#00243	Biodiversity Institute of Ontario	BOLD:AAH3907	20	Arthropoda	82	Insecta	127	Diptera	105275	Sciaridae								Vouchered:Registered Collection	Whole Voucher	Roberta Tesar	2012-07-23	A		S	Riding Mountain NP		50.676	-99.898	GPS		Canada	Manitoba	Riding Mountain National Park
CNRMF652-12	BIOUG03806-D10	2882553	BIOUG03806-D10	GMP#00243	Biodiversity Institute of Ontario	BOLD:ACX5278	20	Arthropoda	82	Insecta	127	Diptera	105275	Sciaridae								Vouchered:Registered Collection	Whole Voucher	Roberta Tesar	2012-07-23	A		S	Riding Mountain NP		50.676	-99.898	GPS		Canada	Manitoba	Riding Mountain National Park
CNRMG163-12	BIOUG04100-C07	2943121	BIOUG04100-C07	GMP#00245	Biodiversity Institute of Ontario	BOLD:AAH3920	20	Arthropoda	82	Insecta	127	Diptera	105275	Sciaridae			237258	Scatopsciara				Vouchered:Registered Collection	Whole Voucher	Pete Tarleton	2012-09-03	A		S	Riding Mountain NP		50.676	-99.898	GPS		Canada	Manitoba	Riding Mountain National Park
CNSLA084-12	BIOUG02745-G12	2784921	BIOUG02745-G12	GMP#00125	Biodiversity Institute of Ontario	BOLD:AAH4013	20	Arthropoda	82	Insecta	127	Diptera	105275	Sciaridae							Kate Perez	Vouchered:Registered Collection	Whole Voucher	Thousand Islands NP	2012-05-04			S	Thousand Islands NP		44.475	-75.865	GPS		Canada	Ontario	Thousand Islands National Park	County Road 5
CNSLB128-12	BIOUG02753-G07	2784726	BIOUG02753-G07	GMP#00127	Biodiversity Institute of Ontario	BOLD:ACA4900	20	Arthropoda	82	Insecta	127	Diptera	105275	Sciaridae							Kate Perez	Vouchered:Registered Collection	Whole Voucher	Thousand Islands NP	2012-05-18			S	Thousand Islands NP		44.475	-75.865	GPS		Canada	Ontario	Thousand Islands National Park	County Road 5
CNSLB323-12	BIOUG02752-A04	2796883	BIOUG02752-A04	GMP#00127	Biodiversity Institute of Ontario	BOLD:AAU6627	20	Arthropoda	82	Insecta	127	Diptera	105275	Sciaridae							Kate Perez	Vouchered:Registered Collection	Tissue	Thousand Islands NP	2012-05-18			S	Thousand Islands NP		44.475	-75.865	GPS		Canada	Ontario	Thousand Islands National Park	County Road 5
CNSLD143-12	BIOUG03125-A09	2797121	BIOUG03125-A09	GMP#00131	Biodiversity Institute of Ontario	BOLD:ACA7511	20	Arthropoda	82	Insecta	127	Diptera	105275	Sciaridae							Kate Perez	Vouchered:Registered Collection	Whole Voucher	Thousand Islands NP	2012-06-15			S	Thousand Islands NP		44.475	-75.865	GPS		Canada	Ontario	Thousand Islands National Park	County Road 5
CNSLD182-12	BIOUG03125-D12	2797160	BIOUG03125-D12	GMP#00131	Biodiversity Institute of Ontario		20	Arthropoda	82	Insecta	127	Diptera	105275	Sciaridae								Vouchered:Registered Collection	Whole Voucher	Thousand Islands NP	2012-06-15			S	Thousand Islands NP		44.475	-75.865	GPS		Canada	Ontario	Thousand Islands National Park	County Road 5
CNSLE315-12	BIOUG03131-D09	2808839	BIOUG03131-D09	GMP#00133	Biodiversity Institute of Ontario	BOLD:ACB1236	20	Arthropoda	82	Insecta	127	Diptera	105275	Sciaridae							Kate Perez	Vouchered:Registered Collection	Whole Voucher	Thousand Islands NP	2012-06-29			S	Thousand Islands NP		44.475	-75.865	GPS		Canada	Ontario	Thousand Islands National Park	County Road 5
CNTIF257-15	BIOUG21008-F06	5805561	BIOUG21008-F06	GMP#03797	Biodiversity Institute of Ontario	BOLD:ABA6511	20	Arthropoda	82	Insecta	127	Diptera	105275	Sciaridae							Kate Perez	Vouchered:Registered Collection	Whole Voucher	M.Brown	2014-07-23	A			Thousand Islands NP		44.453	-75.865	GPS		Canada	Ontario	Thousand Islands National Park
CNWBA110-13	BIOUG04483-D12	3049842	BIOUG04483-D12	GMP#00432	Biodiversity Institute of Ontario	BOLD:ACD7374	20	Arthropoda	82	Insecta	127	Diptera	105275	Sciaridae								Vouchered:Registered Collection	Whole Voucher	Nicole Labine	2012-06-14				Wood Buffalo NP		59.811	-111.989	GPS		Canada	Alberta	Wood Buffalo National Park
CNWBA266-13	BIOUG04530-H06	3049998	BIOUG04530-H06	GMP#00432	Biodiversity Institute of Ontario	BOLD:ACA7888	20	Arthropoda	82	Insecta	127	Diptera	105275	Sciaridae								Vouchered:Registered Collection	Whole Voucher	Nicole Labine	2012-06-14				Wood Buffalo NP		59.811	-111.989	GPS		Canada	Alberta	Wood Buffalo National Park
CNWBA339-13	BIOUG04531-F08	3050071	BIOUG04531-F08	GMP#00432	Biodiversity Institute of Ontario	BOLD:AAP9896	20	Arthropoda	82	Insecta	127	Diptera	105275	Sciaridae								Vouchered:Registered Collection	Whole Voucher	Nicole Labine	2012-06-14				Wood Buffalo NP		59.811	-111.989	GPS		Canada	Alberta	Wood Buffalo National Park
CNWBB232-13	BIOUG04626-C06	3064545	BIOUG04626-C06	GMP#00434	Biodiversity Institute of Ontario	BOLD:AAG4881	20	Arthropoda	82	Insecta	127	Diptera	105275	Sciaridae								Vouchered:Registered Collection	Whole Voucher	Nicole Labine	2012-06-27				Wood Buffalo NP		59.811	-111.989	GPS		Canada	Alberta	Wood Buffalo National Park
CNWBB272-13	BIOUG04626-F10	3064585	BIOUG04626-F10	GMP#00434	Biodiversity Institute of Ontario	BOLD:AAP9896	20	Arthropoda	82	Insecta	127	Diptera	105275	Sciaridae								Vouchered:Registered Collection	Whole Voucher	Nicole Labine	2012-06-27				Wood Buffalo NP		59.811	-111.989	GPS		Canada	Alberta	Wood Buffalo National Park
CNWBB383-13	BIOUG04627-H02	3064696	BIOUG04627-H02	GMP#00434	Biodiversity Institute of Ontario	BOLD:AAL7221	20	Arthropoda	82	Insecta	127	Diptera	105275	Sciaridae								Vouchered:Registered Collection	Whole Voucher	Nicole Labine	2012-06-27				Wood Buffalo NP		59.811	-111.989	GPS		Canada	Alberta	Wood Buffalo National Park
CNWBB418-13	BIOUG04628-C02	3064731	BIOUG04628-C02	GMP#00434	Biodiversity Institute of Ontario	BOLD:AAH4013	20	Arthropoda	82	Insecta	127	Diptera	105275	Sciaridae								Vouchered:Registered Collection	Whole Voucher	Nicole Labine	2012-06-27				Wood Buffalo NP		59.811	-111.989	GPS		Canada	Alberta	Wood Buffalo National Park
CNWBB530-13	BIOUG04629-D07	3064843	BIOUG04629-D07	GMP#00434	Biodiversity Institute of Ontario	BOLD:AAH4013	20	Arthropoda	82	Insecta	127	Diptera	105275	Sciaridae								Vouchered:Registered Collection	Whole Voucher	Nicole Labine	2012-06-27				Wood Buffalo NP		59.811	-111.989	GPS		Canada	Alberta	Wood Buffalo National Park
CNWBB641-13	BIOUG04630-E11	3064954	BIOUG04630-E11	GMP#00434	Biodiversity Institute of Ontario	BOLD:AAH4013	20	Arthropoda	82	Insecta	127	Diptera	105275	Sciaridae								Vouchered:Registered Collection	Whole Voucher	Nicole Labine	2012-06-27				Wood Buffalo NP		59.811	-111.989	GPS		Canada	Alberta	Wood Buffalo National Park
CNWBD453-13	BIOUG04652-B05	3073882	BIOUG04652-B05	GMP#00438	Biodiversity Institute of Ontario	BOLD:AAL7869	20	Arthropoda	82	Insecta	127	Diptera	105275	Sciaridae			449266	Lycoriella			Kate Perez	Vouchered:Registered Collection	Whole Voucher	Nicole Labine	2012-08-16				Wood Buffalo NP		59.811	-111.989	GPS		Canada	Alberta	Wood Buffalo National Park
CNWLB439-12	BIOUG03329-B12	2810642	BIOUG03329-B12	GMP#00279	Biodiversity Institute of Ontario	BOLD:AAH3942	20	Arthropoda	82	Insecta	127	Diptera	105275	Sciaridae								Vouchered:Registered Collection	Whole Voucher	Cyndi Smith	2012-06-05				Waterton Lakes NP		49.106	-113.819	GPS		Canada	Alberta	Waterton Lakes National Park	Foothills Parkland Region
CNGSB2506-15	BIOUG20697-D06	5759519	BIOUG20697-D06	GMP#03882	Biodiversity Institute of Ontario	BOLD:ABA6430	20	Arthropoda	82	Insecta	127	Diptera	105275	Sciaridae							Kate Perez	Vouchered:Registered Collection	Whole Voucher	L.Gardiner	2014-05-29	A			Grasslands NP	In shrubland habitat, along a corridor of shrubs in a coulee	49.001	-106.557	GPS		Canada	Saskatchewan	Grasslands National Park
CNGSB2860-15	BIOUG20701-B04	5759873	BIOUG20701-B04	GMP#03882	Biodiversity Institute of Ontario	BOLD:AAH4019	20	Arthropoda	82	Insecta	127	Diptera	105275	Sciaridae							Kate Perez	Vouchered:Registered Collection	Whole Voucher	L.Gardiner	2014-05-29	A			Grasslands NP	In shrubland habitat, along a corridor of shrubs in a coulee	49.001	-106.557	GPS		Canada	Saskatchewan	Grasslands National Park
CNGSD2035-15	BIOUG21110-D04	5812993	BIOUG21110-D04	GMP#03915	Biodiversity Institute of Ontario	BOLD:AAM9253	20	Arthropoda	82	Insecta	127	Diptera	105275	Sciaridae			453947	Sciara	642420	Sciara hebes	Kate Perez	Vouchered:Registered Collection	Whole Voucher	M.Otway	2014-07-08	A			Grasslands NP	In shrubland habitat, along a corridor of shrubs in a coulee: late collection due to rain	49.001	-106.557	GPS		Canada	Saskatchewan	Grasslands National Park
CNGSD333-15	BIOUG21092-D12	5811291	BIOUG21092-D12	GMP#03915	Biodiversity Institute of Ontario	BOLD:AAH3918	20	Arthropoda	82	Insecta	127	Diptera	105275	Sciaridae							Kate Perez	Vouchered:Registered Collection	Whole Voucher	M.Otway	2014-07-08	A			Grasslands NP	In shrubland habitat, along a corridor of shrubs in a coulee: late collection due to rain	49.001	-106.557	GPS		Canada	Saskatchewan	Grasslands National Park
CNGSD673-15	BIOUG21096-A08	5811631	BIOUG21096-A08	GMP#03915	Biodiversity Institute of Ontario	BOLD:ACX5278	20	Arthropoda	82	Insecta	127	Diptera	105275	Sciaridae							Kate Perez	Vouchered:Registered Collection	Whole Voucher	M.Otway	2014-07-08	A			Grasslands NP	In shrubland habitat, along a corridor of shrubs in a coulee: late collection due to rain	49.001	-106.557	GPS		Canada	Saskatchewan	Grasslands National Park
CNGSD728-15	BIOUG21096-F03	5811686	BIOUG21096-F03	GMP#03915	Biodiversity Institute of Ontario	BOLD:ACX5278	20	Arthropoda	82	Insecta	127	Diptera	105275	Sciaridae							Kate Perez	Vouchered:Registered Collection	Whole Voucher	M.Otway	2014-07-08	A			Grasslands NP	In shrubland habitat, along a corridor of shrubs in a coulee: late collection due to rain	49.001	-106.557	GPS		Canada	Saskatchewan	Grasslands National Park
CNSIE2391-15	BIOUG20817-B08	5776202	BIOUG20817-B08	GMP#04829	Biodiversity Institute of Ontario	BOLD:AAM9243	20	Arthropoda	82	Insecta	127	Diptera	105275	Sciaridae			106664	Bradysia			Kate Perez	Vouchered:Registered Collection	Whole Voucher	B.McLean	2014-08-25	A			Sable Island NP		43.933	-60.008	GPS		Canada	Nova Scotia	Sable Island National Park
CNTIC3543-15	BIOUG20732-D02	5764684	BIOUG20732-D02	GMP#03790	Biodiversity Institute of Ontario	BOLD:AAP6465	20	Arthropoda	82	Insecta	127	Diptera	105275	Sciaridae							Kate Perez	Vouchered:Registered Collection	Whole Voucher	M.Brown	2014-06-11	A			Thousand Islands NP		44.453	-75.865	GPS		Canada	Ontario	Thousand Islands National Park
CNTIC3825-15	BIOUG20735-C11	5764966	BIOUG20735-C11	GMP#03790	Biodiversity Institute of Ontario	BOLD:AAZ5612	20	Arthropoda	82	Insecta	127	Diptera	105275	Sciaridae							Kate Perez	Vouchered:Registered Collection	Whole Voucher	M.Brown	2014-06-11	A			Thousand Islands NP		44.453	-75.865	GPS		Canada	Ontario	Thousand Islands National Park
CNTIC4347-15	BIOUG20765-B06	5769641	BIOUG20765-B06	GMP#03790	Biodiversity Institute of Ontario	BOLD:ABV1234	20	Arthropoda	82	Insecta	127	Diptera	105275	Sciaridae							Kate Perez	Vouchered:Registered Collection	Whole Voucher	M.Brown	2014-06-11	A			Thousand Islands NP		44.453	-75.865	GPS		Canada	Ontario	Thousand Islands National Park
CNTIC5131-15	BIOUG20773-D06	5770425	BIOUG20773-D06	GMP#03790	Biodiversity Institute of Ontario	BOLD:ACK1575	20	Arthropoda	82	Insecta	127	Diptera	105275	Sciaridae							Kate Perez	Vouchered:Registered Collection	Whole Voucher	M.Brown	2014-06-11	A			Thousand Islands NP		44.453	-75.865	GPS		Canada	Ontario	Thousand Islands National Park
CNTID1403-15	BIOUG20844-G12	5791710	BIOUG20844-G12	GMP#03815	Biodiversity Institute of Ontario	BOLD:ACA5068	20	Arthropoda	82	Insecta	127	Diptera	105275	Sciaridae							Kate Perez	Vouchered:Registered Collection	Whole Voucher	M.Brown	2014-06-25	A			Thousand Islands NP		44.453	-75.865	GPS		Canada	Ontario	Thousand Islands National Park
CNTIF2898-15	BIOUG21124-A10	5819056	BIOUG21124-A10	GMP#03797	Biodiversity Institute of Ontario	BOLD:ABV1374	20	Arthropoda	82	Insecta	127	Diptera	105275	Sciaridae							Kate Perez	Vouchered:Registered Collection	Whole Voucher	M.Brown	2014-07-23	A			Thousand Islands NP		44.453	-75.865	GPS		Canada	Ontario	Thousand Islands National Park
CNWLD111-12	BIOUG02460-B04	2815999	BIOUG02460-B04	GMP#00282	Biodiversity Institute of Ontario	BOLD:ACI5324	20	Arthropoda	82	Insecta	127	Diptera	105275	Sciaridae								Vouchered:Registered Collection	Whole Voucher	Emma Sylvester	2012-07-04				Waterton Lakes NP		49.106	-113.819	GPS		Canada	Alberta	Waterton Lakes National Park	Foothills Parkland Region
CNWLD115-12	BIOUG02460-B08	2816003	BIOUG02460-B08	GMP#00282	Biodiversity Institute of Ontario	BOLD:ACB9102	20	Arthropoda	82	Insecta	127	Diptera	105275	Sciaridae								Vouchered:Registered Collection	Whole Voucher	Emma Sylvester	2012-07-04				Waterton Lakes NP		49.106	-113.819	GPS		Canada	Alberta	Waterton Lakes National Park	Foothills Parkland Region
CNWLD691-12	BIOUG03378-D02	2816579	BIOUG03378-D02	GMP#00282	Biodiversity Institute of Ontario	BOLD:ACC5671	20	Arthropoda	82	Insecta	127	Diptera	105275	Sciaridae								Vouchered:Registered Collection	Whole Voucher	Emma Sylvester	2012-07-04				Waterton Lakes NP		49.106	-113.819	GPS		Canada	Alberta	Waterton Lakes National Park	Foothills Parkland Region
CNWLE1421-12	BIOUG03478-D10	2831356	BIOUG03478-D10	GMP#00283	Biodiversity Institute of Ontario	BOLD:ACC6212	20	Arthropoda	82	Insecta	127	Diptera	105275	Sciaridae								Vouchered:Registered Collection	Whole Voucher	Emma Sylvester	2012-07-17	A		S	Waterton Lakes NP	Gap in dates due to bear issues: trap moved to new location	49.083	-113.876	GPS		Canada	Alberta	Waterton Lakes National Park	Foothills Parkland Region
CNWLE389-12	BIOUG03467-E11	2830324	BIOUG03467-E11	GMP#00283	Biodiversity Institute of Ontario	BOLD:AAH3920	20	Arthropoda	82	Insecta	127	Diptera	105275	Sciaridae			237258	Scatopsciara				Vouchered:Registered Collection	Whole Voucher	Emma Sylvester	2012-07-17	A		S	Waterton Lakes NP	Gap in dates due to bear issues: trap moved to new location	49.083	-113.876	GPS		Canada	Alberta	Waterton Lakes National Park	Foothills Parkland Region
CNWLF095-12	BIOUG03481-G11	2973902	BIOUG03481-G11	GMP#00285	Biodiversity Institute of Ontario	BOLD:ACD0544	20	Arthropoda	82	Insecta	127	Diptera	105275	Sciaridae								Vouchered:Registered Collection	Whole Voucher	Jarret Hardisty	2012-07-31			S	Waterton Lakes NP		49.083	-113.876	GPS		Canada	Alberta	Waterton Lakes National Park	Foothills Parkland Region
CNWLF1036-12	BIOUG04249-C02	2974843	BIOUG04249-C02	GMP#00285	Biodiversity Institute of Ontario	BOLD:ACI5324	20	Arthropoda	82	Insecta	127	Diptera	105275	Sciaridae								Vouchered:Registered Collection	Whole Voucher	Jarret Hardisty	2012-07-31			S	Waterton Lakes NP		49.083	-113.876	GPS		Canada	Alberta	Waterton Lakes National Park	Foothills Parkland Region
CNWLF1123-12	BIOUG04250-B06	2974930	BIOUG04250-B06	GMP#00285	Biodiversity Institute of Ontario	BOLD:ACD1299	20	Arthropoda	82	Insecta	127	Diptera	105275	Sciaridae								Vouchered:Registered Collection	Whole Voucher	Jarret Hardisty	2012-07-31			S	Waterton Lakes NP		49.083	-113.876	GPS		Canada	Alberta	Waterton Lakes National Park	Foothills Parkland Region
CNWLF835-12	BIOUG04247-B03	2974642	BIOUG04247-B03	GMP#00285	Biodiversity Institute of Ontario	BOLD:AAH3920	20	Arthropoda	82	Insecta	127	Diptera	105275	Sciaridae			237258	Scatopsciara				Vouchered:Registered Collection	Whole Voucher	Jarret Hardisty	2012-07-31			S	Waterton Lakes NP		49.083	-113.876	GPS		Canada	Alberta	Waterton Lakes National Park	Foothills Parkland Region
CNWLH193-12	BIOUG04327-H11	3008630	BIOUG04327-H11	GMP#00289	Biodiversity Institute of Ontario	BOLD:ACL5977	20	Arthropoda	82	Insecta	127	Diptera	105275	Sciaridae								Vouchered:Registered Collection	Whole Voucher	Barb Johnston	2012-09-04			S	Waterton Lakes NP		49.083	-113.876	GPS		Canada	Alberta	Waterton Lakes National Park	Foothills Parkland Region
CNWLI279-12	BIOUG04468-G12	3029467	BIOUG04468-G12	GMP#00291	Biodiversity Institute of Ontario	BOLD:ACL5977	20	Arthropoda	82	Insecta	127	Diptera	105275	Sciaridae								Vouchered:Registered Collection	Whole Voucher	Barb Johnston	2012-09-18			S	Waterton Lakes NP		49.083	-113.876	GPS		Canada	Alberta	Waterton Lakes National Park	Foothills Parkland Region
DARC582-11	08WOLVES-01295	1949675		L#08WOLVES-0102	Biodiversity Institute of Ontario	BOLD:AAU6763	20	Arthropoda	82	Insecta	127	Diptera	105275	Sciaridae							Valerie Levesque-Beaudin			E.Bolduc, M.Patenaude	2008-07-03					Malaise/Pitfall trap Malaise/Pitfall trap	73.157	-79.95			Canada	Nunavut	Qikiqtaaluk	Bylot Camp 1, Humid
CNGAB683-15	BIOUG19343-G04	5524211	BIOUG19343-G04	GMP#04210	Biodiversity Institute of Ontario	BOLD:ACR4350	20	Arthropoda	82	Insecta	127	Diptera	105275	Sciaridae			106664	Bradysia	645832	Bradysia placida	Angela Telfer	Vouchered:Registered Collection	Whole Voucher	F.Lui	2014-06-27				Gulf Islands NP	Mixed forest by coast	48.795	-123.309	GPS		Canada	British Columbia	Gulf Islands National Park	Roesland Office Site 1 (Lower trap)
CNGAB718-15	BIOUG19345-B03	5524246	BIOUG19345-B03	GMP#04210	Biodiversity Institute of Ontario	BOLD:ACR4350	20	Arthropoda	82	Insecta	127	Diptera	105275	Sciaridae			106664	Bradysia	645832	Bradysia placida	Angela Telfer	Vouchered:Registered Collection	Whole Voucher	F.Lui	2014-06-27	A			Gulf Islands NP	Mixed forest by coast	48.795	-123.309	GPS		Canada	British Columbia	Gulf Islands National Park	Roesland Office Site 1 (Lower trap)
CNGSB2340-15	BIOUG20695-F06	5759353	BIOUG20695-F06	GMP#03882	Biodiversity Institute of Ontario	BOLD:AAH3919	20	Arthropoda	82	Insecta	127	Diptera	105275	Sciaridae							Kate Perez	Vouchered:Registered Collection	Whole Voucher	L.Gardiner	2014-05-29	A			Grasslands NP	In shrubland habitat, along a corridor of shrubs in a coulee	49.001	-106.557	GPS		Canada	Saskatchewan	Grasslands National Park
CNGSB2880-15	BIOUG20701-C12	5759893	BIOUG20701-C12	GMP#03882	Biodiversity Institute of Ontario	BOLD:AAH3920	20	Arthropoda	82	Insecta	127	Diptera	105275	Sciaridae			237258	Scatopsciara	521379	Scatopsciara atomaria	Kate Perez	Vouchered:Registered Collection	Whole Voucher	L.Gardiner	2014-05-29	A			Grasslands NP	In shrubland habitat, along a corridor of shrubs in a coulee	49.001	-106.557	GPS		Canada	Saskatchewan	Grasslands National Park
CNGSC1124-15	BIOUG20875-G07	5787336	BIOUG20875-G07	GMP#03887	Biodiversity Institute of Ontario	BOLD:ACA4276	20	Arthropoda	82	Insecta	127	Diptera	105275	Sciaridae							Kate Perez	Vouchered:Registered Collection	Whole Voucher	L.Gardiner	2014-06-20	A			Grasslands NP	In shrubland habitat, along a corridor of shrubs in a coulee: pick up delayed due to bad weather	49.001	-106.557	GPS		Canada	Saskatchewan	Grasslands National Park
CNGSC1837-15	BIOUG20883-C08	5788049	BIOUG20883-C08	GMP#03887	Biodiversity Institute of Ontario	BOLD:AAH3929	20	Arthropoda	82	Insecta	127	Diptera	105275	Sciaridae			106664	Bradysia	706908	Bradysia flavipila	Kate Perez	Vouchered:Registered Collection	Whole Voucher	L.Gardiner	2014-06-20	A			Grasslands NP	In shrubland habitat, along a corridor of shrubs in a coulee: pick up delayed due to bad weather	49.001	-106.557	GPS		Canada	Saskatchewan	Grasslands National Park
CNGSC2601-15	BIOUG20891-C12	5788813	BIOUG20891-C12	GMP#03887	Biodiversity Institute of Ontario	BOLD:ABA6430	20	Arthropoda	82	Insecta	127	Diptera	105275	Sciaridae							Kate Perez	Vouchered:Registered Collection	Whole Voucher	L.Gardiner	2014-06-20	A			Grasslands NP	In shrubland habitat, along a corridor of shrubs in a coulee: pick up delayed due to bad weather	49.001	-106.557	GPS		Canada	Saskatchewan	Grasslands National Park
CNGSD073-15	BIOUG21089-G01	5811031	BIOUG21089-G01	GMP#03915	Biodiversity Institute of Ontario	BOLD:AAH3919	20	Arthropoda	82	Insecta	127	Diptera	105275	Sciaridae							Kate Perez	Vouchered:Registered Collection	Whole Voucher	M.Otway	2014-07-08	A			Grasslands NP	In shrubland habitat, along a corridor of shrubs in a coulee: late collection due to rain	49.001	-106.557	GPS		Canada	Saskatchewan	Grasslands National Park
CNGSD3867-15	BIOUG21249-F07	5832181	BIOUG21249-F07	GMP#03915	Biodiversity Institute of Ontario	BOLD:AAM9253	20	Arthropoda	82	Insecta	127	Diptera	105275	Sciaridae			453947	Sciara	642420	Sciara hebes	Kate Perez	Vouchered:Registered Collection	Whole Voucher	M.Otway	2014-07-08	A			Grasslands NP	In shrubland habitat, along a corridor of shrubs in a coulee: late collection due to rain	49.001	-106.557	GPS		Canada	Saskatchewan	Grasslands National Park
CNGSD4084-15	BIOUG21251-H10	5832398	BIOUG21251-H10	GMP#03915	Biodiversity Institute of Ontario	BOLD:ACX5278	20	Arthropoda	82	Insecta	127	Diptera	105275	Sciaridae							Kate Perez	Vouchered:Registered Collection	Whole Voucher	M.Otway	2014-07-08	A			Grasslands NP	In shrubland habitat, along a corridor of shrubs in a coulee: late collection due to rain	49.001	-106.557	GPS		Canada	Saskatchewan	Grasslands National Park
CNGSD4327-15	BIOUG21254-E04	5832641	BIOUG21254-E04	GMP#03915	Biodiversity Institute of Ontario	BOLD:ACX5278	20	Arthropoda	82	Insecta	127	Diptera	105275	Sciaridae							Kate Perez	Vouchered:Registered Collection	Whole Voucher	M.Otway	2014-07-08	A			Grasslands NP	In shrubland habitat, along a corridor of shrubs in a coulee: late collection due to rain	49.001	-106.557	GPS		Canada	Saskatchewan	Grasslands National Park
CNGSD6386-15	BIOUG21276-B09	5834700	BIOUG21276-B09	GMP#03915	Biodiversity Institute of Ontario	BOLD:ACX5278	20	Arthropoda	82	Insecta	127	Diptera	105275	Sciaridae							Kate Perez	Vouchered:Registered Collection	Whole Voucher	M.Otway	2014-07-08	A			Grasslands NP	In shrubland habitat, along a corridor of shrubs in a coulee: late collection due to rain	49.001	-106.557	GPS		Canada	Saskatchewan	Grasslands National Park
CNGSD6636-15	BIOUG21278-G09	5834950	BIOUG21278-G09	GMP#03915	Biodiversity Institute of Ontario	BOLD:AAH3920	20	Arthropoda	82	Insecta	127	Diptera	105275	Sciaridae			237258	Scatopsciara	521379	Scatopsciara atomaria	Kate Perez	Vouchered:Registered Collection	Whole Voucher	M.Otway	2014-07-08	A			Grasslands NP	In shrubland habitat, along a corridor of shrubs in a coulee: late collection due to rain	49.001	-106.557	GPS		Canada	Saskatchewan	Grasslands National Park
CNKLH1269-15	BIOUG19037-D08	5494888	BIOUG19037-D08	GMP#03941	Biodiversity Institute of Ontario	BOLD:AAP9903	20	Arthropoda	82	Insecta	127	Diptera	105275	Sciaridae			106664	Bradysia			Angela Telfer	Vouchered:Registered Collection	Whole Voucher	M.Trotter	2014-09-08	A			Kluane NP		60.714	-137.432	GPS		Canada	Yukon Territory	Kluane National Park
CNKLH1557-15	BIOUG19086-D11	5495176	BIOUG19086-D11	GMP#03941	Biodiversity Institute of Ontario	BOLD:AAP9903	20	Arthropoda	82	Insecta	127	Diptera	105275	Sciaridae			106664	Bradysia			Angela Telfer	Vouchered:Registered Collection	Whole Voucher	M.Trotter	2014-09-08	A			Kluane NP		60.714	-137.432	GPS		Canada	Yukon Territory	Kluane National Park
CNKLH1819-15	BIOUG19089-B12	5495438	BIOUG19089-B12	GMP#03941	Biodiversity Institute of Ontario	BOLD:AAP9903	20	Arthropoda	82	Insecta	127	Diptera	105275	Sciaridae			106664	Bradysia			Angela Telfer	Vouchered:Registered Collection	Whole Voucher	M.Trotter	2014-09-08	A			Kluane NP		60.714	-137.432	GPS		Canada	Yukon Territory	Kluane National Park
CNPRF123-15	BIOUG20916-C01	5801617	BIOUG20916-C01	GMP#04199	Biodiversity Institute of Ontario	BOLD:ACX4194	20	Arthropoda	82	Insecta	127	Diptera	105275	Sciaridae							Kate Perez	Vouchered:Registered Collection	Whole Voucher	J.McIntosh	2014-07-31	A			Pacific Rim NP	By stream, surrounded by ferns:: cool nights, hot days, adjacent stream drying, needle fall on traps, daily rain	49.027	-125.647	GPS		Canada	British Columbia	Pacific Rim National Park	East side of Pacific Rim Highway
CNSIE1022-15	BIOUG20158-D09	5667461	BIOUG20158-D09	GMP#04838	Biodiversity Institute of Ontario	BOLD:AAL7864	20	Arthropoda	82	Insecta	127	Diptera	105275	Sciaridae							Kate Perez	Vouchered:Registered Collection	Whole Voucher	B.McLean	2014-08-25	A			Sable Island NP		43.933	-60.008	GPS		Canada	Nova Scotia	Sable Island National Park
CNTIC4915-15	BIOUG20771-B04	5770209	BIOUG20771-B04	GMP#03790	Biodiversity Institute of Ontario	BOLD:ABU5521	20	Arthropoda	82	Insecta	127	Diptera	105275	Sciaridae							Kate Perez	Vouchered:Registered Collection	Whole Voucher	M.Brown	2014-06-11	A			Thousand Islands NP		44.453	-75.865	GPS		Canada	Ontario	Thousand Islands National Park
CNTID973-15	BIOUG20840-C10	5791280	BIOUG20840-C10	GMP#03815	Biodiversity Institute of Ontario	BOLD:AAN6452	20	Arthropoda	82	Insecta	127	Diptera	105275	Sciaridae							Kate Perez	Vouchered:Registered Collection	Whole Voucher	M.Brown	2014-06-25	A			Thousand Islands NP		44.453	-75.865	GPS		Canada	Ontario	Thousand Islands National Park
CNTIF1234-15	BIOUG21042-H09	5808779	BIOUG21042-H09	GMP#03797	Biodiversity Institute of Ontario	BOLD:ACR4350	20	Arthropoda	82	Insecta	127	Diptera	105275	Sciaridae			106664	Bradysia	645832	Bradysia placida	Kate Perez	Vouchered:Registered Collection	Whole Voucher	M.Brown	2014-07-23	A			Thousand Islands NP		44.453	-75.865	GPS		Canada	Ontario	Thousand Islands National Park
CNTIF1949-15	BIOUG21065-D12	5809494	BIOUG21065-D12	GMP#03797	Biodiversity Institute of Ontario	BOLD:AAM9242	20	Arthropoda	82	Insecta	127	Diptera	105275	Sciaridae			521294	Corynoptera	642395	Corynoptera melanochaeta	Kate Perez	Vouchered:Registered Collection	Whole Voucher	M.Brown	2014-07-23	A			Thousand Islands NP		44.453	-75.865	GPS		Canada	Ontario	Thousand Islands National Park
CNTIH465-15	BIOUG21176-C12	5826717	BIOUG21176-C12	GMP#03813	Biodiversity Institute of Ontario	BOLD:AAM9242	20	Arthropoda	82	Insecta	127	Diptera	105275	Sciaridae			521294	Corynoptera	642395	Corynoptera melanochaeta	Kate Perez	Vouchered:Registered Collection	Whole Voucher	M.Brown	2014-09-04	A			Thousand Islands NP	3 week collection due to ethanol shortage	44.453	-75.865	GPS		Canada	Ontario	Thousand Islands National Park
SMTPM1670-15	BIOUG22035-E12	5940364	BIOUG22035-E12	GMP#07408	Biodiversity Institute of Ontario	BOLD:ACE1012	20	Arthropoda	82	Insecta	127	Diptera	105275	Sciaridae							Kate Perez	Vouchered:Registered Collection	Whole Voucher	Rosemary Venos	2015-05-01	A			Burnaby, Cameron Elementary School		49.253	-122.899			Canada	British Columbia	Burnaby	EQP-CLL-911
SMTPM827-15	BIOUG22033-A11	5938666	BIOUG22033-A11	GMP#07360	Biodiversity Institute of Ontario	BOLD:AAH3920	20	Arthropoda	82	Insecta	127	Diptera	105275	Sciaridae			237258	Scatopsciara			Kate Perez	Vouchered:Registered Collection	Whole Voucher	Sheldon Hiebert	2015-05-01	A			Landmark, Landmark Collegiate		49.669	-96.818	Google Earth		Canada	Manitoba	Landmark	EQP-CLL-551
CNGUJ141-15	BIOUG18757-G02	5456133	BIOUG18757-G02	GMP#04230	Biodiversity Institute of Ontario	BOLD:ACB9102	20	Arthropoda	82	Insecta	127	Diptera	105275	Sciaridae							BOLD ID Engine	Vouchered:Registered Collection	Whole Voucher	Adrian S.	2014-10-17	A			Gulf Islands NP	Mixed forest by coast	48.795	-123.309	GPS		Canada	British Columbia	Gulf Islands National Park	Roesland Office Site 1 (Lower trap)
CNKLB1355-14	BIOUG17433-D04	5281252	BIOUG17433-D04	GMP#03931	Biodiversity Institute of Ontario		20	Arthropoda	82	Insecta	127	Diptera	105275	Sciaridae							Angela Telfer	Vouchered:Registered Collection	Whole Voucher	C.Wong	2014-07-02	A			Kluane NP		60.714	-137.432	GPS		Canada	Yukon Territory	Kluane National Park
CNKLG2061-15	BIOUG18895-D03	5469982	BIOUG18895-D03	GMP#03942	Biodiversity Institute of Ontario	BOLD:AAH3943	20	Arthropoda	82	Insecta	127	Diptera	105275	Sciaridae							Angela Telfer	Vouchered:Registered Collection	Whole Voucher	M.Trotter, Monica J, Craig M	2014-08-12	A			Kluane NP		60.714	-137.432	GPS		Canada	Yukon Territory	Kluane National Park
CNKLG2147-15	BIOUG18896-C06	5470068	BIOUG18896-C06	GMP#03942	Biodiversity Institute of Ontario	BOLD:ACR9522	20	Arthropoda	82	Insecta	127	Diptera	105275	Sciaridae							BOLD ID Engine	Vouchered:Registered Collection	Whole Voucher	M.Trotter, Monica J, Craig M	2014-08-12	A			Kluane NP		60.714	-137.432	GPS		Canada	Yukon Territory	Kluane National Park
CNKLG2315-15	BIOUG18898-A08	5470236	BIOUG18898-A08	GMP#03942	Biodiversity Institute of Ontario	BOLD:ACT4384	20	Arthropoda	82	Insecta	127	Diptera	105275	Sciaridae							BOLD ID Engine	Vouchered:Registered Collection	Whole Voucher	M.Trotter, Monica J, Craig M	2014-08-12	A			Kluane NP		60.714	-137.432	GPS		Canada	Yukon Territory	Kluane National Park
CNKTE1940-15	BIOUG18689-F09	5450222	BIOUG18689-F09	GMP#04261	Biodiversity Institute of Ontario	BOLD:ACE2854	20	Arthropoda	82	Insecta	127	Diptera	105275	Sciaridae							BOLD ID Engine	Vouchered:Registered Collection	Whole Voucher	N.Dudley	2014-08-13	A			Kootenay NP	moss bed, tall pine forest, fallen logs	50.885	-116.052	GPS		Canada	British Columbia	Kootenay National Park
CNNHC2412-14	BIOUG17212-E03	5258451	BIOUG17212-E03	GMP#03980	Biodiversity Institute of Ontario	BOLD:ACM0093	20	Arthropoda	82	Insecta	127	Diptera	105275	Sciaridae							Angela Telfer	Vouchered:Registered Collection	Whole Voucher	Parks Canada	2014-07-12	A			Nahanni NP		61.606	-125.758	GPS		Canada	Northwest Territories	Nahanni National Park
CNNHE413-14	BIOUG17408-C09	5276832	BIOUG17408-C09	GMP#03982	Biodiversity Institute of Ontario	BOLD:ACI6829	20	Arthropoda	82	Insecta	127	Diptera	105275	Sciaridae							Angela Telfer	Vouchered:Registered Collection	Whole Voucher	Parks Canada	2014-07-25	A			Nahanni NP		61.606	-125.758	GPS		Canada	Northwest Territories	Nahanni National Park
CNTGE1188-15	BIOUG18729-B06	5452704	BIOUG18729-B06	GMP#04676	Biodiversity Institute of Ontario	BOLD:AAH3926	20	Arthropoda	82	Insecta	127	Diptera	105275	Sciaridae							BOLD ID Engine	Vouchered:Registered Collection	Whole Voucher	D.Whitaker	2014-07-28	A			Torngat Mountains NP	Trap 2	58.451	-62.798	GPS		Canada	Newfoundland and Labrador	Torngat Mountains National Park
CNTIB1270-15	BIOUG20531-G10	5733503	BIOUG20531-G10	GMP#03783	Biodiversity Institute of Ontario	BOLD:AAH4013	20	Arthropoda	82	Insecta	127	Diptera	105275	Sciaridae							Kate Perez	Vouchered:Registered Collection	Whole Voucher	M.Brown, J.H	2014-05-28	A			Thousand Islands NP		44.453	-75.865	GPS		Canada	Ontario	Thousand Islands National Park
CNWAH5041-15	BIOUG18484-F02	5408558	BIOUG18484-F02	GMP#03995	Biodiversity Institute of Ontario	BOLD:ACR8331	20	Arthropoda	82	Insecta	127	Diptera	105275	Sciaridae							BOLD ID Engine	Vouchered:Registered Collection	Whole Voucher	D.Iles	2014-06-29	A			Wapusk NP		58.723	-93.458	GPS		Canada	Manitoba	Wapusk National Park
CNYOA184-15	BIOUG18946-A05	5472848	BIOUG18946-A05	GMP#04285	Biodiversity Institute of Ontario	BOLD:ACE1160	20	Arthropoda	82	Insecta	127	Diptera	105275	Sciaridae							BOLD ID Engine	Vouchered:Registered Collection	Whole Voucher	Jamie	2014-06-11	A			Yoho NP	in clearing surrounded by pines	51.365	-116.528	GPS		Canada	British Columbia	Yoho National Park	Bunkhouse
HEJUL1676-12	BIOUG02632-G12	2656328	BIOUG02632-G12	L#PHPUS-015	Biodiversity Institute of Ontario	BOLD:ACU5840	20	Arthropoda	82	Insecta	127	Diptera	105275	Sciaridae							BOLD ID Engine	Vouchered:Registered Collection		Paul Hebert	2010-07-06					July 3-10	43.537	-80.134			Canada	Ontario	Wellington County	Concession 11/Hume Rd
HEJUL1751-12	BIOUG02633-F04	2656403	BIOUG02633-F04	L#PHPUS-015	Biodiversity Institute of Ontario	BOLD:ABU5521	20	Arthropoda	82	Insecta	127	Diptera	105275	Sciaridae							BOLD ID Engine	Vouchered:Registered Collection		Paul Hebert	2010-07-06					July 3-10	43.537	-80.134			Canada	Ontario	Wellington County	Concession 11/Hume Rd
HEJUL553-12	BIOUG02621-A06	2655205	BIOUG02621-A06	L#PHPUS-015	Biodiversity Institute of Ontario	BOLD:ABU5520	20	Arthropoda	82	Insecta	127	Diptera	105275	Sciaridae								Vouchered:Registered Collection		Paul Hebert	2010-07-06					July 3-10	43.537	-80.134			Canada	Ontario	Wellington County	Concession 11/Hume Rd
HEJUL705-12	BIOUG02622-F03	2655357	BIOUG02622-F03	L#PHPUS-015	Biodiversity Institute of Ontario	BOLD:ABU5521	20	Arthropoda	82	Insecta	127	Diptera	105275	Sciaridae							BOLD ID Engine	Vouchered:Registered Collection		Paul Hebert	2010-07-06					July 3-10	43.537	-80.134			Canada	Ontario	Wellington County	Concession 11/Hume Rd
HEJUL980-12	BIOUG02625-E05	2655632	BIOUG02625-E05	L#PHPUS-015	Biodiversity Institute of Ontario	BOLD:AAM9255	20	Arthropoda	82	Insecta	127	Diptera	105275	Sciaridae							BOLD ID Engine	Vouchered:Registered Collection		Paul Hebert	2010-07-06					July 3-10	43.537	-80.134			Canada	Ontario	Wellington County	Concession 11/Hume Rd
HEMAY719-12	BIOUG02601-H01	2652509	BIOUG02601-H01	L#PHPUS-006	Biodiversity Institute of Ontario	BOLD:AAP6465	20	Arthropoda	82	Insecta	127	Diptera	105275	Sciaridae							BOLD ID Engine	Vouchered:Registered Collection		Paul Hebert	2010-05-05					May 2-9	43.537	-80.134			Canada	Ontario	Wellington County	Concession 11/Hume Rd
HEMAY901-12	BIOUG02615-E06	2652691	BIOUG02615-E06	L#PHPUS-006	Biodiversity Institute of Ontario	BOLD:AAM9243	20	Arthropoda	82	Insecta	127	Diptera	105275	Sciaridae							BOLD ID Engine	Vouchered:Registered Collection		Paul Hebert	2010-05-05					May 2-9	43.537	-80.134			Canada	Ontario	Wellington County	Concession 11/Hume Rd
HESEP324-12	BIOUG02512-D03	2667102	BIOUG02512-D03	L#PHPUS-024	Biodiversity Institute of Ontario	BOLD:AAU6513	20	Arthropoda	82	Insecta	127	Diptera	105275	Sciaridae							BOLD ID Engine	Vouchered:Registered Collection		Paul Hebert	2010-09-08					Sep 5-12	43.537	-80.134			Canada	Ontario	Wellington County	Concession 11/Hume Rd
HESEP394-12	BIOUG02513-B02	2667172	BIOUG02513-B02	L#PHPUS-024	Biodiversity Institute of Ontario	BOLD:AAZ5589	20	Arthropoda	82	Insecta	127	Diptera	105275	Sciaridae								Vouchered:Registered Collection		Paul Hebert	2010-09-08					Sep 5-12	43.537	-80.134			Canada	Ontario	Wellington County	Concession 11/Hume Rd
JSAUG1413-11	BIOUG01616-G03	2343682		L#11JSETM-018	Biodiversity Institute of Ontario	BOLD:ACU5840	20	Arthropoda	82	Insecta	127	Diptera	105275	Sciaridae							Gergin A. Blagoev	museum voucher		James Sones	2011-08-18			S		Aug 14-23, 2011	44.618	-75.775	Google Earth	5	Canada	Ontario	Leeds and Grenville	4452 Rowsome Rd., Elizabethtown
JSAUG1545-11	BIOUG01632-G01	2346385		L#11JSETM-018	Biodiversity Institute of Ontario	BOLD:ACU5840	20	Arthropoda	82	Insecta	127	Diptera	105275	Sciaridae							Gergin A. Blagoev			James Sones	2011-08-18						44.618	-75.775	Google Earth	5	Canada	Ontario	Leeds and Grenville	4452 Rowsome Rd., Elizabethtown
JSDIQ568-10	10JSROW-1568	1641720	10JSROW-1568	L#JSETM-009	Biodiversity Institute of Ontario	BOLD:AAV1367	20	Arthropoda	82	Insecta	127	Diptera	105275	Sciaridae							Valerie Levesque-Beaudin	E-Vouchered:DNA/Tissue+Photo		James Sones	2010-05-20	A		S		May 18-22, 2010	44.621	-75.773	Google Earth	5	Canada	Ontario	Leeds and Grenville	4452 Rowsome Rd., Elizabethtown
SMTPM4393-15	BIOUG22052-F08	5947820	BIOUG22052-F08	GMP#07332	Biodiversity Institute of Ontario	BOLD:AAM9242	20	Arthropoda	82	Insecta	127	Diptera	105275	Sciaridae			521294	Corynoptera	642395	Corynoptera melanochaeta	Kate Perez	Vouchered:Registered Collection	Whole Voucher	Sandy Pond	2015-05-01	A			Prince Rupert, Charles Hays SS		54.312	-130.303	Google Earth		Canada	British Columbia	Prince Rupert	EQP-CLL-581
JSDIR686-11	BIOUG00915-D06	1870509	BIOUG00915-D06	L#JSETM-037	Biodiversity Institute of Ontario	BOLD:ABU5520	20	Arthropoda	82	Insecta	127	Diptera	105275	Sciaridae							Valerie Levesque-Beaudin			James Sones	2010-07-28	A		S		July 27-29 2010	44.621	-75.773	Google Earth	5	Canada	Ontario	Leeds and Grenville	4452 Rowsome Rd., Elizabethtown
JSJUL029-11	BIOUG00892-C05	2238616		L#11JSETM-014	Biodiversity Institute of Ontario	BOLD:AAH3914	20	Arthropoda	82	Insecta	127	Diptera	105275	Sciaridae			453947	Sciara			Gergin A. Blagoev			James Sones	2011-07-23			S		July 20-26, 2011	44.618	-75.775	Google Earth	5	Canada	Ontario	Leeds and Grenville	4452 Rowsome Rd., Elizabethtown
JSJUN1659-11	BIOUG01686-F11	2361875		L#11JSETM-007	Biodiversity Institute of Ontario	BOLD:ABV1182	20	Arthropoda	82	Insecta	127	Diptera	105275	Sciaridae							Gergin A. Blagoev	museum voucher		James Sones	2011-06-17			S		June 15-20, 2011	44.618	-75.775	Google Earth	5	Canada	Ontario	Leeds and Grenville	4452 Rowsome Rd., Elizabethtown
JSMAY082-11	BIOUG01644-D07	2346988		L#11JSETM-002	Biodiversity Institute of Ontario	BOLD:AAM9242	20	Arthropoda	82	Insecta	127	Diptera	105275	Sciaridae							Gergin A. Blagoev			James Sones	2011-05-24			S		May 21-28, 2011	44.618	-75.775	Google Earth	5	Canada	Ontario	Leeds and Grenville	4452 Rowsome Rd., Elizabethtown
JSOCT102-11	BIOUG01689-D10	2379936		L#11JSETM-024	Biodiversity Institute of Ontario	BOLD:ABA6444	20	Arthropoda	82	Insecta	127	Diptera	105275	Sciaridae										James Sones	2011-10-03			S		Oct 1-5, 2011	44.618	-75.775	Google Earth	5	Canada	Ontario	Leeds and Grenville	4452 Rowsome Rd., Elizabethtown
JSSEP111-11	BIOUG01619-D09	2343804		L#11JSETM-021	Biodiversity Institute of Ontario	BOLD:AAV1302	20	Arthropoda	82	Insecta	127	Diptera	105275	Sciaridae							Gergin A. Blagoev	museum voucher		James Sones	2011-09-14			S		Sep 9-20, 2011	44.618	-75.775	Google Earth	5	Canada	Ontario	Leeds and Grenville	4452 Rowsome Rd., Elizabethtown
JSSEP358-11	BIOUG01622-A07	2344051		L#11JSETM-021	Biodiversity Institute of Ontario	BOLD:AAM9250	20	Arthropoda	82	Insecta	127	Diptera	105275	Sciaridae							Gergin A. Blagoev	museum voucher		James Sones	2011-09-14			S		Sep 9-20, 2011	44.618	-75.775	Google Earth	5	Canada	Ontario	Leeds and Grenville	4452 Rowsome Rd., Elizabethtown
JSSEP863-11	BIOUG01639-G01	2346709		L#11JSETM-021	Biodiversity Institute of Ontario	BOLD:ACR4350	20	Arthropoda	82	Insecta	127	Diptera	105275	Sciaridae							Gergin A. Blagoev			James Sones	2011-09-14			S		Sep 9-20, 2011	44.618	-75.775	Google Earth	5	Canada	Ontario	Leeds and Grenville	4452 Rowsome Rd., Elizabethtown
JSYKA403-10	YUKIN-0203	1457317		L#JSYKC063	Biodiversity Institute of Ontario	BOLD:AAM9233	20	Arthropoda	82	Insecta	127	Diptera	105275	Sciaridae							Jason Straka			Jason Straka	2009-07-10	A		S	JRS-Sp3	Yellow pan trap	69.1687	-140.19			Canada	Yukon Territory	Firth River	Plot11
JWDCA825-10	07PROBE-JW0825	1411250		E#CHMAL-007	Biodiversity Institute of Ontario	BOLD:ABY7016	20	Arthropoda	82	Insecta	127	Diptera	105275	Sciaridae							Jinjing Wang	Museum voucher: whole specimen in ethanol		A. Renaud	2007-07-21	A				malaise trap	58.7306	-93.7804	GPS WGS84		Canada	Manitoba	Churchill
JWDCC712-10	09PROBE-JW0712	1431777		L#09PROBE-3707	Biodiversity Institute of Ontario	BOLD:AAL7869	20	Arthropoda	82	Insecta	127	Diptera	105275	Sciaridae							Jinjing Wang			Arctic Ecology 2009	2009-07-19	A				malaise trap	58.63	-93.819			Canada	Manitoba	Churchill
JWDCD167-10	09PROBE-JW1117	1459976	09PROBE-JW1117	E#09PROBE-TW003	Biodiversity Institute of Ontario	BOLD:AAH4010	20	Arthropoda	82	Insecta	127	Diptera	105275	Sciaridae							Valerie Levesque-Beaudin			JM Cumming	2009-07-20	A	F			malaise trap	58.7306	-93.7804	gazetteer		Canada	Manitoba	Churchill
JWDCD171-10	09PROBE-JW1121	1459980	09PROBE-JW1121	E#09PROBE-TW003	Biodiversity Institute of Ontario	BOLD:AAL7871	20	Arthropoda	82	Insecta	127	Diptera	105275	Sciaridae							Valerie Levesque-Beaudin			JM Cumming	2009-07-20	A	F			malaise trap	58.7306	-93.7804	gazetteer		Canada	Manitoba	Churchill
JWDCD239-10	09PROBE-JW1189	1460048		E#09PROBE-TW002	Biodiversity Institute of Ontario	BOLD:AAH3923	20	Arthropoda	82	Insecta	127	Diptera	105275	Sciaridae							Jinjing Wang	Museum voucher, museum voucher: whole specimen in ethanol		JM Cumming	2009-07-31	A	M			malaise trap	58.7543	-93.9968	gazetteer		Canada	Manitoba	Churchill
JWDCD258-10	09PROBE-JW1208	1460067	09PROBE-JW1208	E#09PROBE-TW004	Biodiversity Institute of Ontario	BOLD:AAL7888	20	Arthropoda	82	Insecta	127	Diptera	105275	Sciaridae							Valerie Levesque-Beaudin			JM Cumming	2009-07-21	A				malaise trap	58.7543	-93.9968	gazetteer		Canada	Manitoba	Churchill
JWDCD278-10	09PROBE-JW1228	1460087		E#09PROBE-TW004	Biodiversity Institute of Ontario	BOLD:AAH3936	20	Arthropoda	82	Insecta	127	Diptera	105275	Sciaridae							Jinjing Wang	Museum voucher, museum voucher: whole specimen in ethanol		JM Cumming	2009-07-21	A	M			malaise trap	58.7543	-93.9968	gazetteer		Canada	Manitoba	Churchill
JWDCD455-10	09PROBE-JW1405	1460264		E#09PROBE-TW005	Biodiversity Institute of Ontario	BOLD:AAL7893	20	Arthropoda	82	Insecta	127	Diptera	105275	Sciaridae							Jinjing Wang	Museum voucher, museum voucher: whole specimen in ethanol		JM Cumming	2009-07-28	A	F			malaise trap	58.7306	-93.7804	gazetteer		Canada	Manitoba	Churchill
JWDCE273-10	10PROBE-08913	1714171	10PROBE-08913	E#10PROBE-3023	Biodiversity Institute of Ontario	BOLD:AAH4010	20	Arthropoda	82	Insecta	127	Diptera	105275	Sciaridae							Jinjing Wang	Museum voucher		J Wang	2010-06-11	A				Pantrap, 8th-11th, 2010	58.6761	-94.1442			Canada	Manitoba	Churchill
JWDCE784-10	10PROBE-10089	1714682	10PROBE-10089	E#10PROBE-3070	Biodiversity Institute of Ontario	BOLD:AAP4771	20	Arthropoda	82	Insecta	127	Diptera	105275	Sciaridae							Jinjing Wang	Museum voucher		J Wang	2010-06-21	A				Pantrap, 16th-21th, 2010( pan is bought in Churchill) bottom	58.6258	-94.2294			Canada	Manitoba	Churchill
JWDCE908-10	10PROBE-10213	1779163	10PROBE-10213	E#10PROBE-3081	Biodiversity Institute of Ontario	BOLD:AAH4011	20	Arthropoda	82	Insecta	127	Diptera	105275	Sciaridae							Jinjing Wang	Museum voucher		J Wang	2010-06-23	A				Hand sweep 40minutes 20 meters Rain	58.7336	-94.1113			Canada	Manitoba	Churchill
JWDCG030-10	10PROBE-11235	1780195	10PROBE-11235	E#10PROBE-3230	Biodiversity Institute of Ontario	BOLD:AAH3907	20	Arthropoda	82	Insecta	127	Diptera	105275	Sciaridae							Jinjing Wang	Museum voucher		J Wang	2010-07-22	A			TLF-H	TLF-H Hand sweep, 1 hour 50meters	58.6332	-93.7871			Canada	Manitoba	Churchill	Fen
JWDCG239-10	10PROBE-11634	1785533	10PROBE-11634	E#10PROBE-3343	Biodiversity Institute of Ontario	BOLD:AAP6422	20	Arthropoda	82	Insecta	127	Diptera	105275	Sciaridae							Valerie Levesque-Beaudin	Museum voucher		J Wang	2010-08-10	A			TLB-P	TLB-P Pan trap7th - 14th, Aug 2010	58.631	-93.796	GPS, WGS84		Canada	Manitoba	Churchill	Boreal forests
JWDCH690-10	10PROBE-12896	1781888	10PROBE-12896	E#10PROBE-3293	Biodiversity Institute of Ontario	BOLD:AAH4002	20	Arthropoda	82	Insecta	127	Diptera	105275	Sciaridae							Jinjing Wang	Museum voucher		J Wang	2009-08-12	A			RCB-M	RCB-M Malaise trap, 30th, Jul-3rd,Aug, 2009	58.731	-93.78	GPS, WGS84		Canada	Manitoba	Churchill	Boreal forests
JWDCJ1583-11	10PROBE-14783	1831528		E#10PROBE-3217	Biodiversity Institute of Ontario	BOLD:AAQ2140	20	Arthropoda	82	Insecta	127	Diptera	105275	Sciaridae							Jinjing Wang	Museum voucher,		J Wang	2009-07-15	A			RCB-M	RCB-M Malaise trap, 14th-18th,jul, 2009	58.7306	-93.7804	GPS, WGS84		Canada	Manitoba	Churchill	Boreal forests
JWDCJ685-11	10PROBE-15120	1825110	10PROBE-15120	E#10PROBE-3148	Biodiversity Institute of Ontario	BOLD:AAM9239	20	Arthropoda	82	Insecta	127	Diptera	105275	Sciaridae								Museum voucher,		J Wang	2010-07-05	A			TLF-H	TLF-H Hand sweep, 1 hour 50meters	58.6332	-93.7871	GPS, WGS84		Canada	Manitoba	Churchill	Fen
CNBFH100-15	BIOUG19894-G09	5599785	BIOUG19894-G09	GMP#04437	Biodiversity Institute of Ontario	BOLD:AAP8779	20	Arthropoda	82	Insecta	127	Diptera	105275	Sciaridae							Angela Telfer	Vouchered:Registered Collection	Whole Voucher	R.Owchar	2014-09-04				Banff NP	pine forest, near stream on grass bed	51.436	-116.188	GPS		Canada	Alberta	Banff National Park
CNBFH140-15	BIOUG19897-B01	5599825	BIOUG19897-B01	GMP#04437	Biodiversity Institute of Ontario	BOLD:AAP6422	20	Arthropoda	82	Insecta	127	Diptera	105275	Sciaridae							Angela Telfer	Vouchered:Registered Collection	Whole Voucher	R.Owchar	2014-09-04	A			Banff NP	pine forest, near stream on grass bed	51.436	-116.188	GPS		Canada	Alberta	Banff National Park
CNBFO406-15	BIOUG20667-A09	5761784	BIOUG20667-A09	GMP#04435	Biodiversity Institute of Ontario	BOLD:AAH3943	20	Arthropoda	82	Insecta	127	Diptera	105275	Sciaridae							Angela Telfer	Vouchered:Registered Collection	Whole Voucher		2014-08-29	A			Banff NP	pine forest, near stream on grass bed	51.436	-116.188	GPS		Canada	Alberta	Banff National Park
CNBFO550-15	BIOUG20668-E10	5761928	BIOUG20668-E10	GMP#04435	Biodiversity Institute of Ontario	BOLD:AAP6467	20	Arthropoda	82	Insecta	127	Diptera	105275	Sciaridae			645833	Claustropyga	672107	Claustropyga acanthostyla	Angela Telfer	Vouchered:Registered Collection	Whole Voucher		2014-08-29	A			Banff NP	pine forest, near stream on grass bed	51.436	-116.188	GPS		Canada	Alberta	Banff National Park
CNGAI066-15	BIOUG20009-D04	5661596	BIOUG20009-D04	GMP#04232	Biodiversity Institute of Ontario	BOLD:ACB9102	20	Arthropoda	82	Insecta	127	Diptera	105275	Sciaridae							Angela Telfer	Vouchered:Registered Collection	Whole Voucher	Adrian S.	2014-10-10	A			Gulf Islands NP	Mixed forest by coast	48.795	-123.309	GPS		Canada	British Columbia	Gulf Islands National Park	Roesland Office Site 1 (Lower trap)
CNGAR015-15	BIOUG20012-H04	5665343	BIOUG20012-H04	GMP#04236	Biodiversity Institute of Ontario	BOLD:ACI6041	20	Arthropoda	82	Insecta	127	Diptera	105275	Sciaridae							Angela Telfer	Vouchered:Registered Collection	Whole Voucher	Adrian S.	2014-09-26	A			Gulf Islands NP	Mixed forest by coast	48.794	-123.307	GPS		Canada	British Columbia	Gulf Islands National Park	Roesland Office Site 2 (Upper trap)
CNGAT018-15	BIOUG19465-F08	5546044	BIOUG19465-F08	GMP#04228	Biodiversity Institute of Ontario	BOLD:ACB9102	20	Arthropoda	82	Insecta	127	Diptera	105275	Sciaridae							Angela Telfer	Vouchered:Registered Collection	Whole Voucher	Adrian S.	2014-10-24	A			Gulf Islands NP	Mixed forest by coast	48.794	-123.307	GPS		Canada	British Columbia	Gulf Islands National Park	Roesland Office Site 2 (Upper trap)
CNGCB179-15	BIOUG19985-H03	5625304	BIOUG19985-H03	GMP#05085	Biodiversity Institute of Ontario	BOLD:ACG2203	20	Arthropoda	82	Insecta	127	Diptera	105275	Sciaridae							Angela Telfer	Vouchered:Registered Collection	Whole Voucher	M.Beauchemin, J.Uzelac	2014-07-03	A			Glacier NP	coniferous forest near small stream	51.301	-117.522	GPS		Canada	British Columbia	Glacier National Park
CNKLH496-15	BIOUG19024-F12	5487297	BIOUG19024-F12	GMP#03946	Biodiversity Institute of Ontario	BOLD:AAP8787	20	Arthropoda	82	Insecta	127	Diptera	105275	Sciaridae							Angela Telfer	Vouchered:Registered Collection	Whole Voucher	M.Trotter	2014-09-08	A			Kluane NP		60.714	-137.432	GPS		Canada	Yukon Territory	Kluane National Park
CNKTG703-15	BIOUG18868-B02	5485171	BIOUG18868-B02	GMP#04265	Biodiversity Institute of Ontario	BOLD:AAV1299	20	Arthropoda	82	Insecta	127	Diptera	105275	Sciaridae			521288	Camptochaeta			Angela Telfer	Vouchered:Registered Collection	Whole Voucher	P.Langan	2014-08-30	A			Kootenay NP	moss bed, tall pine forest, fallen logs	50.885	-116.052	GPS		Canada	British Columbia	Kootenay National Park
CNKTG713-15	BIOUG18868-B12	5485181	BIOUG18868-B12	GMP#04265	Biodiversity Institute of Ontario	BOLD:ACF1711	20	Arthropoda	82	Insecta	127	Diptera	105275	Sciaridae							Angela Telfer	Vouchered:Registered Collection	Whole Voucher	P.Langan	2014-08-30	A			Kootenay NP	moss bed, tall pine forest, fallen logs	50.885	-116.052	GPS		Canada	British Columbia	Kootenay National Park
CNRVB641-15	BIOUG19448-G04	5548830	BIOUG19448-G04	GMP#05044	Biodiversity Institute of Ontario	BOLD:ACB9102	20	Arthropoda	82	Insecta	127	Diptera	105275	Sciaridae							Angela Telfer	Vouchered:Registered Collection	Whole Voucher	S.Devita	2014-06-26	A			Mount Revelstoke NP	coniferous forest close to cliff edge	51.018	-118.205	GPS		Canada	British Columbia	Mount Revelstoke National Park
CNSIC2227-15	BIOUG19994-E04	5624319	BIOUG19994-E04	GMP#04830	Biodiversity Institute of Ontario	BOLD:AAH3947	20	Arthropoda	82	Insecta	127	Diptera	105275	Sciaridae							Angela Telfer	Vouchered:Registered Collection	Whole Voucher	B.McLean	2014-07-28	A			Sable Island NP		43.933	-60.008	GPS		Canada	Nova Scotia	Sable Island National Park
CNSID1934-15	BIOUG19098-C12	5498161	BIOUG19098-C12	GMP#04837	Biodiversity Institute of Ontario	BOLD:AAH3947	20	Arthropoda	82	Insecta	127	Diptera	105275	Sciaridae							Angela Telfer	Vouchered:Registered Collection	Whole Voucher	B.McLean	2014-08-11	A			Sable Island NP		43.933	-60.008	GPS		Canada	Nova Scotia	Sable Island National Park
CNSID1950-15	BIOUG19098-E04	5498177	BIOUG19098-E04	GMP#04837	Biodiversity Institute of Ontario	BOLD:AAH3929	20	Arthropoda	82	Insecta	127	Diptera	105275	Sciaridae			106664	Bradysia	706908	Bradysia flavipila	Kate Perez	Vouchered:Registered Collection	Whole Voucher	B.McLean	2014-08-11	A			Sable Island NP		43.933	-60.008	GPS		Canada	Nova Scotia	Sable Island National Park
CNSID1952-15	BIOUG19098-E06	5498179	BIOUG19098-E06	GMP#04837	Biodiversity Institute of Ontario	BOLD:AAM9245	20	Arthropoda	82	Insecta	127	Diptera	105275	Sciaridae							Angela Telfer	Vouchered:Registered Collection	Whole Voucher	B.McLean	2014-08-11	A			Sable Island NP		43.933	-60.008	GPS		Canada	Nova Scotia	Sable Island National Park
CNSID1954-15	BIOUG19098-E08	5498181	BIOUG19098-E08	GMP#04837	Biodiversity Institute of Ontario	BOLD:AAH3947	20	Arthropoda	82	Insecta	127	Diptera	105275	Sciaridae							Angela Telfer	Vouchered:Registered Collection	Whole Voucher	B.McLean	2014-08-11	A			Sable Island NP		43.933	-60.008	GPS		Canada	Nova Scotia	Sable Island National Park
CNSIF1102-15	BIOUG19561-E11	5558273	BIOUG19561-E11	GMP#04839	Biodiversity Institute of Ontario	BOLD:AAM9245	20	Arthropoda	82	Insecta	127	Diptera	105275	Sciaridae							Angela Telfer	Vouchered:Registered Collection	Whole Voucher	B.McLean	2014-09-08	A			Sable Island NP		43.933	-60.008	GPS		Canada	Nova Scotia	Sable Island National Park
CNTGC1468-15	BIOUG19202-A11	5505244	BIOUG19202-A11	GMP#04673	Biodiversity Institute of Ontario	BOLD:AAH3929	20	Arthropoda	82	Insecta	127	Diptera	105275	Sciaridae			106664	Bradysia			Angela Telfer	Vouchered:Registered Collection	Whole Voucher	D.Whitaker	2014-08-01	A			Torngat Mountains NP	Trap 1	58.45	-62.8	GPS		Canada	Newfoundland and Labrador	Torngat Mountains National Park
CNTGC2155-15	BIOUG19209-C09	5505931	BIOUG19209-C09	GMP#04673	Biodiversity Institute of Ontario	BOLD:AAH3970	20	Arthropoda	82	Insecta	127	Diptera	105275	Sciaridae							Angela Telfer	Vouchered:Registered Collection	Whole Voucher	D.Whitaker	2014-08-01	A			Torngat Mountains NP	Trap 1	58.45	-62.8	GPS		Canada	Newfoundland and Labrador	Torngat Mountains National Park
CNYOB359-15	BIOUG19018-F01	5483959	BIOUG19018-F01	GMP#04289	Biodiversity Institute of Ontario	BOLD:AAU6629	20	Arthropoda	82	Insecta	127	Diptera	105275	Sciaridae							Angela Telfer	Vouchered:Registered Collection	Whole Voucher	Jamie	2014-06-25	A			Yoho NP	in clearing surrounded by pines	51.365	-116.528	GPS		Canada	British Columbia	Yoho National Park	Bunkhouse
CNYOH311-15	BIOUG19314-D03	5521033	BIOUG19314-D03	GMP#04283	Biodiversity Institute of Ontario	BOLD:ACT5910	20	Arthropoda	82	Insecta	127	Diptera	105275	Sciaridae							BOLD ID Engine	Vouchered:Registered Collection	Whole Voucher	Jamie	2014-06-04	A			Yoho NP	in clearing surrounded by pines	51.365	-116.528	GPS		Canada	British Columbia	Yoho National Park	Bunkhouse
CNYOH447-15	BIOUG19315-G08	5521169	BIOUG19315-G08	GMP#04283	Biodiversity Institute of Ontario	BOLD:ACE1160	20	Arthropoda	82	Insecta	127	Diptera	105275	Sciaridae							Angela Telfer	Vouchered:Registered Collection	Whole Voucher	Jamie	2014-06-04	A			Yoho NP	in clearing surrounded by pines	51.365	-116.528	GPS		Canada	British Columbia	Yoho National Park	Bunkhouse
CNYOJ388-15	BIOUG19438-G11	5534477	BIOUG19438-G11	GMP#04291	Biodiversity Institute of Ontario	BOLD:ACC6806	20	Arthropoda	82	Insecta	127	Diptera	105275	Sciaridae							Angela Telfer	Vouchered:Registered Collection	Whole Voucher	Jamie	2014-07-07	A			Yoho NP	in clearing surrounded by pines	51.365	-116.528	GPS		Canada	British Columbia	Yoho National Park	Bunkhouse
JWDCK164-11	10PROBE-16119	1827135		E#10PROBE-3256	Biodiversity Institute of Ontario	BOLD:AAQ2140	20	Arthropoda	82	Insecta	127	Diptera	105275	Sciaridae							Jinjing Wang	Museum voucher,		J Wang	2010-07-24	A			TLF-M	TLF-M Malaise trap22th-27th, july, 2010	58.633	-93.787	GPS, WGS84		Canada	Manitoba	Churchill	Fen
CNBFF576-15	BIOUG19713-D09	5572684	BIOUG19713-D09	GMP#04432	Biodiversity Institute of Ontario	BOLD:ACF9239	20	Arthropoda	82	Insecta	127	Diptera	105275	Sciaridae							Angela Telfer	Vouchered:Registered Collection	Whole Voucher	R.Owchar	2014-08-08	A			Banff NP	pine forest, near stream on grass bed	51.436	-116.188	GPS		Canada	Alberta	Banff National Park
CNBFG233-15	BIOUG19809-A10	5586438	BIOUG19809-A10	GMP#04436	Biodiversity Institute of Ontario	BOLD:AAP6422	20	Arthropoda	82	Insecta	127	Diptera	105275	Sciaridae							Angela Telfer	Vouchered:Registered Collection	Whole Voucher		2014-08-22	A			Banff NP	pine forest, near stream on grass bed	51.436	-116.188	GPS		Canada	Alberta	Banff National Park
CNBFI102-15	BIOUG19901-G02	5617315	BIOUG19901-G02	GMP#04439	Biodiversity Institute of Ontario	BOLD:AAP6422	20	Arthropoda	82	Insecta	127	Diptera	105275	Sciaridae							Angela Telfer	Vouchered:Registered Collection	Whole Voucher	R.Owchar	2014-09-17	A			Banff NP	pine forest, near stream on grass bed	51.436	-116.188	GPS		Canada	Alberta	Banff National Park
CNBFI113-15	BIOUG19901-H01	5617326	BIOUG19901-H01	GMP#04439	Biodiversity Institute of Ontario	BOLD:AAP6422	20	Arthropoda	82	Insecta	127	Diptera	105275	Sciaridae							Angela Telfer	Vouchered:Registered Collection	Whole Voucher	R.Owchar	2014-09-17	A			Banff NP	pine forest, near stream on grass bed	51.436	-116.188	GPS		Canada	Alberta	Banff National Park
CNBFJ181-15	BIOUG20023-G01	5631687	BIOUG20023-G01	GMP#04425	Biodiversity Institute of Ontario	BOLD:ACA8257	20	Arthropoda	82	Insecta	127	Diptera	105275	Sciaridae							Angela Telfer	Vouchered:Registered Collection	Whole Voucher	R.Owchar	2014-06-20	A			Banff NP	pine forest, near stream on grass bed	51.436	-116.188	GPS		Canada	Alberta	Banff National Park
CNBFJ307-15	BIOUG20025-A09	5631813	BIOUG20025-A09	GMP#04425	Biodiversity Institute of Ontario	BOLD:ACB2332	20	Arthropoda	82	Insecta	127	Diptera	105275	Sciaridae							Angela Telfer	Vouchered:Registered Collection	Whole Voucher	R.Owchar	2014-06-20	A			Banff NP	pine forest, near stream on grass bed	51.436	-116.188	GPS		Canada	Alberta	Banff National Park
CNBFJ536-15	BIOUG20094-D12	5632042	BIOUG20094-D12	GMP#04425	Biodiversity Institute of Ontario	BOLD:ACB9289	20	Arthropoda	82	Insecta	127	Diptera	105275	Sciaridae							Angela Telfer	Vouchered:Registered Collection	Whole Voucher	R.Owchar	2014-06-20	A			Banff NP	pine forest, near stream on grass bed	51.436	-116.188	GPS		Canada	Alberta	Banff National Park
CNBFO601-15	BIOUG20669-B02	5761979	BIOUG20669-B02	GMP#04435	Biodiversity Institute of Ontario	BOLD:AAH3943	20	Arthropoda	82	Insecta	127	Diptera	105275	Sciaridae							Angela Telfer	Vouchered:Registered Collection	Whole Voucher		2014-08-29	A			Banff NP	pine forest, near stream on grass bed	51.436	-116.188	GPS		Canada	Alberta	Banff National Park
CNGMC1001-13	BIOUG09707-D12	4094155	BIOUG09707-D12	GMP#01132	Biodiversity Institute of Ontario		20	Arthropoda	82	Insecta	127	Diptera	105275	Sciaridae							BOLD ID Engine	Vouchered:Registered Collection		R.Reid	2013-06-18	A			Gros Morne National Park	2 malaise traps combined (+GMP#01133)	49.5686	-57.8302	GPS		Canada	Newfoundland and Labrador	Gros Morne National Park
CNGSF1655-15	BIOUG21540-A10	5881388	BIOUG21540-A10	GMP#03895	Biodiversity Institute of Ontario	BOLD:ACE7347	20	Arthropoda	82	Insecta	127	Diptera	105275	Sciaridae							Kate Perez	Vouchered:Registered Collection	Tissue	L.Gardiner	2014-08-11	A			Grasslands NP	In shrubland habitat, along a corridor of shrubs in a coulee: late collection due to lack of staff	49.001	-106.557	GPS		Canada	Saskatchewan	Grasslands National Park
CNGSI2014-15	BIOUG21461-F06	5865931	BIOUG21461-F06	GMP#03907	Biodiversity Institute of Ontario	BOLD:ACX5278	20	Arthropoda	82	Insecta	127	Diptera	105275	Sciaridae							Kate Perez	Vouchered:Registered Collection	Whole Voucher	M.Otway	2014-10-01	A			Grasslands NP	In shrubland habitat, along a corridor of shrubs in a coulee: late collection due to weather	49.001	-106.557	GPS		Canada	Saskatchewan	Grasslands National Park
CNPAM175-13	BIOUG07124-G03	3514322	BIOUG07124-G03	GMP#00263	Biodiversity Institute of Ontario	BOLD:ACA7780	20	Arthropoda	82	Insecta	127	Diptera	105275	Sciaridae								Vouchered:Registered Collection	Whole Voucher	F. Moreland	2012-07-26	A		S	Prince Albert NP		53.85	-106.078	GPS		Canada	Saskatchewan	Prince Albert National Park
CNSID1741-15	BIOUG19096-C09	5497968	BIOUG19096-C09	GMP#04837	Biodiversity Institute of Ontario	BOLD:AAM9245	20	Arthropoda	82	Insecta	127	Diptera	105275	Sciaridae							Angela Telfer	Vouchered:Registered Collection	Whole Voucher	B.McLean	2014-08-11	A			Sable Island NP		43.933	-60.008	GPS		Canada	Nova Scotia	Sable Island National Park
CNTGA2208-15	BIOUG18375-A07	5398560	BIOUG18375-A07	GMP#04672	Biodiversity Institute of Ontario	BOLD:AAH3970	20	Arthropoda	82	Insecta	127	Diptera	105275	Sciaridae							BOLD ID Engine	Vouchered:Registered Collection	Whole Voucher	D.Whitaker	2014-07-20	A			Torngat Mountains NP		58.45	-62.8	GPS		Canada	Newfoundland and Labrador	Torngat Mountains National Park
CNTGC1920-15	BIOUG19206-G11	5505696	BIOUG19206-G11	GMP#04673	Biodiversity Institute of Ontario	BOLD:AAH3970	20	Arthropoda	82	Insecta	127	Diptera	105275	Sciaridae							Angela Telfer	Vouchered:Registered Collection	Whole Voucher	D.Whitaker	2014-08-01	A			Torngat Mountains NP	Trap 1	58.45	-62.8	GPS		Canada	Newfoundland and Labrador	Torngat Mountains National Park
CNTNB411-14	BIOUG12101-G01	4400810	BIOUG12101-G01	GMP#01172	Biodiversity Institute of Ontario	BOLD:AAH3937	20	Arthropoda	82	Insecta	127	Diptera	105275	Sciaridae							Kate Perez	Vouchered:Registered Collection		Evan Perry	2013-06-04	A			Terra Nova National Park	2 malaise traps combined (+GMP#01209)	48.598	-53.9702	GPS		Canada	Newfoundland and Labrador	Terra Nova National Park	Blue Hill Road
CNYOC824-15	BIOUG19057-E08	5491872	BIOUG19057-E08	GMP#04293	Biodiversity Institute of Ontario		20	Arthropoda	82	Insecta	127	Diptera	105275	Sciaridae							Angela Telfer	Vouchered:Registered Collection	Whole Voucher	Jamie	2014-07-16	A			Yoho NP	in clearing surrounded by pines	51.365	-116.528	GPS		Canada	British Columbia	Yoho National Park	Bunkhouse
CNYOH090-15	BIOUG19312-A08	5520812	BIOUG19312-A08	GMP#04283	Biodiversity Institute of Ontario	BOLD:ACT4913	20	Arthropoda	82	Insecta	127	Diptera	105275	Sciaridae							Angela Telfer	Vouchered:Registered Collection	Whole Voucher	Jamie	2014-06-04	A			Yoho NP	in clearing surrounded by pines	51.365	-116.528	GPS		Canada	British Columbia	Yoho National Park	Bunkhouse
CNYOK138-15	BIOUG19687-D12	5569552	BIOUG19687-D12	GMP#04295	Biodiversity Institute of Ontario	BOLD:ACC2035	20	Arthropoda	82	Insecta	127	Diptera	105275	Sciaridae							Angela Telfer	Vouchered:Registered Collection	Whole Voucher	Jamie	2014-07-30	A			Yoho NP	in clearing surrounded by pines	51.365	-116.528	GPS		Canada	British Columbia	Yoho National Park	Bunkhouse
JSMAY764-11	BIOUG01679-E12	2347670		L#11JSETM-002	Biodiversity Institute of Ontario	BOLD:ABV1215	20	Arthropoda	82	Insecta	127	Diptera	105275	Sciaridae							Gergin A. Blagoev			James Sones	2011-05-24			S		May 21-28, 2011	44.618	-75.775	Google Earth	5	Canada	Ontario	Leeds and Grenville	4452 Rowsome Rd., Elizabethtown
SMTPB22215-13	BIOUG05734-G08	3254944	BIOUG05734-G08	GMP#01700	Biodiversity Institute of Ontario		20	Arthropoda	82	Insecta	127	Diptera	105275	Sciaridae			237258	Scatopsciara			BOLD ID Engine			Linda Phillips	2013-05-03				Whitby, Donald A. Wilson SS	Malaise 22-Apr-13 to 03-May-13	43.8942	-78.965	Google Earth		Canada	Ontario	Whitby	EQP-CLL-606
SMTPF3879-14	BIOUG13037-B03	4523141	BIOUG13037-B03	GMP#02691	Biodiversity Institute of Ontario	BOLD:ACB5164	20	Arthropoda	82	Insecta	127	Diptera	105275	Sciaridae								Vouchered:Registered Collection		Christine Tipou	2014-04-28	A			Brampton - St. Stephen Elementary Catholic School	Collected 22-Apr-14 to 5-May-14	43.729	-79.815			Canada	Ontario	Brampton	EQP-CLL-597
SMTPF5671-14	BIOUG13060-B04	4524945	BIOUG13060-B04	GMP#02683	Biodiversity Institute of Ontario		20	Arthropoda	82	Insecta	127	Diptera	105275	Sciaridae							Kate Perez	Vouchered:Registered Collection		Erica De Serranno	2014-04-28	A			Langton - Langton Public School	Collected 22-Apr-14 to 5-May-14	42.741	-80.58			Canada	Ontario	Langton	EQP-CLL-544
SSROC2208-15	BIOUG19638-G04	5588374	BIOUG19638-G04	L#13BIOBUS-2519	Biodiversity Institute of Ontario	BOLD:ABU5520	20	Arthropoda	82	Insecta	127	Diptera	105275	Sciaridae							Angela Telfer	Vouchered:Registered Collection	Whole Voucher	BIObus 2013	2013-06-09	A			Rouge NP		43.811	-79.162	GPS		Canada	Ontario	Rouge National Urban Park
SSWLA3455-13	BIOUG04892-B11	3118961	BIOUG04892-B11	L#12BIOBUS-0655	Biodiversity Institute of Ontario	BOLD:ACC3077	20	Arthropoda	82	Insecta	127	Diptera	105275	Sciaridae							Valerie Levesque-Beaudin	Vouchered:Registered Collection		BIOBus 2012	2012-06-27			S	Waterton Lakes NP		49.065	-113.779	GPSmap 60Cx		Canada	Alberta	Waterton Lakes NP
CNBFG176-15	BIOUG19807-G12	5586381	BIOUG19807-G12	GMP#04436	Biodiversity Institute of Ontario	BOLD:AAP6422	20	Arthropoda	82	Insecta	127	Diptera	105275	Sciaridae							Angela Telfer	Vouchered:Registered Collection	Whole Voucher		2014-08-22	A			Banff NP	pine forest, near stream on grass bed	51.436	-116.188	GPS		Canada	Alberta	Banff National Park
CNBFH245-15	BIOUG19898-B11	5599930	BIOUG19898-B11	GMP#04437	Biodiversity Institute of Ontario	BOLD:ACC6042	20	Arthropoda	82	Insecta	127	Diptera	105275	Sciaridae							Angela Telfer	Vouchered:Registered Collection	Whole Voucher	R.Owchar	2014-09-04	A			Banff NP	pine forest, near stream on grass bed	51.436	-116.188	GPS		Canada	Alberta	Banff National Park
CNBFJ113-15	BIOUG20023-A05	5631619	BIOUG20023-A05	GMP#04425	Biodiversity Institute of Ontario	BOLD:ACB9289	20	Arthropoda	82	Insecta	127	Diptera	105275	Sciaridae							Angela Telfer	Vouchered:Registered Collection	Whole Voucher	R.Owchar	2014-06-20	A			Banff NP	pine forest, near stream on grass bed	51.436	-116.188	GPS		Canada	Alberta	Banff National Park
CNBFJ537-15	BIOUG20094-E01	5632043	BIOUG20094-E01	GMP#04425	Biodiversity Institute of Ontario	BOLD:ACA8257	20	Arthropoda	82	Insecta	127	Diptera	105275	Sciaridae							Angela Telfer	Vouchered:Registered Collection	Whole Voucher	R.Owchar	2014-06-20	A			Banff NP	pine forest, near stream on grass bed	51.436	-116.188	GPS		Canada	Alberta	Banff National Park
CNBFM780-15	BIOUG20352-D10	5707245	BIOUG20352-D10	GMP#04431	Biodiversity Institute of Ontario	BOLD:ACE9238	20	Arthropoda	82	Insecta	127	Diptera	105275	Sciaridae							Angela Telfer	Vouchered:Registered Collection	Whole Voucher	R.Owchar	2014-08-01	A			Banff NP	pine forest, near stream on grass bed	51.436	-116.188	GPS		Canada	Alberta	Banff National Park
CNBFO540-15	BIOUG20668-D12	5761918	BIOUG20668-D12	GMP#04435	Biodiversity Institute of Ontario	BOLD:AAP6422	20	Arthropoda	82	Insecta	127	Diptera	105275	Sciaridae							Angela Telfer	Vouchered:Registered Collection	Whole Voucher		2014-08-29	A			Banff NP	pine forest, near stream on grass bed	51.436	-116.188	GPS		Canada	Alberta	Banff National Park
CNGAJ293-15	BIOUG19263-D11	5515482	BIOUG19263-D11	GMP#04227	Biodiversity Institute of Ontario	BOLD:ACI2972	20	Arthropoda	82	Insecta	127	Diptera	105275	Sciaridae							Angela Telfer	Vouchered:Registered Collection	Whole Voucher	Adrian S.	2014-10-24	A			Gulf Islands NP	Mixed forest by coast	48.795	-123.309	GPS		Canada	British Columbia	Gulf Islands National Park	Roesland Office Site 1 (Lower trap)
CNGCF585-15	BIOUG20235-A12	5692712	BIOUG20235-A12	GMP#05092	Biodiversity Institute of Ontario	BOLD:ACU3575	20	Arthropoda	82	Insecta	127	Diptera	105275	Sciaridae							Angela Telfer	Vouchered:Registered Collection	Whole Voucher	C.Ashbrook		A			Glacier NP	coniferous forest near small stream	51.301	-117.522	GPS		Canada	British Columbia	Glacier National Park
CNGSE1342-15	BIOUG21628-D04	5890953	BIOUG21628-D04	GMP#03891	Biodiversity Institute of Ontario	BOLD:AAH3920	20	Arthropoda	82	Insecta	127	Diptera	105275	Sciaridae			237258	Scatopsciara	521379	Scatopsciara atomaria	Kate Perez	Vouchered:Registered Collection	Whole Voucher	L.Gardiner	2014-07-21	A			Grasslands NP	In shrubland habitat, along a corridor of shrubs in a coulee	49.001	-106.557	GPS		Canada	Saskatchewan	Grasslands National Park
CNGSE653-15	BIOUG21621-B04	5890264	BIOUG21621-B04	GMP#03891	Biodiversity Institute of Ontario	BOLD:ACX5278	20	Arthropoda	82	Insecta	127	Diptera	105275	Sciaridae							Kate Perez	Vouchered:Registered Collection	Whole Voucher	L.Gardiner	2014-07-21	A			Grasslands NP	In shrubland habitat, along a corridor of shrubs in a coulee	49.001	-106.557	GPS		Canada	Saskatchewan	Grasslands National Park
CNGSF3487-15	BIOUG21787-A10	5916673	BIOUG21787-A10	GMP#03896	Biodiversity Institute of Ontario	BOLD:ACE7347	20	Arthropoda	82	Insecta	127	Diptera	105275	Sciaridae							Kate Perez	Vouchered:Registered Collection	Whole Voucher	L.Gardiner	2014-08-11	A			Grasslands NP	In shrubland habitat, along a corridor of shrubs in a coulee: late collection due to lack of staff	49.001	-106.557	GPS		Canada	Saskatchewan	Grasslands National Park
CNGSG498-15	BIOUG21814-H10	5914059	BIOUG21814-H10	GMP#03900	Biodiversity Institute of Ontario	BOLD:ABA6430	20	Arthropoda	82	Insecta	127	Diptera	105275	Sciaridae							Kate Perez	Vouchered:Registered Collection	Whole Voucher	L.Gardiner, M.Otway	2014-08-27	A			Grasslands NP	In shrubland habitat, along a corridor of shrubs in a coulee	49.001	-106.557	GPS		Canada	Saskatchewan	Grasslands National Park
CNGSH618-15	BIOUG21649-B07	5895438	BIOUG21649-B07	GMP#03905	Biodiversity Institute of Ontario	BOLD:AAM9253	20	Arthropoda	82	Insecta	127	Diptera	105275	Sciaridae			453947	Sciara	642420	Sciara hebes	Kate Perez	Vouchered:Registered Collection	Whole Voucher	M.Otway	2014-09-13	A			Grasslands NP	In shrubland habitat, along a corridor of shrubs in a coulee	49.001	-106.557	GPS		Canada	Saskatchewan	Grasslands National Park
CNGSH895-15	BIOUG21652-A11	5895715	BIOUG21652-A11	GMP#03905	Biodiversity Institute of Ontario	BOLD:ACX5278	20	Arthropoda	82	Insecta	127	Diptera	105275	Sciaridae							Kate Perez	Vouchered:Registered Collection	Whole Voucher	M.Otway	2014-09-13	A			Grasslands NP	In shrubland habitat, along a corridor of shrubs in a coulee	49.001	-106.557	GPS		Canada	Saskatchewan	Grasslands National Park
CNGSI1438-15	BIOUG21435-E12	5865355	BIOUG21435-E12	GMP#03907	Biodiversity Institute of Ontario	BOLD:AAM9253	20	Arthropoda	82	Insecta	127	Diptera	105275	Sciaridae			453947	Sciara	642420	Sciara hebes	Kate Perez	Vouchered:Registered Collection	Whole Voucher	M.Otway	2014-10-01	A			Grasslands NP	In shrubland habitat, along a corridor of shrubs in a coulee: late collection due to weather	49.001	-106.557	GPS		Canada	Saskatchewan	Grasslands National Park
CNGSI805-15	BIOUG21428-H08	5864722	BIOUG21428-H08	GMP#03907	Biodiversity Institute of Ontario	BOLD:ACX5278	20	Arthropoda	82	Insecta	127	Diptera	105275	Sciaridae							Kate Perez	Vouchered:Registered Collection	Whole Voucher	M.Otway	2014-10-01	A			Grasslands NP	In shrubland habitat, along a corridor of shrubs in a coulee: late collection due to weather	49.001	-106.557	GPS		Canada	Saskatchewan	Grasslands National Park
CNPKI486-14	BIOUG11548-A01	4331381	BIOUG11548-A01	GMP#01506	Biodiversity Institute of Ontario	BOLD:ACO0785	20	Arthropoda	82	Insecta	127	Diptera	105275	Sciaridae							Angela Telfer	Vouchered:Registered Collection		Cavan Harpur	2013-08-12				Pukaskwa National Park	2 malaise traps combined (+GMP#01507)	48.601	-86.2893	GPS		Canada	Ontario	Pukaskwa National Park
CNPRK032-15	BIOUG21078-E12	5816384	BIOUG21078-E12	GMP#04172	Biodiversity Institute of Ontario	BOLD:ACD0175	20	Arthropoda	82	Insecta	127	Diptera	105275	Sciaridae							Angela Telfer	Vouchered:Registered Collection	Whole Voucher	J.McIntosh	2014-08-14	A			Pacific Rim NP	By stream, surrounded by ferns:: morning mist, creek very low: fog or mist daily	49.027	-125.647	GPS		Canada	British Columbia	Pacific Rim National Park	East side of Pacific Rim Highway
CNPRK118-15	BIOUG21079-E03	5816470	BIOUG21079-E03	GMP#04172	Biodiversity Institute of Ontario	BOLD:ACX4194	20	Arthropoda	82	Insecta	127	Diptera	105275	Sciaridae							Angela Telfer	Vouchered:Registered Collection	Whole Voucher	J.McIntosh	2014-08-14	A			Pacific Rim NP	By stream, surrounded by ferns:: morning mist, creek very low: fog or mist daily	49.027	-125.647	GPS		Canada	British Columbia	Pacific Rim National Park	East side of Pacific Rim Highway
CNRVG1219-15	BIOUG20308-F09	5710898	BIOUG20308-F09	GMP#05076	Biodiversity Institute of Ontario	BOLD:AAZ0294	20	Arthropoda	82	Insecta	127	Diptera	105275	Sciaridae			706910	Spathobdella			Kate Perez	Vouchered:Registered Collection	Whole Voucher	S.Devita	2014-09-23	A			Mount Revelstoke NP	coniferous forest close to cliff edge	51.018	-118.205	GPS		Canada	British Columbia	Mount Revelstoke National Park
CNRVG1326-15	BIOUG20309-G09	5711005	BIOUG20309-G09	GMP#05076	Biodiversity Institute of Ontario	BOLD:ACX5278	20	Arthropoda	82	Insecta	127	Diptera	105275	Sciaridae							Angela Telfer	Vouchered:Registered Collection	Whole Voucher	S.Devita	2014-09-23	A			Mount Revelstoke NP	coniferous forest close to cliff edge	51.018	-118.205	GPS		Canada	British Columbia	Mount Revelstoke National Park
CNRVG1504-15	BIOUG20311-F09	5711183	BIOUG20311-F09	GMP#05076	Biodiversity Institute of Ontario	BOLD:ACL5977	20	Arthropoda	82	Insecta	127	Diptera	105275	Sciaridae							Angela Telfer	Vouchered:Registered Collection	Whole Voucher	S.Devita	2014-09-23	A			Mount Revelstoke NP	coniferous forest close to cliff edge	51.018	-118.205	GPS		Canada	British Columbia	Mount Revelstoke National Park
CNSIC2675-15	BIOUG19999-C01	5624767	BIOUG19999-C01	GMP#04830	Biodiversity Institute of Ontario	BOLD:AAL7864	20	Arthropoda	82	Insecta	127	Diptera	105275	Sciaridae							Angela Telfer	Vouchered:Registered Collection	Whole Voucher	B.McLean	2014-07-28	A			Sable Island NP		43.933	-60.008	GPS		Canada	Nova Scotia	Sable Island National Park
SSGBA6588-14	BIOUG14679-E04	4846784	BIOUG14679-E04	L#13BIOBUS-0651	Biodiversity Institute of Ontario	BOLD:AAH3920	20	Arthropoda	82	Insecta	127	Diptera	105275	Sciaridae			237258	Scatopsciara	521379	Scatopsciara atomaria	Kate Perez	Vouchered:Registered Collection		BIObus 2013	2013-07-19	A			Gros Morne NP	1 intercept trap | drizzly and cool at time of collection| 11 July - 20 July 2013	49.626	-57.922	GPSmap 60Cx		Canada	Newfoundland and Labrador	Gros Morne NP	peat bog
SSROC7230-15	BIOUG20426-C08	5723413	BIOUG20426-C08	L#13BIOBUS-2528	Biodiversity Institute of Ontario	BOLD:ACK1466	20	Arthropoda	82	Insecta	127	Diptera	105275	Sciaridae			521302	Cratyna	521306	Cratyna vagabunda	Kate Perez	Vouchered:Registered Collection	Whole Voucher	BIObus 2013	2013-06-09	A			Rouge NP		43.811	-79.162	GPS		Canada	Ontario	Rouge National Urban Park
CNGSB2351-15	BIOUG20695-G05	5759364	BIOUG20695-G05	GMP#03882	Biodiversity Institute of Ontario	BOLD:AAH3920	20	Arthropoda	82	Insecta	127	Diptera	105275	Sciaridae			237258	Scatopsciara	521379	Scatopsciara atomaria	Kate Perez	Vouchered:Registered Collection	Whole Voucher	L.Gardiner	2014-05-29	A			Grasslands NP	In shrubland habitat, along a corridor of shrubs in a coulee	49.001	-106.557	GPS		Canada	Saskatchewan	Grasslands National Park
CNGSB2790-15	BIOUG20700-D05	5759803	BIOUG20700-D05	GMP#03882	Biodiversity Institute of Ontario	BOLD:AAH3920	20	Arthropoda	82	Insecta	127	Diptera	105275	Sciaridae			237258	Scatopsciara	521379	Scatopsciara atomaria	Kate Perez	Vouchered:Registered Collection	Whole Voucher	L.Gardiner	2014-05-29	A			Grasslands NP	In shrubland habitat, along a corridor of shrubs in a coulee	49.001	-106.557	GPS		Canada	Saskatchewan	Grasslands National Park
CNGSB2885-15	BIOUG20701-D05	5759898	BIOUG20701-D05	GMP#03882	Biodiversity Institute of Ontario	BOLD:AAH3920	20	Arthropoda	82	Insecta	127	Diptera	105275	Sciaridae			237258	Scatopsciara	521379	Scatopsciara atomaria	Kate Perez	Vouchered:Registered Collection	Whole Voucher	L.Gardiner	2014-05-29	A			Grasslands NP	In shrubland habitat, along a corridor of shrubs in a coulee	49.001	-106.557	GPS		Canada	Saskatchewan	Grasslands National Park
CNGSC1199-15	BIOUG20876-E11	5787411	BIOUG20876-E11	GMP#03887	Biodiversity Institute of Ontario	BOLD:AAH3920	20	Arthropoda	82	Insecta	127	Diptera	105275	Sciaridae			237258	Scatopsciara	521379	Scatopsciara atomaria	Kate Perez	Vouchered:Registered Collection	Whole Voucher	L.Gardiner	2014-06-20	A			Grasslands NP	In shrubland habitat, along a corridor of shrubs in a coulee: pick up delayed due to bad weather	49.001	-106.557	GPS		Canada	Saskatchewan	Grasslands National Park
CNGSC1621-15	BIOUG20881-A06	5787833	BIOUG20881-A06	GMP#03887	Biodiversity Institute of Ontario	BOLD:ACI6468	20	Arthropoda	82	Insecta	127	Diptera	105275	Sciaridae							Kate Perez	Vouchered:Registered Collection	Whole Voucher	L.Gardiner	2014-06-20	A			Grasslands NP	In shrubland habitat, along a corridor of shrubs in a coulee: pick up delayed due to bad weather	49.001	-106.557	GPS		Canada	Saskatchewan	Grasslands National Park
CNGSC2089-15	BIOUG20885-H10	5788301	BIOUG20885-H10	GMP#03887	Biodiversity Institute of Ontario	BOLD:AAH3920	20	Arthropoda	82	Insecta	127	Diptera	105275	Sciaridae			237258	Scatopsciara	521379	Scatopsciara atomaria	Kate Perez	Vouchered:Registered Collection	Whole Voucher	L.Gardiner	2014-06-20	A			Grasslands NP	In shrubland habitat, along a corridor of shrubs in a coulee: pick up delayed due to bad weather	49.001	-106.557	GPS		Canada	Saskatchewan	Grasslands National Park
CNGSC2218-15	BIOUG20887-C09	5788430	BIOUG20887-C09	GMP#03887	Biodiversity Institute of Ontario	BOLD:ACA7817	20	Arthropoda	82	Insecta	127	Diptera	105275	Sciaridae							Kate Perez	Vouchered:Registered Collection	Whole Voucher	L.Gardiner	2014-06-20	A			Grasslands NP	In shrubland habitat, along a corridor of shrubs in a coulee: pick up delayed due to bad weather	49.001	-106.557	GPS		Canada	Saskatchewan	Grasslands National Park
CNGSD3811-15	BIOUG21249-A11	5832125	BIOUG21249-A11	GMP#03915	Biodiversity Institute of Ontario	BOLD:ACM1334	20	Arthropoda	82	Insecta	127	Diptera	105275	Sciaridae							Kate Perez	Vouchered:Registered Collection	Whole Voucher	M.Otway	2014-07-08	A			Grasslands NP	In shrubland habitat, along a corridor of shrubs in a coulee: late collection due to rain	49.001	-106.557	GPS		Canada	Saskatchewan	Grasslands National Park
CNGSD4420-15	BIOUG21255-E02	5832734	BIOUG21255-E02	GMP#03915	Biodiversity Institute of Ontario	BOLD:ACX5278	20	Arthropoda	82	Insecta	127	Diptera	105275	Sciaridae							Kate Perez	Vouchered:Registered Collection	Whole Voucher	M.Otway	2014-07-08	A			Grasslands NP	In shrubland habitat, along a corridor of shrubs in a coulee: late collection due to rain	49.001	-106.557	GPS		Canada	Saskatchewan	Grasslands National Park
CNGSD5041-15	BIOUG21262-A06	5833355	BIOUG21262-A06	GMP#03915	Biodiversity Institute of Ontario	BOLD:AAM9228	20	Arthropoda	82	Insecta	127	Diptera	105275	Sciaridae							Kate Perez	Vouchered:Registered Collection	Whole Voucher	M.Otway	2014-07-08	A			Grasslands NP	In shrubland habitat, along a corridor of shrubs in a coulee: late collection due to rain	49.001	-106.557	GPS		Canada	Saskatchewan	Grasslands National Park
CNGSE1537-15	BIOUG21630-D09	5891148	BIOUG21630-D09	GMP#03891	Biodiversity Institute of Ontario	BOLD:ACX5278	20	Arthropoda	82	Insecta	127	Diptera	105275	Sciaridae							Kate Perez	Vouchered:Registered Collection	Whole Voucher	L.Gardiner	2014-07-21	A			Grasslands NP	In shrubland habitat, along a corridor of shrubs in a coulee	49.001	-106.557	GPS		Canada	Saskatchewan	Grasslands National Park
CNGSE3472-15	BIOUG21695-G08	5893083	BIOUG21695-G08	GMP#03891	Biodiversity Institute of Ontario	BOLD:AAM9253	20	Arthropoda	82	Insecta	127	Diptera	105275	Sciaridae			453947	Sciara	642420	Sciara hebes	Kate Perez	Vouchered:Registered Collection	Whole Voucher	L.Gardiner	2014-07-21	A			Grasslands NP	In shrubland habitat, along a corridor of shrubs in a coulee	49.001	-106.557	GPS		Canada	Saskatchewan	Grasslands National Park
CNGSH658-15	BIOUG21649-E11	5895478	BIOUG21649-E11	GMP#03905	Biodiversity Institute of Ontario	BOLD:AAH3947	20	Arthropoda	82	Insecta	127	Diptera	105275	Sciaridae							Kate Perez	Vouchered:Registered Collection	Whole Voucher	M.Otway	2014-09-13	A			Grasslands NP	In shrubland habitat, along a corridor of shrubs in a coulee	49.001	-106.557	GPS		Canada	Saskatchewan	Grasslands National Park
CNGSI1685-15	BIOUG21438-B10	5865602	BIOUG21438-B10	GMP#03907	Biodiversity Institute of Ontario	BOLD:ACX5278	20	Arthropoda	82	Insecta	127	Diptera	105275	Sciaridae							Kate Perez	Vouchered:Registered Collection	Whole Voucher	M.Otway	2014-10-01	A			Grasslands NP	In shrubland habitat, along a corridor of shrubs in a coulee: late collection due to weather	49.001	-106.557	GPS		Canada	Saskatchewan	Grasslands National Park
CNGSI2602-15	BIOUG21467-G12	5866519	BIOUG21467-G12	GMP#03907	Biodiversity Institute of Ontario	BOLD:ACX5278	20	Arthropoda	82	Insecta	127	Diptera	105275	Sciaridae							Kate Perez	Vouchered:Registered Collection	Whole Voucher	M.Otway	2014-10-01	A			Grasslands NP	In shrubland habitat, along a corridor of shrubs in a coulee: late collection due to weather	49.001	-106.557	GPS		Canada	Saskatchewan	Grasslands National Park
CNGSI2774-15	BIOUG21469-F06	5866691	BIOUG21469-F06	GMP#03907	Biodiversity Institute of Ontario	BOLD:AAH3920	20	Arthropoda	82	Insecta	127	Diptera	105275	Sciaridae			237258	Scatopsciara	521379	Scatopsciara atomaria	Kate Perez	Vouchered:Registered Collection	Whole Voucher	M.Otway	2014-10-01	A			Grasslands NP	In shrubland habitat, along a corridor of shrubs in a coulee: late collection due to weather	49.001	-106.557	GPS		Canada	Saskatchewan	Grasslands National Park
CNJAD805-12	BIOUG03712-D10	2859880	BIOUG03712-D10	GMP#00393	Biodiversity Institute of Ontario	BOLD:AAH3920	20	Arthropoda	82	Insecta	127	Diptera	105275	Sciaridae			237258	Scatopsciara				Vouchered:Registered Collection	Whole Voucher	B. Sharp	2012-07-11	A		S	Jasper NP		52.867	-118.077	GPS		Canada	Alberta	Jasper National Park
CNKLB1600-14	BIOUG17435-H11	5281497	BIOUG17435-H11	GMP#03931	Biodiversity Institute of Ontario	BOLD:AAH3934	20	Arthropoda	82	Insecta	127	Diptera	105275	Sciaridae							Angela Telfer	Vouchered:Registered Collection	Whole Voucher	C.Wong	2014-07-02	A			Kluane NP		60.714	-137.432	GPS		Canada	Yukon Territory	Kluane National Park
CNTII292-15	BIOUG21861-B08	5943365	BIOUG21861-B08	GMP#03808	Biodiversity Institute of Ontario	BOLD:ACI9109	20	Arthropoda	82	Insecta	127	Diptera	105275	Sciaridae							Kate Perez	Vouchered:Registered Collection	Whole Voucher	CSC	2014-09-29	A			Thousand Islands NP		44.453	-75.865	GPS		Canada	Ontario	Thousand Islands National Park
RRMFE1794-15	BIOUG22466-D08	6013819	BIOUG22466-D08	GMP#07728	Biodiversity Institute of Ontario	BOLD:ACK1571	20	Arthropoda	82	Insecta	127	Diptera	105275	Sciaridae							Angela Telfer	Vouchered:Registered Collection	Whole Voucher	BIO Collections	2015-05-27	A					43.3705	-80.3641	GPS		Canada	Ontario	Cambridge	Site 3 - South Field, forest edge
SSGBC8247-14	BIOUG15003-A10	4890170	BIOUG15003-A10	L#13BIOBUS-0654	Biodiversity Institute of Ontario	BOLD:AAH3912	20	Arthropoda	82	Insecta	127	Diptera	105275	Sciaridae							Kate Perez	Vouchered:Registered Collection		BIObus 2013	2013-07-20				Gros Morne NP	1 intercept trap | windy cloudy and warm | 10 July - 20 July 2013	49.477	-57.97	GPSmap 60Cx		Canada	Newfoundland and Labrador	Gros Morne NP	Peridotite, juniper, larch, fern, grasses, wildflo
SSGBC9662-14	BIOUG15053-H11	4891585	BIOUG15053-H11	L#13BIOBUS-0654	Biodiversity Institute of Ontario	BOLD:ACV5704	20	Arthropoda	82	Insecta	127	Diptera	105275	Sciaridae							Kate Perez	Vouchered:Registered Collection		BIObus 2013	2013-07-20				Gros Morne NP	1 intercept trap | windy cloudy and warm | 10 July - 20 July 2013	49.477	-57.97	GPSmap 60Cx		Canada	Newfoundland and Labrador	Gros Morne NP	Peridotite, juniper, larch, fern, grasses, wildflo
SSKJA1716-14	BIOUG15057-H11	4904140	BIOUG15057-H11	L#13BIOBUS-0398	Biodiversity Institute of Ontario	BOLD:AAH3907	20	Arthropoda	82	Insecta	127	Diptera	105275	Sciaridae							Kate Perez	Vouchered:Registered Collection		BIObus 2013	2013-06-22				Kejimkujik NP	10 pitfall traps|June 17-22|mostly cloudy	44.457	-65.274	GPSmap 60Cx		Canada	Nova Scotia	Kejimkujik NP	conifer forest, hemlock
SSKJA471-14	BIOUG14849-H07	4864378	BIOUG14849-H07	L#13BIOBUS-0395	Biodiversity Institute of Ontario	BOLD:ACL7456	20	Arthropoda	82	Insecta	127	Diptera	105275	Sciaridae							Kate Perez	Vouchered:Registered Collection		BIObus 2013	2013-06-21	A			Kejimkujik NP	2 Malaise traps|June 17-22|mostly cloudy	44.457	-65.274	GPSmap 60Cx		Canada	Nova Scotia	Kejimkujik NP	conifer forest, hemlock
SSKOA667-15	BIOUG20088-A02	5718762	BIOUG20088-A02	L#13BIOBUS-0137	Biodiversity Institute of Ontario	BOLD:AAM9242	20	Arthropoda	82	Insecta	127	Diptera	105275	Sciaridae			521294	Corynoptera	642395	Corynoptera melanochaeta	Kate Perez	Vouchered:Registered Collection		BIObus 2013	2013-06-06	A			Kouchibouguac NP		46.812	-64.951	GPSmap 60Cx		Canada	New Brunswick	Kouchibouguac National Park
CNGSE481-15	BIOUG21619-C10	5890092	BIOUG21619-C10	GMP#03891	Biodiversity Institute of Ontario	BOLD:AAH3920	20	Arthropoda	82	Insecta	127	Diptera	105275	Sciaridae			237258	Scatopsciara	521379	Scatopsciara atomaria	Kate Perez	Vouchered:Registered Collection	Whole Voucher	L.Gardiner	2014-07-21	A			Grasslands NP	In shrubland habitat, along a corridor of shrubs in a coulee	49.001	-106.557	GPS		Canada	Saskatchewan	Grasslands National Park
CNGSF2819-15	BIOUG21602-C10	5882552	BIOUG21602-C10	GMP#03895	Biodiversity Institute of Ontario	BOLD:AAH3941	20	Arthropoda	82	Insecta	127	Diptera	105275	Sciaridae			449266	Lycoriella			Kate Perez	Vouchered:Registered Collection	Tissue	L.Gardiner	2014-08-11	A			Grasslands NP	In shrubland habitat, along a corridor of shrubs in a coulee: late collection due to lack of staff	49.001	-106.557	GPS		Canada	Saskatchewan	Grasslands National Park
CNGSF3300-15	BIOUG21785-B01	5916486	BIOUG21785-B01	GMP#03896	Biodiversity Institute of Ontario	BOLD:AAH3920	20	Arthropoda	82	Insecta	127	Diptera	105275	Sciaridae			237258	Scatopsciara	521379	Scatopsciara atomaria	Kate Perez	Vouchered:Registered Collection	Whole Voucher	L.Gardiner	2014-08-11	A			Grasslands NP	In shrubland habitat, along a corridor of shrubs in a coulee: late collection due to lack of staff	49.001	-106.557	GPS		Canada	Saskatchewan	Grasslands National Park
CNGSG1647-15	BIOUG21827-A08	5915208	BIOUG21827-A08	GMP#03900	Biodiversity Institute of Ontario	BOLD:AAH3947	20	Arthropoda	82	Insecta	127	Diptera	105275	Sciaridae							Kate Perez	Vouchered:Registered Collection	Whole Voucher	L.Gardiner, M.Otway	2014-08-27	A			Grasslands NP	In shrubland habitat, along a corridor of shrubs in a coulee	49.001	-106.557	GPS		Canada	Saskatchewan	Grasslands National Park
CNGSG1671-15	BIOUG21827-C08	5915232	BIOUG21827-C08	GMP#03900	Biodiversity Institute of Ontario	BOLD:AAH3947	20	Arthropoda	82	Insecta	127	Diptera	105275	Sciaridae							Kate Perez	Vouchered:Registered Collection	Whole Voucher	L.Gardiner, M.Otway	2014-08-27	A			Grasslands NP	In shrubland habitat, along a corridor of shrubs in a coulee	49.001	-106.557	GPS		Canada	Saskatchewan	Grasslands National Park
CNGSG1698-15	BIOUG21827-E11	5915259	BIOUG21827-E11	GMP#03900	Biodiversity Institute of Ontario	BOLD:AAH3947	20	Arthropoda	82	Insecta	127	Diptera	105275	Sciaridae							Kate Perez	Vouchered:Registered Collection	Whole Voucher	L.Gardiner, M.Otway	2014-08-27	A			Grasslands NP	In shrubland habitat, along a corridor of shrubs in a coulee	49.001	-106.557	GPS		Canada	Saskatchewan	Grasslands National Park
CNGSG195-15	BIOUG21811-G04	5913756	BIOUG21811-G04	GMP#03900	Biodiversity Institute of Ontario	BOLD:AAH3947	20	Arthropoda	82	Insecta	127	Diptera	105275	Sciaridae							Kate Perez	Vouchered:Registered Collection	Whole Voucher	L.Gardiner, M.Otway	2014-08-27	A			Grasslands NP	In shrubland habitat, along a corridor of shrubs in a coulee	49.001	-106.557	GPS		Canada	Saskatchewan	Grasslands National Park
CNGSG202-15	BIOUG21811-G11	5913763	BIOUG21811-G11	GMP#03900	Biodiversity Institute of Ontario	BOLD:AAH3947	20	Arthropoda	82	Insecta	127	Diptera	105275	Sciaridae							Kate Perez	Vouchered:Registered Collection	Whole Voucher	L.Gardiner, M.Otway	2014-08-27	A			Grasslands NP	In shrubland habitat, along a corridor of shrubs in a coulee	49.001	-106.557	GPS		Canada	Saskatchewan	Grasslands National Park
CNGSG558-15	BIOUG21815-E11	5914119	BIOUG21815-E11	GMP#03900	Biodiversity Institute of Ontario	BOLD:ACB1143	20	Arthropoda	82	Insecta	127	Diptera	105275	Sciaridae							Kate Perez	Vouchered:Registered Collection	Whole Voucher	L.Gardiner, M.Otway	2014-08-27	A			Grasslands NP	In shrubland habitat, along a corridor of shrubs in a coulee	49.001	-106.557	GPS		Canada	Saskatchewan	Grasslands National Park
CNGSH1270-15	BIOUG21672-A06	5896090	BIOUG21672-A06	GMP#03905	Biodiversity Institute of Ontario	BOLD:ABA6488	20	Arthropoda	82	Insecta	127	Diptera	105275	Sciaridae			106664	Bradysia	642405	Bradysia trivittata	Kate Perez	Vouchered:Registered Collection	Whole Voucher	M.Otway	2014-09-13	A			Grasslands NP	In shrubland habitat, along a corridor of shrubs in a coulee	49.001	-106.557	GPS		Canada	Saskatchewan	Grasslands National Park
CNGSH1485-15	BIOUG21674-C07	5896305	BIOUG21674-C07	GMP#03905	Biodiversity Institute of Ontario	BOLD:ACX5278	20	Arthropoda	82	Insecta	127	Diptera	105275	Sciaridae							Kate Perez	Vouchered:Registered Collection	Whole Voucher	M.Otway	2014-09-13	A			Grasslands NP	In shrubland habitat, along a corridor of shrubs in a coulee	49.001	-106.557	GPS		Canada	Saskatchewan	Grasslands National Park
CNGSH457-15	BIOUG21647-D12	5895277	BIOUG21647-D12	GMP#03905	Biodiversity Institute of Ontario	BOLD:AAH3920	20	Arthropoda	82	Insecta	127	Diptera	105275	Sciaridae			237258	Scatopsciara	521379	Scatopsciara atomaria	Kate Perez	Vouchered:Registered Collection	Whole Voucher	M.Otway	2014-09-13	A			Grasslands NP	In shrubland habitat, along a corridor of shrubs in a coulee	49.001	-106.557	GPS		Canada	Saskatchewan	Grasslands National Park
CNGSH539-15	BIOUG21648-C11	5895359	BIOUG21648-C11	GMP#03905	Biodiversity Institute of Ontario	BOLD:ACE7347	20	Arthropoda	82	Insecta	127	Diptera	105275	Sciaridae							Kate Perez	Vouchered:Registered Collection	Whole Voucher	M.Otway	2014-09-13	A			Grasslands NP	In shrubland habitat, along a corridor of shrubs in a coulee	49.001	-106.557	GPS		Canada	Saskatchewan	Grasslands National Park
CNGSH848-15	BIOUG21651-E11	5895668	BIOUG21651-E11	GMP#03905	Biodiversity Institute of Ontario	BOLD:ABA6430	20	Arthropoda	82	Insecta	127	Diptera	105275	Sciaridae							Kate Perez	Vouchered:Registered Collection	Whole Voucher	M.Otway	2014-09-13	A			Grasslands NP	In shrubland habitat, along a corridor of shrubs in a coulee	49.001	-106.557	GPS		Canada	Saskatchewan	Grasslands National Park
CNGSH939-15	BIOUG21652-E07	5895759	BIOUG21652-E07	GMP#03905	Biodiversity Institute of Ontario	BOLD:AAM9253	20	Arthropoda	82	Insecta	127	Diptera	105275	Sciaridae			453947	Sciara	642420	Sciara hebes	Kate Perez	Vouchered:Registered Collection	Whole Voucher	M.Otway	2014-09-13	A			Grasslands NP	In shrubland habitat, along a corridor of shrubs in a coulee	49.001	-106.557	GPS		Canada	Saskatchewan	Grasslands National Park
CNGSI1289-15	BIOUG21434-A06	5865206	BIOUG21434-A06	GMP#03907	Biodiversity Institute of Ontario	BOLD:AAH3920	20	Arthropoda	82	Insecta	127	Diptera	105275	Sciaridae			237258	Scatopsciara	521379	Scatopsciara atomaria	Kate Perez	Vouchered:Registered Collection	Whole Voucher	M.Otway	2014-10-01	A			Grasslands NP	In shrubland habitat, along a corridor of shrubs in a coulee: late collection due to weather	49.001	-106.557	GPS		Canada	Saskatchewan	Grasslands National Park
CNGSI1324-15	BIOUG21434-D05	5865241	BIOUG21434-D05	GMP#03907	Biodiversity Institute of Ontario	BOLD:ACX5278	20	Arthropoda	82	Insecta	127	Diptera	105275	Sciaridae							Kate Perez	Vouchered:Registered Collection	Whole Voucher	M.Otway	2014-10-01	A			Grasslands NP	In shrubland habitat, along a corridor of shrubs in a coulee: late collection due to weather	49.001	-106.557	GPS		Canada	Saskatchewan	Grasslands National Park
CNGSI1341-15	BIOUG21434-E10	5865258	BIOUG21434-E10	GMP#03907	Biodiversity Institute of Ontario	BOLD:ACX5278	20	Arthropoda	82	Insecta	127	Diptera	105275	Sciaridae							Kate Perez	Vouchered:Registered Collection	Whole Voucher	M.Otway	2014-10-01	A			Grasslands NP	In shrubland habitat, along a corridor of shrubs in a coulee: late collection due to weather	49.001	-106.557	GPS		Canada	Saskatchewan	Grasslands National Park
CNGSI1734-15	BIOUG21438-F11	5865651	BIOUG21438-F11	GMP#03907	Biodiversity Institute of Ontario	BOLD:ACX5278	20	Arthropoda	82	Insecta	127	Diptera	105275	Sciaridae							Kate Perez	Vouchered:Registered Collection	Whole Voucher	M.Otway	2014-10-01	A			Grasslands NP	In shrubland habitat, along a corridor of shrubs in a coulee: late collection due to weather	49.001	-106.557	GPS		Canada	Saskatchewan	Grasslands National Park
CNGSI2173-15	BIOUG21463-C11	5866090	BIOUG21463-C11	GMP#03907	Biodiversity Institute of Ontario	BOLD:ACI5324	20	Arthropoda	82	Insecta	127	Diptera	105275	Sciaridae							Kate Perez	Vouchered:Registered Collection	Whole Voucher	M.Otway	2014-10-01	A			Grasslands NP	In shrubland habitat, along a corridor of shrubs in a coulee: late collection due to weather	49.001	-106.557	GPS		Canada	Saskatchewan	Grasslands National Park
CNGSI2457-15	BIOUG21466-C10	5866374	BIOUG21466-C10	GMP#03907	Biodiversity Institute of Ontario	BOLD:ACX5278	20	Arthropoda	82	Insecta	127	Diptera	105275	Sciaridae							Kate Perez	Vouchered:Registered Collection	Whole Voucher	M.Otway	2014-10-01	A			Grasslands NP	In shrubland habitat, along a corridor of shrubs in a coulee: late collection due to weather	49.001	-106.557	GPS		Canada	Saskatchewan	Grasslands National Park
CNGSI2776-15	BIOUG21469-F08	5866693	BIOUG21469-F08	GMP#03907	Biodiversity Institute of Ontario	BOLD:ACX5278	20	Arthropoda	82	Insecta	127	Diptera	105275	Sciaridae							Kate Perez	Vouchered:Registered Collection	Whole Voucher	M.Otway	2014-10-01	A			Grasslands NP	In shrubland habitat, along a corridor of shrubs in a coulee: late collection due to weather	49.001	-106.557	GPS		Canada	Saskatchewan	Grasslands National Park
CNGSI2836-15	BIOUG21470-C09	5866753	BIOUG21470-C09	GMP#03907	Biodiversity Institute of Ontario	BOLD:ACX5278	20	Arthropoda	82	Insecta	127	Diptera	105275	Sciaridae							Kate Perez	Vouchered:Registered Collection	Whole Voucher	M.Otway	2014-10-01	A			Grasslands NP	In shrubland habitat, along a corridor of shrubs in a coulee: late collection due to weather	49.001	-106.557	GPS		Canada	Saskatchewan	Grasslands National Park
CNGSI3720-15	BIOUG21480-B12	5867637	BIOUG21480-B12	GMP#03907	Biodiversity Institute of Ontario	BOLD:AAH3920	20	Arthropoda	82	Insecta	127	Diptera	105275	Sciaridae			237258	Scatopsciara	521379	Scatopsciara atomaria	Kate Perez	Vouchered:Registered Collection	Whole Voucher	M.Otway	2014-10-01	A			Grasslands NP	In shrubland habitat, along a corridor of shrubs in a coulee: late collection due to weather	49.001	-106.557	GPS		Canada	Saskatchewan	Grasslands National Park
SSFDB3233-14	BIOUG13683-F09	4739385	BIOUG13683-F09	L#13BIOBUS-0052	Biodiversity Institute of Ontario	BOLD:ACX6965	20	Arthropoda	82	Insecta	127	Diptera	105275	Sciaridae							Allison Brown	Vouchered:Registered Collection		BIObus 2013	2013-05-30				Fundy NP	1 Intercept Trap|May 24-30|overcast and foggy	45.5532	-65.007	GPSmap 60Cx		Canada	New Brunswick	Fundy NP	coastal softwood, red spruce, Spruce Beetle infect
CNGIE120-12	BIOUG03233-A07	2804519	BIOUG03233-A07	GMP#00307	Biodiversity Institute of Ontario	BOLD:ACX5066	20	Arthropoda	82	Insecta	127	Diptera	105275	Sciaridae								Vouchered:Registered Collection	Whole Voucher	Rob Walker	2012-08-10				Gulf Islands NP		48.673	-123.429	GPS		Canada	British Columbia	Gulf Islands National Park	Harbour Road, Sidney
CNGLB202-13	BIOUG04648-E10	3078351	BIOUG04648-E10	GMP#00345	Biodiversity Institute of Ontario	BOLD:ACD1233	20	Arthropoda	82	Insecta	127	Diptera	105275	Sciaridae								Vouchered:Registered Collection	Whole Voucher	Kelsey Furk	2012-06-08				Mount Revelstoke NP		51.022	-118.207	GPS		Canada	British Columbia	Mount Revelstoke National Park
CNGLB316-13	BIOUG04649-G05	3078465	BIOUG04649-G05	GMP#00345	Biodiversity Institute of Ontario	BOLD:ACD1233	20	Arthropoda	82	Insecta	127	Diptera	105275	Sciaridae								Vouchered:Registered Collection	Whole Voucher	Kelsey Furk	2012-06-08				Mount Revelstoke NP		51.022	-118.207	GPS		Canada	British Columbia	Mount Revelstoke National Park
CNGSD4012-15	BIOUG21251-B10	5832326	BIOUG21251-B10	GMP#03915	Biodiversity Institute of Ontario	BOLD:AAM9228	20	Arthropoda	82	Insecta	127	Diptera	105275	Sciaridae							Kate Perez	Vouchered:Registered Collection	Whole Voucher	M.Otway	2014-07-08	A			Grasslands NP	In shrubland habitat, along a corridor of shrubs in a coulee: late collection due to rain	49.001	-106.557	GPS		Canada	Saskatchewan	Grasslands National Park
CNGSD5784-15	BIOUG21269-G12	5834098	BIOUG21269-G12	GMP#03915	Biodiversity Institute of Ontario	BOLD:ACI5324	20	Arthropoda	82	Insecta	127	Diptera	105275	Sciaridae							Kate Perez	Vouchered:Registered Collection	Whole Voucher	M.Otway	2014-07-08	A			Grasslands NP	In shrubland habitat, along a corridor of shrubs in a coulee: late collection due to rain	49.001	-106.557	GPS		Canada	Saskatchewan	Grasslands National Park
CNGSI724-15	BIOUG21428-A11	5864641	BIOUG21428-A11	GMP#03907	Biodiversity Institute of Ontario	BOLD:AAH3920	20	Arthropoda	82	Insecta	127	Diptera	105275	Sciaridae			237258	Scatopsciara	521379	Scatopsciara atomaria	Kate Perez	Vouchered:Registered Collection	Whole Voucher	M.Otway	2014-10-01	A			Grasslands NP	In shrubland habitat, along a corridor of shrubs in a coulee: late collection due to weather	49.001	-106.557	GPS		Canada	Saskatchewan	Grasslands National Park
CNKLH1394-15	BIOUG19038-G02	5495013	BIOUG19038-G02	GMP#03941	Biodiversity Institute of Ontario	BOLD:ACS0065	20	Arthropoda	82	Insecta	127	Diptera	105275	Sciaridae							Kate Perez	Vouchered:Registered Collection	Whole Voucher	M.Trotter	2014-09-08	A			Kluane NP		60.714	-137.432	GPS		Canada	Yukon Territory	Kluane National Park
CNPRP015-15	BIOUG20912-B10	5796266	BIOUG20912-B10	GMP#04197	Biodiversity Institute of Ontario	BOLD:ACX4194	20	Arthropoda	82	Insecta	127	Diptera	105275	Sciaridae							Kate Perez	Vouchered:Registered Collection	Whole Voucher	J.McIntosh	2014-07-24	A			Pacific Rim NP	By stream, surrounded by ferns:: summer fog	49.027	-125.647	GPS		Canada	British Columbia	Pacific Rim National Park	East side of Pacific Rim Highway
CNPRQ022-15	BIOUG20752-D12	5809943	BIOUG20752-D12	GMP#04201	Biodiversity Institute of Ontario	BOLD:ACX4194	20	Arthropoda	82	Insecta	127	Diptera	105275	Sciaridae							Kate Perez	Vouchered:Registered Collection	Tissue	J.McIntosh	2014-08-07	A			Pacific Rim NP	By stream, surrounded by ferns:: cool nights, morning fog, warming	49.027	-125.647	GPS		Canada	British Columbia	Pacific Rim National Park	East side of Pacific Rim Highway
CNRGE115-15	BIOUG20547-F07	5742655	BIOUG20547-F07	GMP#03835	Biodiversity Institute of Ontario	BOLD:ACK1466	20	Arthropoda	82	Insecta	127	Diptera	105275	Sciaridae			521302	Cratyna	521306	Cratyna vagabunda	Kate Perez	Vouchered:Registered Collection	Whole Voucher	K.Kerr, A.Sritharan	2014-07-29	A			Rouge NP		43.822	-79.19	GPS		Canada	Ontario	Rouge National Urban Park
CNRGH432-15	BIOUG20998-B04	5804679	BIOUG20998-B04	GMP#03846	Biodiversity Institute of Ontario	BOLD:ACJ0802	20	Arthropoda	82	Insecta	127	Diptera	105275	Sciaridae							Kate Perez	Vouchered:Registered Collection	Whole Voucher	K.Kerr	2014-09-09	A			Rouge NP		43.822	-79.19	GPS		Canada	Ontario	Rouge National Urban Park
CNRGJ006-15	BIOUG21034-E08	5814004	BIOUG21034-E08	GMP#03858	Biodiversity Institute of Ontario	BOLD:AAN6447	20	Arthropoda	82	Insecta	127	Diptera	105275	Sciaridae							Kate Perez	Vouchered:Registered Collection	Whole Voucher	K.Kerr	2014-10-07	A			Rouge NP		43.822	-79.19	GPS		Canada	Ontario	Rouge National Urban Park
CNSIE1000-15	BIOUG20158-B11	5667439	BIOUG20158-B11	GMP#04838	Biodiversity Institute of Ontario	BOLD:AAM9245	20	Arthropoda	82	Insecta	127	Diptera	105275	Sciaridae							Kate Perez	Vouchered:Registered Collection	Whole Voucher	B.McLean	2014-08-25	A			Sable Island NP		43.933	-60.008	GPS		Canada	Nova Scotia	Sable Island National Park
CNSIE2216-15	BIOUG20815-C11	5776027	BIOUG20815-C11	GMP#04829	Biodiversity Institute of Ontario	BOLD:AAH3947	20	Arthropoda	82	Insecta	127	Diptera	105275	Sciaridae							Kate Perez	Vouchered:Registered Collection	Whole Voucher	B.McLean	2014-08-25	A			Sable Island NP		43.933	-60.008	GPS		Canada	Nova Scotia	Sable Island National Park
CNSIE2332-15	BIOUG20816-E08	5776143	BIOUG20816-E08	GMP#04829	Biodiversity Institute of Ontario	BOLD:ACL3747	20	Arthropoda	82	Insecta	127	Diptera	105275	Sciaridae							Kate Perez	Vouchered:Registered Collection	Whole Voucher	B.McLean	2014-08-25	A			Sable Island NP		43.933	-60.008	GPS		Canada	Nova Scotia	Sable Island National Park
CNTIA134-15	BIOUG20457-B04	5719949	BIOUG20457-B04	GMP#03782	Biodiversity Institute of Ontario	BOLD:AAM9242	20	Arthropoda	82	Insecta	127	Diptera	105275	Sciaridae			521294	Corynoptera	642395	Corynoptera melanochaeta	Kate Perez	Vouchered:Registered Collection	Whole Voucher	M.B.Lynch	2014-05-14	A			Thousand Islands NP		44.453	-75.865	GPS		Canada	Ontario	Thousand Islands National Park
CNTIB858-15	BIOUG20512-E02	5733091	BIOUG20512-E02	GMP#03783	Biodiversity Institute of Ontario	BOLD:AAV1302	20	Arthropoda	82	Insecta	127	Diptera	105275	Sciaridae							Kate Perez	Vouchered:Registered Collection	Whole Voucher	M.Brown, J.H	2014-05-28	A			Thousand Islands NP		44.453	-75.865	GPS		Canada	Ontario	Thousand Islands National Park
CNTIC3381-15	BIOUG20730-F06	5764522	BIOUG20730-F06	GMP#03790	Biodiversity Institute of Ontario	BOLD:ABA0928	20	Arthropoda	82	Insecta	127	Diptera	105275	Sciaridae							Kate Perez	Vouchered:Registered Collection	Whole Voucher	M.Brown	2014-06-11	A			Thousand Islands NP		44.453	-75.865	GPS		Canada	Ontario	Thousand Islands National Park
CNTIE351-15	BIOUG21706-F03	5911534	BIOUG21706-F03	GMP#03798	Biodiversity Institute of Ontario	BOLD:AAH3947	20	Arthropoda	82	Insecta	127	Diptera	105275	Sciaridae							Kate Perez	Vouchered:Registered Collection	Whole Voucher	M.Brown	2014-07-09	A			Thousand Islands NP		44.453	-75.865	GPS		Canada	Ontario	Thousand Islands National Park
CNTII207-15	BIOUG21860-C06	5943280	BIOUG21860-C06	GMP#03808	Biodiversity Institute of Ontario	BOLD:AAN6452	20	Arthropoda	82	Insecta	127	Diptera	105275	Sciaridae							Kate Perez	Vouchered:Registered Collection	Whole Voucher	CSC	2014-09-29	A			Thousand Islands NP		44.453	-75.865	GPS		Canada	Ontario	Thousand Islands National Park
SMTPL7749-15	BIOUG21974-H07	5931730	BIOUG21974-H07	GMP#07358	Biodiversity Institute of Ontario	BOLD:AAL7869	20	Arthropoda	82	Insecta	127	Diptera	105275	Sciaridae			449266	Lycoriella			Kate Perez	Vouchered:Registered Collection	Whole Voucher	Patrick Martens	2015-05-01				Kleefeld, Kleefeld School		49.498	-96.875	Google Earth		Canada	Manitoba	Kleefeld	EQP-CLL-517
SMTPM1502-15	BIOUG22033-G10	5940196	BIOUG22033-G10	GMP#07408	Biodiversity Institute of Ontario	BOLD:ACB9102	20	Arthropoda	82	Insecta	127	Diptera	105275	Sciaridae							Kate Perez	Vouchered:Registered Collection	Whole Voucher	Rosemary Venos	2015-05-01	A			Burnaby, Cameron Elementary School		49.253	-122.899			Canada	British Columbia	Burnaby	EQP-CLL-911
SSGBC8703-14	BIOUG15026-H02	4890626	BIOUG15026-H02	L#13BIOBUS-0654	Biodiversity Institute of Ontario	BOLD:ACV5704	20	Arthropoda	82	Insecta	127	Diptera	105275	Sciaridae							Kate Perez	Vouchered:Registered Collection		BIObus 2013	2013-07-20				Gros Morne NP	1 intercept trap | windy cloudy and warm | 10 July - 20 July 2013	49.477	-57.97	GPSmap 60Cx		Canada	Newfoundland and Labrador	Gros Morne NP	Peridotite, juniper, larch, fern, grasses, wildflo
SSGBC9241-14	BIOUG15032-E06	4891164	BIOUG15032-E06	L#13BIOBUS-0654	Biodiversity Institute of Ontario	BOLD:AAH3912	20	Arthropoda	82	Insecta	127	Diptera	105275	Sciaridae							Kate Perez	Vouchered:Registered Collection		BIObus 2013	2013-07-20				Gros Morne NP	1 intercept trap | windy cloudy and warm | 10 July - 20 July 2013	49.477	-57.97	GPSmap 60Cx		Canada	Newfoundland and Labrador	Gros Morne NP	Peridotite, juniper, larch, fern, grasses, wildflo
SSPEA1041-15	BIOUG20601-E10	5762601	BIOUG20601-E10	L#13BIOBUS-0291	Biodiversity Institute of Ontario	BOLD:ACC1855	20	Arthropoda	82	Insecta	127	Diptera	105275	Sciaridae			449266	Lycoriella	642389	Lycoriella perochaeta	Kate Perez	Vouchered:Registered Collection		BIObus 2013	2013-06-15						46.493	-63.394	GPSmap 60Cx		Canada	Prince Edward Island	Prince Edward Island National Park	behind old train ride rail path
CNGSD631-15	BIOUG21095-F01	5811589	BIOUG21095-F01	GMP#03915	Biodiversity Institute of Ontario	BOLD:ACC6798	20	Arthropoda	82	Insecta	127	Diptera	105275	Sciaridae							Kate Perez	Vouchered:Registered Collection	Whole Voucher	M.Otway	2014-07-08	A			Grasslands NP	In shrubland habitat, along a corridor of shrubs in a coulee: late collection due to rain	49.001	-106.557	GPS		Canada	Saskatchewan	Grasslands National Park
CNPRF324-15	BIOUG20918-C12	5801818	BIOUG20918-C12	GMP#04199	Biodiversity Institute of Ontario	BOLD:ACX4194	20	Arthropoda	82	Insecta	127	Diptera	105275	Sciaridae							Kate Perez	Vouchered:Registered Collection	Whole Voucher	J.McIntosh	2014-07-31	A			Pacific Rim NP	By stream, surrounded by ferns:: cool nights, hot days, adjacent stream drying, needle fall on traps, daily rain	49.027	-125.647	GPS		Canada	British Columbia	Pacific Rim National Park	East side of Pacific Rim Highway
CNPRQ100-15	BIOUG21018-G12	5810021	BIOUG21018-G12	GMP#04201	Biodiversity Institute of Ontario	BOLD:ACD0175	20	Arthropoda	82	Insecta	127	Diptera	105275	Sciaridae							Kate Perez	Vouchered:Registered Collection	Whole Voucher	J.McIntosh	2014-08-07	A			Pacific Rim NP	By stream, surrounded by ferns:: cool nights, morning fog, warming	49.027	-125.647	GPS		Canada	British Columbia	Pacific Rim National Park	East side of Pacific Rim Highway
NCCA032-11	BIOUG01570-C08	2244110	BIOUG01570-C08	L#11NCC-01	Biodiversity Institute of Ontario	BOLD:ABA6422	20	Arthropoda	82	Insecta	127	Diptera	105275	Sciaridae			521294	Corynoptera			Jeremy deWaard			J. Cossey	2011-10-06	A		S	Prairie Smoke	Collected Sept 20-Oct 6 2011	44.645	-79.095			Canada	Ontario		Prairie Smoke
NCCA074-11	BIOUG01570-G02	2244152	BIOUG01570-G02	L#11NCC-01	Biodiversity Institute of Ontario	BOLD:ABU5521	20	Arthropoda	82	Insecta	127	Diptera	105275	Sciaridae										J. Cossey	2011-10-06	A		S	Prairie Smoke	Collected Sept 20-Oct 6 2011	44.645	-79.095			Canada	Ontario		Prairie Smoke
NCCA095-11	BIOUG01570-H11	2244173	BIOUG01570-H11	L#11NCC-01	Biodiversity Institute of Ontario	BOLD:ABY6498	20	Arthropoda	82	Insecta	127	Diptera	105275	Sciaridae										J. Cossey	2011-10-06	A		S	Prairie Smoke	Collected Sept 20-Oct 6 2011	44.645	-79.095			Canada	Ontario		Prairie Smoke
NCCA108-11	BIOUG01571-B01	2244186	BIOUG01571-B01	L#11NCC-01	Biodiversity Institute of Ontario	BOLD:AAN6432	20	Arthropoda	82	Insecta	127	Diptera	105275	Sciaridae										J. Cossey	2011-10-06	A		S	Prairie Smoke	Collected Sept 20-Oct 6 2011	44.645	-79.095			Canada	Ontario		Prairie Smoke
NCCA1117-11	BIOUG01666-G07	2252314	BIOUG01666-G07	L#11NCC-02	Biodiversity Institute of Ontario	BOLD:ABU5520	20	Arthropoda	82	Insecta	127	Diptera	105275	Sciaridae								museum voucher		J. Cossey	2011-10-06	A		S	North Bear	Collected Sept 20-Oct 6 2011	44.695	-79.039	GPS		Canada	Ontario		North Bear
NCCA1148-11	BIOUG01667-B03	2252345	BIOUG01667-B03	L#11NCC-02	Biodiversity Institute of Ontario	BOLD:ABA6511	20	Arthropoda	82	Insecta	127	Diptera	105275	Sciaridae								museum voucher		J. Cossey	2011-10-06	A		S	North Bear	Collected Sept 20-Oct 6 2011	44.695	-79.039	GPS		Canada	Ontario		North Bear
NCCA122-11	BIOUG01571-C03	2244200	BIOUG01571-C03	L#11NCC-01	Biodiversity Institute of Ontario	BOLD:ABU5520	20	Arthropoda	82	Insecta	127	Diptera	105275	Sciaridae										J. Cossey	2011-10-06	A		S	Prairie Smoke	Collected Sept 20-Oct 6 2011	44.645	-79.095			Canada	Ontario		Prairie Smoke
NCCA1619-11	BIOUG01675-A11	2255200	BIOUG01675-A11	L#11NCC-03	Biodiversity Institute of Ontario	BOLD:AAH3914	20	Arthropoda	82	Insecta	127	Diptera	105275	Sciaridae			453947	Sciara			Jeremy deWaard	museum voucher		J. Cossey	2011-10-06	A		S	Cameron Ranch	Collected Sept 20-Oct 6 2011	44.637	-79.058	GPS		Canada	Ontario		Cameron Ranch
NCCA166-11	BIOUG01571-F11	2244244	BIOUG01571-F11	L#11NCC-01	Biodiversity Institute of Ontario	BOLD:ABU5521	20	Arthropoda	82	Insecta	127	Diptera	105275	Sciaridae										J. Cossey	2011-10-06	A		S	Prairie Smoke	Collected Sept 20-Oct 6 2011	44.645	-79.095			Canada	Ontario		Prairie Smoke
NCCA1817-11	BIOUG01752-B07	2255398	BIOUG01752-B07	L#11NCC-03	Biodiversity Institute of Ontario	BOLD:AAV1261	20	Arthropoda	82	Insecta	127	Diptera	105275	Sciaridae								museum voucher		J. Cossey	2011-10-06	A		S	Cameron Ranch	Collected Sept 20-Oct 6 2011	44.637	-79.058	GPS		Canada	Ontario		Cameron Ranch
NCCA1831-11	BIOUG01752-C09	2255412	BIOUG01752-C09	L#11NCC-03	Biodiversity Institute of Ontario	BOLD:ACF5407	20	Arthropoda	82	Insecta	127	Diptera	105275	Sciaridae								museum voucher		J. Cossey	2011-10-06	A		S	Cameron Ranch	Collected Sept 20-Oct 6 2011	44.637	-79.058	GPS		Canada	Ontario		Cameron Ranch
NCCA1910-11	BIOUG01756-B05	2255491	BIOUG01756-B05	L#11NCC-03	Biodiversity Institute of Ontario	BOLD:AAH3920	20	Arthropoda	82	Insecta	127	Diptera	105275	Sciaridae			237258	Scatopsciara			Jeremy deWaard	museum voucher		J. Cossey	2011-10-06	A		S	Cameron Ranch	Collected Sept 20-Oct 6 2011	44.637	-79.058	GPS		Canada	Ontario		Cameron Ranch
NCCA1964-11	BIOUG01756-F11	2255545	BIOUG01756-F11	L#11NCC-03	Biodiversity Institute of Ontario	BOLD:ABV1324	20	Arthropoda	82	Insecta	127	Diptera	105275	Sciaridae								museum voucher		J. Cossey	2011-10-06	A		S	Cameron Ranch	Collected Sept 20-Oct 6 2011	44.637	-79.058	GPS		Canada	Ontario		Cameron Ranch
NCCA2417-11	BIOUG01796-E01	2332943	BIOUG01796-E01	L#11NCC-08	Biodiversity Institute of Ontario	BOLD:AAY6412	20	Arthropoda	82	Insecta	127	Diptera	105275	Sciaridae								museum voucher		J. Cossey	2011-10-05	A		S	Scheck Nature Reserve	Collected Sept 21-Oct 5 2011	44.349	-76.895	GPS		Canada	Ontario		Scheck Nature Reserve
NCCA348-11	BIOUG01656-F03	2244426	BIOUG01656-F03	L#11NCC-01	Biodiversity Institute of Ontario	BOLD:AAN6438	20	Arthropoda	82	Insecta	127	Diptera	105275	Sciaridae										J. Cossey	2011-10-06	A		S	Prairie Smoke	Collected Sept 20-Oct 6 2011	44.645	-79.095			Canada	Ontario		Prairie Smoke
NCCA461-11	BIOUG01658-G09	2244539	BIOUG01658-G09	L#11NCC-01	Biodiversity Institute of Ontario	BOLD:ABU5521	20	Arthropoda	82	Insecta	127	Diptera	105275	Sciaridae										J. Cossey	2011-10-06	A		S	Prairie Smoke	Collected Sept 20-Oct 6 2011	44.645	-79.095			Canada	Ontario		Prairie Smoke
NCCA555-11	BIOUG01659-G08	2244633	BIOUG01659-G08	L#11NCC-02	Biodiversity Institute of Ontario	BOLD:ABY6498	20	Arthropoda	82	Insecta	127	Diptera	105275	Sciaridae										J. Cossey	2011-10-06	A		S	North Bear	Collected Sept 20-Oct 6 2011	44.695	-79.039			Canada	Ontario		North Bear
SMTPL3248-15	BIOUG21948-B08	5918897	BIOUG21948-B08	GMP#07448	Biodiversity Institute of Ontario	BOLD:AAP6465	20	Arthropoda	82	Insecta	127	Diptera	105275	Sciaridae							Kate Perez	Vouchered:Registered Collection	Whole Voucher	Peter Rasberry	2015-05-01				Cambridge, Blair Outdoor & Environmental Ed. Ctr.		43.3821	-80.3905	Google Earth		Canada	Ontario	Cambridge	EQP-CLL-727
SMTPL3608-15	BIOUG21940-H06	5919257	BIOUG21940-H06	GMP#07322	Biodiversity Institute of Ontario	BOLD:ABA1215	20	Arthropoda	82	Insecta	127	Diptera	105275	Sciaridae			449266	Lycoriella			Kate Perez	Vouchered:Registered Collection	Whole Voucher	Nicole Anthony	2015-05-01	A			Toronto, John Polanyi Collegiate Institute		43.7177	-79.4396	Google Earth		Canada	Ontario	Toronto	EQP-CLL-629
SMTPL407-15	BIOUG21904-G12	5908954	BIOUG21904-G12	GMP#07440	Biodiversity Institute of Ontario	BOLD:ABU5521	20	Arthropoda	82	Insecta	127	Diptera	105275	Sciaridae							Kate Perez	Vouchered:Registered Collection	Whole Voucher	Jasmina Pita	2015-05-01	A			Oakville, Gary Allan High School		43.442	-79.694	Google Earth		Canada	Ontario	Oakville	EQP-CLL-804
SMTPL4301-15	BIOUG21949-H02	5919973	BIOUG21949-H02	GMP#07416	Biodiversity Institute of Ontario	BOLD:AAH3951	20	Arthropoda	82	Insecta	127	Diptera	105275	Sciaridae							Kate Perez	Vouchered:Registered Collection	Whole Voucher	Anik Chevalier	2015-05-01				Willamstown, Iona Academy		45.2155	-74.5956	Google Earth		Canada	Ontario	Willamstown	EQP-CLL-908
SMTPL621-15	BIOUG21921-A06	5909168	BIOUG21921-A06	GMP#07418	Biodiversity Institute of Ontario	BOLD:AAL7869	20	Arthropoda	82	Insecta	127	Diptera	105275	Sciaridae			449266	Lycoriella			Kate Perez	Vouchered:Registered Collection	Whole Voucher	Jeramie Jenkins	2015-05-01				Orillia, Notre Dame Catholic School		44.636	-79.483	Google Earth		Canada	Ontario	Orillia	EQP-CLL-903
CNGSB2227-15	BIOUG20694-D12	5759240	BIOUG20694-D12	GMP#03882	Biodiversity Institute of Ontario	BOLD:AAH3920	20	Arthropoda	82	Insecta	127	Diptera	105275	Sciaridae			237258	Scatopsciara	521379	Scatopsciara atomaria	Kate Perez	Vouchered:Registered Collection	Whole Voucher	L.Gardiner	2014-05-29	A			Grasslands NP	In shrubland habitat, along a corridor of shrubs in a coulee	49.001	-106.557	GPS		Canada	Saskatchewan	Grasslands National Park
CNGSB3087-15	BIOUG20703-E05	5760100	BIOUG20703-E05	GMP#03882	Biodiversity Institute of Ontario	BOLD:AAH4019	20	Arthropoda	82	Insecta	127	Diptera	105275	Sciaridae							Kate Perez	Vouchered:Registered Collection	Whole Voucher	L.Gardiner	2014-05-29	A			Grasslands NP	In shrubland habitat, along a corridor of shrubs in a coulee	49.001	-106.557	GPS		Canada	Saskatchewan	Grasslands National Park
CNGSD1304-15	BIOUG21102-F09	5812262	BIOUG21102-F09	GMP#03915	Biodiversity Institute of Ontario	BOLD:ACE7347	20	Arthropoda	82	Insecta	127	Diptera	105275	Sciaridae							Kate Perez	Vouchered:Registered Collection	Whole Voucher	M.Otway	2014-07-08	A			Grasslands NP	In shrubland habitat, along a corridor of shrubs in a coulee: late collection due to rain	49.001	-106.557	GPS		Canada	Saskatchewan	Grasslands National Park
CNGSD260-15	BIOUG21091-F10	5811218	BIOUG21091-F10	GMP#03915	Biodiversity Institute of Ontario	BOLD:AAM9253	20	Arthropoda	82	Insecta	127	Diptera	105275	Sciaridae			453947	Sciara	642420	Sciara hebes	Kate Perez	Vouchered:Registered Collection	Whole Voucher	M.Otway	2014-07-08	A			Grasslands NP	In shrubland habitat, along a corridor of shrubs in a coulee: late collection due to rain	49.001	-106.557	GPS		Canada	Saskatchewan	Grasslands National Park
CNGSD3819-15	BIOUG21249-B07	5832133	BIOUG21249-B07	GMP#03915	Biodiversity Institute of Ontario	BOLD:ACX5278	20	Arthropoda	82	Insecta	127	Diptera	105275	Sciaridae							Kate Perez	Vouchered:Registered Collection	Whole Voucher	M.Otway	2014-07-08	A			Grasslands NP	In shrubland habitat, along a corridor of shrubs in a coulee: late collection due to rain	49.001	-106.557	GPS		Canada	Saskatchewan	Grasslands National Park
CNGSD3916-15	BIOUG21250-B09	5832230	BIOUG21250-B09	GMP#03915	Biodiversity Institute of Ontario	BOLD:ACX5278	20	Arthropoda	82	Insecta	127	Diptera	105275	Sciaridae							Kate Perez	Vouchered:Registered Collection	Whole Voucher	M.Otway	2014-07-08	A			Grasslands NP	In shrubland habitat, along a corridor of shrubs in a coulee: late collection due to rain	49.001	-106.557	GPS		Canada	Saskatchewan	Grasslands National Park
CNGSD9699-15	BIOUG21333-F09	5846927	BIOUG21333-F09	GMP#03915	Biodiversity Institute of Ontario	BOLD:ACX5278	20	Arthropoda	82	Insecta	127	Diptera	105275	Sciaridae							Kate Perez	Vouchered:Registered Collection	Whole Voucher	M.Otway	2014-07-08	A			Grasslands NP	In shrubland habitat, along a corridor of shrubs in a coulee: late collection due to rain	49.001	-106.557	GPS		Canada	Saskatchewan	Grasslands National Park
CNGSI1971-15	BIOUG21461-B11	5865888	BIOUG21461-B11	GMP#03907	Biodiversity Institute of Ontario	BOLD:ACX5278	20	Arthropoda	82	Insecta	127	Diptera	105275	Sciaridae							Kate Perez	Vouchered:Registered Collection	Whole Voucher	M.Otway	2014-10-01	A			Grasslands NP	In shrubland habitat, along a corridor of shrubs in a coulee: late collection due to weather	49.001	-106.557	GPS		Canada	Saskatchewan	Grasslands National Park
CNPRD061-15	BIOUG20747-F09	5773892	BIOUG20747-F09	GMP#04189	Biodiversity Institute of Ontario	BOLD:AAV1323	20	Arthropoda	82	Insecta	127	Diptera	105275	Sciaridae							Kate Perez	Vouchered:Registered Collection	Whole Voucher	J.McIntosh	2014-07-03	A			Pacific Rim NP	By stream, surrounded by ferns:: nights 10-12C	49.027	-125.647	GPS		Canada	British Columbia	Pacific Rim National Park	East side of Pacific Rim Highway
CNPRQ389-15	BIOUG21021-H04	5810310	BIOUG21021-H04	GMP#04201	Biodiversity Institute of Ontario	BOLD:ACD0175	20	Arthropoda	82	Insecta	127	Diptera	105275	Sciaridae							Kate Perez	Vouchered:Registered Collection	Whole Voucher	J.McIntosh	2014-08-07	A			Pacific Rim NP	By stream, surrounded by ferns:: cool nights, morning fog, warming	49.027	-125.647	GPS		Canada	British Columbia	Pacific Rim National Park	East side of Pacific Rim Highway
CNRGH149-15	BIOUG20995-B06	5804396	BIOUG20995-B06	GMP#03846	Biodiversity Institute of Ontario	BOLD:ACJ0802	20	Arthropoda	82	Insecta	127	Diptera	105275	Sciaridae							Kate Perez	Vouchered:Registered Collection	Whole Voucher	K.Kerr	2014-09-09	A			Rouge NP		43.822	-79.19	GPS		Canada	Ontario	Rouge National Urban Park
CNRGH250-15	BIOUG20996-B12	5804497	BIOUG20996-B12	GMP#03846	Biodiversity Institute of Ontario	BOLD:ACJ0802	20	Arthropoda	82	Insecta	127	Diptera	105275	Sciaridae							Kate Perez	Vouchered:Registered Collection	Whole Voucher	K.Kerr	2014-09-09	A			Rouge NP		43.822	-79.19	GPS		Canada	Ontario	Rouge National Urban Park
CNRGH369-15	BIOUG20997-D12	5804616	BIOUG20997-D12	GMP#03846	Biodiversity Institute of Ontario	BOLD:ACJ0802	20	Arthropoda	82	Insecta	127	Diptera	105275	Sciaridae							Kate Perez	Vouchered:Registered Collection	Whole Voucher	K.Kerr	2014-09-09	A			Rouge NP		43.822	-79.19	GPS		Canada	Ontario	Rouge National Urban Park
CNRGH501-15	BIOUG20998-H01	5804748	BIOUG20998-H01	GMP#03846	Biodiversity Institute of Ontario	BOLD:ABU5521	20	Arthropoda	82	Insecta	127	Diptera	105275	Sciaridae							Kate Perez	Vouchered:Registered Collection	Whole Voucher	K.Kerr	2014-09-09	A			Rouge NP		43.822	-79.19	GPS		Canada	Ontario	Rouge National Urban Park
CNTIC2263-15	BIOUG20649-H04	5756113	BIOUG20649-H04	GMP#03790	Biodiversity Institute of Ontario	BOLD:AAV1367	20	Arthropoda	82	Insecta	127	Diptera	105275	Sciaridae							Kate Perez	Vouchered:Registered Collection	Whole Voucher	M.Brown	2014-06-11	A			Thousand Islands NP		44.453	-75.865	GPS		Canada	Ontario	Thousand Islands National Park
CNTIF3053-15	BIOUG21125-F10	5819211	BIOUG21125-F10	GMP#03797	Biodiversity Institute of Ontario	BOLD:AAP6465	20	Arthropoda	82	Insecta	127	Diptera	105275	Sciaridae							Kate Perez	Vouchered:Registered Collection	Whole Voucher	M.Brown	2014-07-23	A			Thousand Islands NP		44.453	-75.865	GPS		Canada	Ontario	Thousand Islands National Park
CNTIH389-15	BIOUG21175-E07	5826641	BIOUG21175-E07	GMP#03813	Biodiversity Institute of Ontario	BOLD:AAP6465	20	Arthropoda	82	Insecta	127	Diptera	105275	Sciaridae							Kate Perez	Vouchered:Registered Collection	Whole Voucher	M.Brown	2014-09-04	A			Thousand Islands NP	3 week collection due to ethanol shortage	44.453	-75.865	GPS		Canada	Ontario	Thousand Islands National Park
RRINV1280-15	BIOUG24013-D09	6273515	BIOUG24013-D09	L#15RBB-002T	Biodiversity Institute of Ontario	BOLD:ACD1218	20	Arthropoda	82	Insecta	127	Diptera	105275	Sciaridae			521311	Leptosciarella	521314	Leptosciarella scutellata	Angela Telfer	Vouchered:Registered Collection	Whole Voucher	rare BioBlitz collecting team	2015-08-16						43.385	-80.35	GPS		Canada	Ontario	Cambridge	Cedar Stand
RRMFE048-15	BIOUG22084-C01	5998823	BIOUG22084-C01	GMP#07728	Biodiversity Institute of Ontario	BOLD:AAN6435	20	Arthropoda	82	Insecta	127	Diptera	105275	Sciaridae							Angela Telfer	Vouchered:Registered Collection	Whole Voucher	BIO Collections	2015-05-27	A					43.37	-80.364	GPS		Canada	Ontario	Cambridge	Site 3 - South Field, forest edge
RRMFE398-15	BIOUG22452-D10	5999173	BIOUG22452-D10	GMP#07728	Biodiversity Institute of Ontario	BOLD:ABU5520	20	Arthropoda	82	Insecta	127	Diptera	105275	Sciaridae							Angela Telfer	Vouchered:Registered Collection	Whole Voucher	BIO Collections	2015-05-27	A					43.37	-80.364	GPS		Canada	Ontario	Cambridge	Site 3 - South Field, forest edge
RRMFG1779-15	BIOUG22729-G06	6043702	BIOUG22729-G06	GMP#07730	Biodiversity Institute of Ontario	BOLD:AAN6440	20	Arthropoda	82	Insecta	127	Diptera	105275	Sciaridae							Angela Telfer	Vouchered:Registered Collection	Whole Voucher	BIO Collections	2015-06-11	A					43.3705	-80.3641	GPS		Canada	Ontario	Cambridge	Site 3 - South Field, forest edge
RRMFI345-15	BIOUG23075-B01	6074777	BIOUG23075-B01	GMP#07732	Biodiversity Institute of Ontario	BOLD:AAN6440	20	Arthropoda	82	Insecta	127	Diptera	105275	Sciaridae							Angela Telfer	Vouchered:Registered Collection	Whole Voucher	BIO Collections	2015-06-24	A					43.37	-80.364	GPS		Canada	Ontario	Cambridge	Site 3 - South Field, forest edge
SMTPI6846-14	BIOUG16101-B12	5046207	BIOUG16085-B12	GMP#05765	Biodiversity Institute of Ontario	BOLD:AAH3920	20	Arthropoda	82	Insecta	127	Diptera	105275	Sciaridae			237258	Scatopsciara			Angela Telfer	Vouchered:Registered Collection		Michael Hendrick	2014-09-28	A			Palmerston, Norwell District SS		43.835	-80.844	Google Earth		Canada	Ontario	Palmerston	EQP-CLL-495
SMTPL1914-15	BIOUG21917-C07	5913394	BIOUG21917-C07	GMP#07424	Biodiversity Institute of Ontario	BOLD:ABY0363	20	Arthropoda	82	Insecta	127	Diptera	105275	Sciaridae							Kate Perez	Vouchered:Registered Collection	Whole Voucher	John Winfield	2015-05-01	A			Scarborough, Woburn C.I.		43.7775	-79.2268	Google Earth		Canada	Ontario	Scarborough	EQP-CLL-852
SMTPM4373-15	BIOUG22052-D12	5947800	BIOUG22052-D12	GMP#07332	Biodiversity Institute of Ontario	BOLD:ACM8650	20	Arthropoda	82	Insecta	127	Diptera	105275	Sciaridae							Kate Perez	Vouchered:Registered Collection	Whole Voucher	Sandy Pond	2015-05-01	A			Prince Rupert, Charles Hays SS		54.312	-130.303	Google Earth		Canada	British Columbia	Prince Rupert	EQP-CLL-581
CNBFJ204-15	BIOUG20024-A01	5631710	BIOUG20024-A01	GMP#04425	Biodiversity Institute of Ontario	BOLD:ACA8257	20	Arthropoda	82	Insecta	127	Diptera	105275	Sciaridae							Angela Telfer	Vouchered:Registered Collection	Whole Voucher	R.Owchar	2014-06-20	A			Banff NP	pine forest, near stream on grass bed	51.436	-116.188	GPS		Canada	Alberta	Banff National Park
CNGSD2037-15	BIOUG21110-D06	5812995	BIOUG21110-D06	GMP#03915	Biodiversity Institute of Ontario	BOLD:AAM9253	20	Arthropoda	82	Insecta	127	Diptera	105275	Sciaridae			453947	Sciara	642420	Sciara hebes	Kate Perez	Vouchered:Registered Collection	Whole Voucher	M.Otway	2014-07-08	A			Grasslands NP	In shrubland habitat, along a corridor of shrubs in a coulee: late collection due to rain	49.001	-106.557	GPS		Canada	Saskatchewan	Grasslands National Park
CNKLH1246-15	BIOUG19037-B09	5494865	BIOUG19037-B09	GMP#03941	Biodiversity Institute of Ontario	BOLD:AAP8779	20	Arthropoda	82	Insecta	127	Diptera	105275	Sciaridae							Angela Telfer	Vouchered:Registered Collection	Whole Voucher	M.Trotter	2014-09-08	A			Kluane NP		60.714	-137.432	GPS		Canada	Yukon Territory	Kluane National Park
CNKLH1259-15	BIOUG19037-C10	5494878	BIOUG19037-C10	GMP#03941	Biodiversity Institute of Ontario	BOLD:ACC8220	20	Arthropoda	82	Insecta	127	Diptera	105275	Sciaridae							Angela Telfer	Vouchered:Registered Collection	Whole Voucher	M.Trotter	2014-09-08	A			Kluane NP		60.714	-137.432	GPS		Canada	Yukon Territory	Kluane National Park
CNKTG2418-15	BIOUG19163-A03	5499479	BIOUG19163-A03	GMP#04277	Biodiversity Institute of Ontario	BOLD:ACD0633	20	Arthropoda	82	Insecta	127	Diptera	105275	Sciaridae							Angela Telfer	Vouchered:Registered Collection	Whole Voucher	P.Langan	2014-09-17	A			Kootenay NP	moss bed, tall pine forest, fallen logs	50.885	-116.052	GPS		Canada	British Columbia	Kootenay National Park
CNRVG1778-15	BIOUG20314-E10	5711457	BIOUG20314-E10	GMP#05076	Biodiversity Institute of Ontario	BOLD:AAH3970	20	Arthropoda	82	Insecta	127	Diptera	105275	Sciaridae							Angela Telfer	Vouchered:Registered Collection	Whole Voucher	S.Devita	2014-09-23	A			Mount Revelstoke NP	coniferous forest close to cliff edge	51.018	-118.205	GPS		Canada	British Columbia	Mount Revelstoke National Park
CNRVG687-15	BIOUG20303-A12	5710366	BIOUG20303-A12	GMP#05076	Biodiversity Institute of Ontario	BOLD:ACL5977	20	Arthropoda	82	Insecta	127	Diptera	105275	Sciaridae							Angela Telfer	Vouchered:Registered Collection	Whole Voucher	S.Devita	2014-09-23	A			Mount Revelstoke NP	coniferous forest close to cliff edge	51.018	-118.205	GPS		Canada	British Columbia	Mount Revelstoke National Park
CNSID1443-15	BIOUG19093-B08	5497670	BIOUG19093-B08	GMP#04837	Biodiversity Institute of Ontario	BOLD:AAH3920	20	Arthropoda	82	Insecta	127	Diptera	105275	Sciaridae			237258	Scatopsciara	521379	Scatopsciara atomaria	Kate Perez	Vouchered:Registered Collection	Whole Voucher	B.McLean	2014-08-11	A			Sable Island NP		43.933	-60.008	GPS		Canada	Nova Scotia	Sable Island National Park
RRMFC087-15	BIOUG22290-E11	5969999	BIOUG22290-E11	GMP#07726	Biodiversity Institute of Ontario	BOLD:AAM9228	20	Arthropoda	82	Insecta	127	Diptera	105275	Sciaridae							Angela Telfer	Vouchered:Registered Collection	Whole Voucher	BIO Collections	2015-05-14	A					43.37	-80.364	GPS		Canada	Ontario	Cambridge	Site 3 - South Field, forest edge
RRMFC1117-15	BIOUG22352-D08	5971029	BIOUG22352-D08	GMP#07726	Biodiversity Institute of Ontario	BOLD:ACU2906	20	Arthropoda	82	Insecta	127	Diptera	105275	Sciaridae							Angela Telfer	Vouchered:Registered Collection	Whole Voucher	BIO Collections	2015-05-14	A					43.37	-80.364	GPS		Canada	Ontario	Cambridge	Site 3 - South Field, forest edge
RRMFD799-15	BIOUG22329-C08	5987315	BIOUG22329-C08	GMP#07727	Biodiversity Institute of Ontario	BOLD:AAN6433	20	Arthropoda	82	Insecta	127	Diptera	105275	Sciaridae			521294	Corynoptera			Angela Telfer	Vouchered:Registered Collection	Whole Voucher	BIO Collections	2015-05-21	A					43.37	-80.364	GPS		Canada	Ontario	Cambridge	Site 3 - South Field, forest edge
RRMFE333-15	BIOUG22366-G04	5999108	BIOUG22366-G04	GMP#07728	Biodiversity Institute of Ontario	BOLD:AAN6435	20	Arthropoda	82	Insecta	127	Diptera	105275	Sciaridae							Angela Telfer	Vouchered:Registered Collection	Whole Voucher	BIO Collections	2015-05-27	A					43.37	-80.364	GPS		Canada	Ontario	Cambridge	Site 3 - South Field, forest edge
RRMFG097-15	BIOUG22716-G08	6023123	BIOUG22716-G08	GMP#07730	Biodiversity Institute of Ontario	BOLD:ABU5520	20	Arthropoda	82	Insecta	127	Diptera	105275	Sciaridae							Angela Telfer	Vouchered:Registered Collection	Whole Voucher	BIO Collections	2015-06-11	A					43.37	-80.364	GPS		Canada	Ontario	Cambridge	Site 3 - South Field, forest edge
RRMFG1047-15	BIOUG22731-A11	6042970	BIOUG22731-A11	GMP#07730	Biodiversity Institute of Ontario	BOLD:AAN6440	20	Arthropoda	82	Insecta	127	Diptera	105275	Sciaridae							Angela Telfer	Vouchered:Registered Collection	Whole Voucher	BIO Collections	2015-06-11	A					43.3705	-80.3641	GPS		Canada	Ontario	Cambridge	Site 3 - South Field, forest edge
RRMFG175-15	BIOUG22717-F03	6023201	BIOUG22717-F03	GMP#07730	Biodiversity Institute of Ontario	BOLD:AAN6437	20	Arthropoda	82	Insecta	127	Diptera	105275	Sciaridae			521294	Corynoptera	645823	Corynoptera saccata	Angela Telfer	Vouchered:Registered Collection	Whole Voucher	BIO Collections	2015-06-11	A					43.37	-80.364	GPS		Canada	Ontario	Cambridge	Site 3 - South Field, forest edge
RRMFI641-15	BIOUG23078-B12	6075073	BIOUG23078-B12	GMP#07732	Biodiversity Institute of Ontario	BOLD:AAU6542	20	Arthropoda	82	Insecta	127	Diptera	105275	Sciaridae			521294	Corynoptera	645818	Corynoptera subcavipes	Angela Telfer	Vouchered:Registered Collection	Whole Voucher	BIO Collections	2015-06-24	A					43.37	-80.364	GPS		Canada	Ontario	Cambridge	Site 3 - South Field, forest edge
RRMFI676-15	BIOUG23078-E11	6075108	BIOUG23078-E11	GMP#07732	Biodiversity Institute of Ontario	BOLD:ABU5520	20	Arthropoda	82	Insecta	127	Diptera	105275	Sciaridae							Angela Telfer	Vouchered:Registered Collection	Whole Voucher	BIO Collections	2015-06-24	A					43.37	-80.364	GPS		Canada	Ontario	Cambridge	Site 3 - South Field, forest edge
RRMFI677-15	BIOUG23078-E12	6075109	BIOUG23078-E12	GMP#07732	Biodiversity Institute of Ontario	BOLD:AAN6440	20	Arthropoda	82	Insecta	127	Diptera	105275	Sciaridae							Angela Telfer	Vouchered:Registered Collection	Whole Voucher	BIO Collections	2015-06-24	A					43.37	-80.364	GPS		Canada	Ontario	Cambridge	Site 3 - South Field, forest edge
RRMFI681-15	BIOUG23078-F04	6075113	BIOUG23078-F04	GMP#07732	Biodiversity Institute of Ontario	BOLD:AAN6440	20	Arthropoda	82	Insecta	127	Diptera	105275	Sciaridae							Angela Telfer	Vouchered:Registered Collection	Whole Voucher	BIO Collections	2015-06-24	A					43.37	-80.364	GPS		Canada	Ontario	Cambridge	Site 3 - South Field, forest edge
RRMPD247-15	BIOUG22284-F11	5961398	BIOUG22284-F11	GMP#07747	Biodiversity Institute of Ontario	BOLD:AAN6435	20	Arthropoda	82	Insecta	127	Diptera	105275	Sciaridae							Angela Telfer	Vouchered:Registered Collection	Whole Voucher	BIO Collections	2015-05-21	A					43.385	-80.369	GPS		Canada	Ontario	Cambridge	Site 4 - Blair Flats, unburned prairie
RRSSA2565-15	BIOUG22838-B08	6082344	BIOUG22838-B08	L#15RARE-0142	Biodiversity Institute of Ontario	BOLD:AAN6435	20	Arthropoda	82	Insecta	127	Diptera	105275	Sciaridae							Angela Telfer	Vouchered:Registered Collection	Whole Voucher	BIO Collections	2015-05-31	A			rare Charitable Research Reserve		43.374	-80.354	GPS		Canada	Ontario	Cambridge	Site 1 - Field Edge Forest
RRSSA3462-15	BIOUG22836-E10	6106730	BIOUG22836-E10	L#15RARE-0137	Biodiversity Institute of Ontario	BOLD:ACK1586	20	Arthropoda	82	Insecta	127	Diptera	105275	Sciaridae							Angela Telfer	Vouchered:Registered Collection	Whole Voucher	BIO Collections	2015-05-27	A			rare Charitable Research Reserve		43.374	-80.354	GPS		Canada	Ontario	Cambridge	Site 1 - Field Edge Forest
SMTPL10012-15	BIOUG21999-F02	5934410	BIOUG21999-F02	GMP#07396	Biodiversity Institute of Ontario	BOLD:ACP7943	20	Arthropoda	82	Insecta	127	Diptera	105275	Sciaridae							Kate Perez	Vouchered:Registered Collection	Whole Voucher	Cheryl Angst	2015-05-01	A			Port Coquitlam, Citadel Middle School		49.238	-122.776	Google Earth		Canada	British Columbia	Port Coquitlam	EQP-CLL-546
SMTPL5602-15	BIOUG21962-B08	5928136	BIOUG21962-B08	GMP#07414	Biodiversity Institute of Ontario	BOLD:AAZ5615	20	Arthropoda	82	Insecta	127	Diptera	105275	Sciaridae							Kate Perez	Vouchered:Registered Collection	Whole Voucher	Victoria Currie	2015-05-01	A			Smith Falls, Smiths Falls Collegiate Institute		44.8839	-76.0102	Google Earth		Canada	Ontario	Smith Falls	EQP-CLL-902
SMTPL7713-15	BIOUG21974-E07	5931694	BIOUG21974-E07	GMP#07358	Biodiversity Institute of Ontario	BOLD:ACU5238	20	Arthropoda	82	Insecta	127	Diptera	105275	Sciaridae							Kate Perez	Vouchered:Registered Collection	Whole Voucher	Patrick Martens	2015-05-01				Kleefeld, Kleefeld School		49.498	-96.875	Google Earth		Canada	Manitoba	Kleefeld	EQP-CLL-517
CNGSB1892-15	BIOUG20690-H09	5758905	BIOUG20690-H09	GMP#03882	Biodiversity Institute of Ontario	BOLD:AAH3943	20	Arthropoda	82	Insecta	127	Diptera	105275	Sciaridae							Kate Perez	Vouchered:Registered Collection	Whole Voucher	L.Gardiner	2014-05-29	A			Grasslands NP	In shrubland habitat, along a corridor of shrubs in a coulee	49.001	-106.557	GPS		Canada	Saskatchewan	Grasslands National Park
CNGSB2788-15	BIOUG20700-D03	5759801	BIOUG20700-D03	GMP#03882	Biodiversity Institute of Ontario	BOLD:ACD3834	20	Arthropoda	82	Insecta	127	Diptera	105275	Sciaridae							Kate Perez	Vouchered:Registered Collection	Whole Voucher	L.Gardiner	2014-05-29	A			Grasslands NP	In shrubland habitat, along a corridor of shrubs in a coulee	49.001	-106.557	GPS		Canada	Saskatchewan	Grasslands National Park
CNGSC1821-15	BIOUG20883-B04	5788033	BIOUG20883-B04	GMP#03887	Biodiversity Institute of Ontario	BOLD:ACH2684	20	Arthropoda	82	Insecta	127	Diptera	105275	Sciaridae							Kate Perez	Vouchered:Registered Collection	Whole Voucher	L.Gardiner	2014-06-20	A			Grasslands NP	In shrubland habitat, along a corridor of shrubs in a coulee: pick up delayed due to bad weather	49.001	-106.557	GPS		Canada	Saskatchewan	Grasslands National Park
CNGSC2135-15	BIOUG20886-D09	5788347	BIOUG20886-D09	GMP#03887	Biodiversity Institute of Ontario	BOLD:ABA6430	20	Arthropoda	82	Insecta	127	Diptera	105275	Sciaridae							Kate Perez	Vouchered:Registered Collection	Whole Voucher	L.Gardiner	2014-06-20	A			Grasslands NP	In shrubland habitat, along a corridor of shrubs in a coulee: pick up delayed due to bad weather	49.001	-106.557	GPS		Canada	Saskatchewan	Grasslands National Park
CNGSC2140-15	BIOUG20886-E02	5788352	BIOUG20886-E02	GMP#03887	Biodiversity Institute of Ontario	BOLD:ABA6430	20	Arthropoda	82	Insecta	127	Diptera	105275	Sciaridae							Kate Perez	Vouchered:Registered Collection	Whole Voucher	L.Gardiner	2014-06-20	A			Grasslands NP	In shrubland habitat, along a corridor of shrubs in a coulee: pick up delayed due to bad weather	49.001	-106.557	GPS		Canada	Saskatchewan	Grasslands National Park
CNGSD3170-15	BIOUG21242-C11	5831484	BIOUG21242-C11	GMP#03915	Biodiversity Institute of Ontario	BOLD:ACX5278	20	Arthropoda	82	Insecta	127	Diptera	105275	Sciaridae							Kate Perez	Vouchered:Registered Collection	Whole Voucher	M.Otway	2014-07-08	A			Grasslands NP	In shrubland habitat, along a corridor of shrubs in a coulee: late collection due to rain	49.001	-106.557	GPS		Canada	Saskatchewan	Grasslands National Park
CNGSD4317-15	BIOUG21254-D06	5832631	BIOUG21254-D06	GMP#03915	Biodiversity Institute of Ontario	BOLD:ACX5278	20	Arthropoda	82	Insecta	127	Diptera	105275	Sciaridae							Kate Perez	Vouchered:Registered Collection	Whole Voucher	M.Otway	2014-07-08	A			Grasslands NP	In shrubland habitat, along a corridor of shrubs in a coulee: late collection due to rain	49.001	-106.557	GPS		Canada	Saskatchewan	Grasslands National Park
CNGSD7051-15	BIOUG21283-B09	5835365	BIOUG21283-B09	GMP#03915	Biodiversity Institute of Ontario	BOLD:ACX5278	20	Arthropoda	82	Insecta	127	Diptera	105275	Sciaridae							Kate Perez	Vouchered:Registered Collection	Whole Voucher	M.Otway	2014-07-08	A			Grasslands NP	In shrubland habitat, along a corridor of shrubs in a coulee: late collection due to rain	49.001	-106.557	GPS		Canada	Saskatchewan	Grasslands National Park
CNPRF170-15	BIOUG20916-F12	5801664	BIOUG20916-F12	GMP#04199	Biodiversity Institute of Ontario	BOLD:ACD0175	20	Arthropoda	82	Insecta	127	Diptera	105275	Sciaridae							Kate Perez	Vouchered:Registered Collection	Whole Voucher	J.McIntosh	2014-07-31	A			Pacific Rim NP	By stream, surrounded by ferns:: cool nights, hot days, adjacent stream drying, needle fall on traps, daily rain	49.027	-125.647	GPS		Canada	British Columbia	Pacific Rim National Park	East side of Pacific Rim Highway
CNRGA245-15	BIOUG20383-A06	5719218	BIOUG20383-A06	GMP#03819	Biodiversity Institute of Ontario	BOLD:ACC1288	20	Arthropoda	82	Insecta	127	Diptera	105275	Sciaridae							Kate Perez	Vouchered:Registered Collection	Whole Voucher	K.Kerr, A.Sritharan	2014-06-03	A			Rouge NP		43.822	-79.19	GPS		Canada	Ontario	Rouge National Urban Park
CNTIA644-15	BIOUG20462-E03	5724614	BIOUG20462-E03	GMP#03782	Biodiversity Institute of Ontario	BOLD:AAU6614	20	Arthropoda	82	Insecta	127	Diptera	105275	Sciaridae							Kate Perez	Vouchered:Registered Collection	Whole Voucher	M.B.Lynch	2014-05-14	A			Thousand Islands NP		44.453	-75.865	GPS		Canada	Ontario	Thousand Islands National Park
CNTIC3533-15	BIOUG20732-C04	5764674	BIOUG20732-C04	GMP#03790	Biodiversity Institute of Ontario	BOLD:ABU5521	20	Arthropoda	82	Insecta	127	Diptera	105275	Sciaridae							Kate Perez	Vouchered:Registered Collection	Whole Voucher	M.Brown	2014-06-11	A			Thousand Islands NP		44.453	-75.865	GPS		Canada	Ontario	Thousand Islands National Park
CNTIC3860-15	BIOUG20735-F10	5765001	BIOUG20735-F10	GMP#03790	Biodiversity Institute of Ontario	BOLD:AAN6447	20	Arthropoda	82	Insecta	127	Diptera	105275	Sciaridae							Kate Perez	Vouchered:Registered Collection	Whole Voucher	M.Brown	2014-06-11	A			Thousand Islands NP		44.453	-75.865	GPS		Canada	Ontario	Thousand Islands National Park
CNTID2448-15	BIOUG20937-G12	5797224	BIOUG20937-G12	GMP#03815	Biodiversity Institute of Ontario	BOLD:AAH3914	20	Arthropoda	82	Insecta	127	Diptera	105275	Sciaridae			453947	Sciara	521384	Sciara humeralis	Kate Perez	Vouchered:Registered Collection	Whole Voucher	M.Brown	2014-06-25	A			Thousand Islands NP		44.453	-75.865	GPS		Canada	Ontario	Thousand Islands National Park
CNTIJ268-15	BIOUG21294-A11	5849765	BIOUG21294-A11	GMP#03803	Biodiversity Institute of Ontario	BOLD:ABV9347	20	Arthropoda	82	Insecta	127	Diptera	105275	Sciaridae							Kate Perez	Vouchered:Registered Collection	Whole Voucher	M.B.Lynch	2014-10-14	A			Thousand Islands NP		44.453	-75.865	GPS		Canada	Ontario	Thousand Islands National Park
PHMTT084-10	10PHMAL-1083	1497553	10PHMAL-1083	L#PHPUS-008	Biodiversity Institute of Ontario	BOLD:AAU6626	20	Arthropoda	82	Insecta	127	Diptera	105275	Sciaridae								Vouchered:Registered Collection		Paul Hebert	2010-05-18					May 15-22	43.537	-80.134			Canada	Ontario	Wellington County	Concession 11/Hume Rd
PHMTT170-10	10PHMAL-1169	1497639	10PHMAL-1169	L#PHPUS-008	Biodiversity Institute of Ontario	BOLD:AAN6435	20	Arthropoda	82	Insecta	127	Diptera	105275	Sciaridae								Vouchered:Registered Collection		Paul Hebert	2010-05-18					May 15-22	43.537	-80.134			Canada	Ontario	Wellington County	Concession 11/Hume Rd
PHMTT254-10	10PHMAL-1253	1497723	10PHMAL-1253	L#PHPUS-008	Biodiversity Institute of Ontario	BOLD:AAM9252	20	Arthropoda	82	Insecta	127	Diptera	105275	Sciaridae								Vouchered:Registered Collection		Paul Hebert	2010-05-18					May 15-22	43.537	-80.134			Canada	Ontario	Wellington County	Concession 11/Hume Rd
PHMTT323-10	10PHMAL-1322	1497792	10PHMAL-1322	L#PHPUS-008	Biodiversity Institute of Ontario	BOLD:AAN6435	20	Arthropoda	82	Insecta	127	Diptera	105275	Sciaridae								Vouchered:Registered Collection		Paul Hebert	2010-05-18					May 15-22	43.537	-80.134			Canada	Ontario	Wellington County	Concession 11/Hume Rd
PHMTT447-10	10PHMAL-1446	1497916	10PHMAL-1446	L#PHPUS-008	Biodiversity Institute of Ontario	BOLD:ABU5520	20	Arthropoda	82	Insecta	127	Diptera	105275	Sciaridae								Vouchered:Registered Collection		Paul Hebert	2010-05-18					May 15-22	43.537	-80.134			Canada	Ontario	Wellington County	Concession 11/Hume Rd
PHMTT823-10	10PHMAL-1822	1514133	10PHMAL-1822	L#PHPUS-009	Biodiversity Institute of Ontario	BOLD:ABU5521	20	Arthropoda	82	Insecta	127	Diptera	105275	Sciaridae										Paul Hebert	2010-05-25	A		S		May 22-29	43.537	-80.134			Canada	Ontario	Wellington County	Concession 11/Hume Rd
PHMTV690-10	10PHMAL-2790	1602549	10PHMAL-2790	L#PHPUS-011	Biodiversity Institute of Ontario	BOLD:ABU5521	20	Arthropoda	82	Insecta	127	Diptera	105275	Sciaridae								Vouchered:Registered Collection		Paul Hebert	2010-06-08					June 5-12	43.537	-80.134			Canada	Ontario	Wellington County	Concession 11/Hume Rd
SMTPM3109-15	BIOUG22048-D11	5942331	BIOUG22048-D11	GMP#07404	Biodiversity Institute of Ontario	BOLD:ACP7943	20	Arthropoda	82	Insecta	127	Diptera	105275	Sciaridae							Kate Perez	Vouchered:Registered Collection	Whole Voucher	Christy Wu	2015-05-01				Burnaby, Suncrest Elementary		49.215	-123.019	Google Earth		Canada	British Columbia	Burnaby	EQP-CLL-633
SMTPM3120-15	BIOUG22048-E10	5942342	BIOUG22048-E10	GMP#07404	Biodiversity Institute of Ontario	BOLD:ABU5521	20	Arthropoda	82	Insecta	127	Diptera	105275	Sciaridae							Kate Perez	Vouchered:Registered Collection	Whole Voucher	Christy Wu	2015-05-01				Burnaby, Suncrest Elementary		49.215	-123.019	Google Earth		Canada	British Columbia	Burnaby	EQP-CLL-633
SMTPM3121-15	BIOUG22048-E11	5942343	BIOUG22048-E11	GMP#07404	Biodiversity Institute of Ontario	BOLD:ACP3565	20	Arthropoda	82	Insecta	127	Diptera	105275	Sciaridae			449266	Lycoriella			Kate Perez	Vouchered:Registered Collection	Whole Voucher	Christy Wu	2015-05-01				Burnaby, Suncrest Elementary		49.215	-123.019	Google Earth		Canada	British Columbia	Burnaby	EQP-CLL-633
PHMTV735-10	10PHMAL-2835	1602594	10PHMAL-2835	L#PHPUS-011	Biodiversity Institute of Ontario	BOLD:AAM9252	20	Arthropoda	82	Insecta	127	Diptera	105275	Sciaridae								Vouchered:Registered Collection		Paul Hebert	2010-06-08					June 5-12	43.537	-80.134			Canada	Ontario	Wellington County	Concession 11/Hume Rd
PHMTV845-10	10PHMAL-2945	1602704	10PHMAL-2945	L#PHPUS-011	Biodiversity Institute of Ontario	BOLD:ABU5520	20	Arthropoda	82	Insecta	127	Diptera	105275	Sciaridae								Vouchered:Registered Collection		Paul Hebert	2010-06-08					June 5-12	43.537	-80.134			Canada	Ontario	Wellington County	Concession 11/Hume Rd
PHMTW046-10	10PHMAL-3145	1603094	10PHMAL-3145	L#PHPUS-011	Biodiversity Institute of Ontario	BOLD:ABU5520	20	Arthropoda	82	Insecta	127	Diptera	105275	Sciaridae								Vouchered:Registered Collection		Paul Hebert	2010-06-08					June 5-12	43.537	-80.134			Canada	Ontario	Wellington County	Concession 11/Hume Rd
PHMTW087-10	10PHMAL-3186	1603135	10PHMAL-3186	L#PHPUS-011	Biodiversity Institute of Ontario	BOLD:ABU5520	20	Arthropoda	82	Insecta	127	Diptera	105275	Sciaridae								Vouchered:Registered Collection		Paul Hebert	2010-06-08					June 5-12	43.537	-80.134			Canada	Ontario	Wellington County	Concession 11/Hume Rd
PHMTW354-10	10PHMAL-3453	1603402	10PHMAL-3453	L#PHPUS-011	Biodiversity Institute of Ontario	BOLD:ACE3123	20	Arthropoda	82	Insecta	127	Diptera	105275	Sciaridae								Vouchered:Registered Collection		Paul Hebert	2010-06-08					June 5-12	43.537	-80.134			Canada	Ontario	Wellington County	Concession 11/Hume Rd
PHOCT134-11	BIOUG00896-D03	2229994	BIOUG00896-D03	L#PHPUS-028	Biodiversity Institute of Ontario	BOLD:ABU5520	20	Arthropoda	82	Insecta	127	Diptera	105275	Sciaridae							Gergin A. Blagoev	Vouchered:Registered Collection		Paul Hebert	2010-10-15					Oct 11-19	43.537	-80.134			Canada	Ontario	Wellington County	Concession 11/Hume Rd
PHOCT423-11	BIOUG01525-F10	2230283	BIOUG01525-F10	L#PHPUS-028	Biodiversity Institute of Ontario	BOLD:ABU5521	20	Arthropoda	82	Insecta	127	Diptera	105275	Sciaridae							BOLD ID Engine	Vouchered:Registered Collection		Paul Hebert	2010-10-15					Oct 11-19	43.537	-80.134			Canada	Ontario	Wellington County	Concession 11/Hume Rd
PHOCT533-11	BIOUG01580-H01	2230393	BIOUG01580-H01	L#PHPUS-028	Biodiversity Institute of Ontario	BOLD:AAH3983	20	Arthropoda	82	Insecta	127	Diptera	105275	Sciaridae			105276	Ctenosciara	521373	Ctenosciara hyalipennis	Gergin A. Blagoev	Vouchered:Registered Collection		Paul Hebert	2010-10-15					Oct 11-19	43.537	-80.134			Canada	Ontario	Wellington County	Concession 11/Hume Rd
PHSEP101-11	BIOUG01142-E01	2078275	BIOUG01142-E01	L#PHPUS-026	Biodiversity Institute of Ontario	BOLD:ABU5520	20	Arthropoda	82	Insecta	127	Diptera	105275	Sciaridae								Vouchered:Registered Collection		Paul Hebert	2010-09-23					Sep 19-27	43.537	-80.134			Canada	Ontario	Wellington County	Concession 11/Hume Rd
PHSEP129-11	BIOUG01142-G05	2078303	BIOUG01142-G05	L#PHPUS-026	Biodiversity Institute of Ontario	BOLD:AAZ6703	20	Arthropoda	82	Insecta	127	Diptera	105275	Sciaridae								Vouchered:Registered Collection		Paul Hebert	2010-09-23					Sep 19-27	43.537	-80.134			Canada	Ontario	Wellington County	Concession 11/Hume Rd
PHSEP1545-11	BIOUG01304-G04	2079719	BIOUG01304-G04	L#PHPUS-026	Biodiversity Institute of Ontario	BOLD:ABU5521	20	Arthropoda	82	Insecta	127	Diptera	105275	Sciaridae								Vouchered:Registered Collection		Paul Hebert	2010-09-23					Sep 19-27	43.537	-80.134			Canada	Ontario	Wellington County	Concession 11/Hume Rd
PHSEP1618-11	BIOUG01305-E06	2079792	BIOUG01305-E06	L#PHPUS-026	Biodiversity Institute of Ontario	BOLD:ABU5521	20	Arthropoda	82	Insecta	127	Diptera	105275	Sciaridae								Vouchered:Registered Collection		Paul Hebert	2010-09-23					Sep 19-27	43.537	-80.134			Canada	Ontario	Wellington County	Concession 11/Hume Rd
SMTPB10569-13	BIOUG05612-B12	3218448	BIOUG05612-B12	GMP#01704	Biodiversity Institute of Ontario	BOLD:ACR7948	20	Arthropoda	82	Insecta	127	Diptera	105275	Sciaridae							BOLD ID Engine	Vouchered:Registered Collection		Mark MeLean	2013-05-03				London, A.B. Lucas SS	Malaise 22-Apr-13 to 03-May-13	43.033	-81.248	Google Earth		Canada	Ontario	London	EQP-CLL-608
SMTPB10684-13	BIOUG05613-D08	3218563	BIOUG05613-D08	GMP#00824	Biodiversity Institute of Ontario	BOLD:ABA6415	20	Arthropoda	82	Insecta	127	Diptera	105275	Sciaridae							BOLD ID Engine	Vouchered:Registered Collection		Ron Beal	2013-05-03				Brantford, Prince Charles PS	Malaise 22-Apr-13 to 03-May-13	43.163	-80.257	Google Earth		Canada	Ontario	Brantford	EQP-CLL-561
SMTPB11566-13	BIOUG05622-F11	3219445	BIOUG05622-F11	GMP#01010	Biodiversity Institute of Ontario	BOLD:AAZ5626	20	Arthropoda	82	Insecta	127	Diptera	105275	Sciaridae							BOLD ID Engine			Kelli Neaven	2013-05-03				Kitchener, Grand River Collegiate Institute	Malaise 22-Apr-13 to 03-May-13	43.457	-80.437	Google Earth		Canada	Ontario	Kitchener	EQP-CLL-527
SMTPB11581-13	BIOUG05622-H02	3219460	BIOUG05622-H02	GMP#01010	Biodiversity Institute of Ontario	BOLD:ABX3194	20	Arthropoda	82	Insecta	127	Diptera	105275	Sciaridae							BOLD ID Engine			Kelli Neaven	2013-05-03				Kitchener, Grand River Collegiate Institute	Malaise 22-Apr-13 to 03-May-13	43.457	-80.437	Google Earth		Canada	Ontario	Kitchener	EQP-CLL-527
SMTPB11793-13	BIOUG05625-B01	3219672	BIOUG05625-B01	GMP#01678	Biodiversity Institute of Ontario	BOLD:AAZ5626	20	Arthropoda	82	Insecta	127	Diptera	105275	Sciaridae							BOLD ID Engine			Chris Alpaugh	2013-05-03				London, Glen Cairn PS	Malaise 22-Apr-13 to 03-May-13	42.958	-81.203	Google Earth		Canada	Ontario	London	EQP-CLL-602
SMTPB11873-13	BIOUG05625-H09	3219752	BIOUG05625-H09	GMP#01678	Biodiversity Institute of Ontario	BOLD:AAY6412	20	Arthropoda	82	Insecta	127	Diptera	105275	Sciaridae							BOLD ID Engine			Chris Alpaugh	2013-05-03				London, Glen Cairn PS	Malaise 22-Apr-13 to 03-May-13	42.958	-81.203	Google Earth		Canada	Ontario	London	EQP-CLL-602
SMTPB12089-13	BIOUG05628-B12	3219968	BIOUG05628-B12	GMP#01008	Biodiversity Institute of Ontario	BOLD:AAN6444	20	Arthropoda	82	Insecta	127	Diptera	105275	Sciaridae							BOLD ID Engine	Vouchered:Registered Collection		Audrey Batters	2013-05-03	A		S	Kitchener, Grand River Collegiate Institute	Malaise 22-Apr-13 to 03-May-13	43.457	-80.437	Google Earth		Canada	Ontario	Kitchener	EQP-CLL-503
SMTPB12255-13	BIOUG05629-H11	3220134	BIOUG05629-H11	GMP#01008	Biodiversity Institute of Ontario	BOLD:AAH3920	20	Arthropoda	82	Insecta	127	Diptera	105275	Sciaridae			237258	Scatopsciara			BOLD ID Engine	Vouchered:Registered Collection		Audrey Batters	2013-05-03	A		S	Kitchener, Grand River Collegiate Institute	Malaise 22-Apr-13 to 03-May-13	43.457	-80.437	Google Earth		Canada	Ontario	Kitchener	EQP-CLL-503
SMTPB14217-13	BIOUG05650-F02	3222096	BIOUG05650-F02	GMP#01006	Biodiversity Institute of Ontario	BOLD:AAH3920	20	Arthropoda	82	Insecta	127	Diptera	105275	Sciaridae			237258	Scatopsciara			BOLD ID Engine	Vouchered:Registered Collection		Melody Donald	2013-05-03	A		S	Owen Sound, West Hill SS	Malaise 22-Apr-13 to 03-May-13	44.564	-80.957	Google Earth		Canada	Ontario	Owen Sound	EQP-CLL-306
SMTPB15102-13	BIOUG05659-H08	3222981	BIOUG05596-F07	GMP#00884	Biodiversity Institute of Ontario	BOLD:ABA1215	20	Arthropoda	82	Insecta	127	Diptera	105275	Sciaridae			449266	Lycoriella	521375	Lycoriella castanescens	BOLD ID Engine	Vouchered:Registered Collection		David Manduca	2013-05-03				Bradford, Holy Trinity CHS	Malaise 22-Apr-13 to 03-May-13	44.1077	-79.579	Google Earth		Canada	Ontario	Bradford	EQP-CLL-575
SMTPB15211-13	BIOUG05661-A11	3223090	BIOUG05661-A11	GMP#00816	Biodiversity Institute of Ontario	BOLD:AAH3920	20	Arthropoda	82	Insecta	127	Diptera	105275	Sciaridae			237258	Scatopsciara			BOLD ID Engine	Vouchered:Registered Collection		Marg Collins	2013-05-03			S	London, St. Anne CS	Malaise 22-Apr-13 to 03-May-13	43.021	-81.21	Google Earth		Canada	Ontario	London	EQP-CLL-557
SMTPB16173-13	BIOUG05671-B11	3224052	BIOUG05596-F07	GMP#00884	Biodiversity Institute of Ontario	BOLD:AAZ5626	20	Arthropoda	82	Insecta	127	Diptera	105275	Sciaridae							BOLD ID Engine			Teresa Tagarelli	2013-05-03				Barrie, St. Marguerite d`Youville CS	Malaise 22-Apr-13 to 03-May-13	44.4114	-79.716	Google Earth		Canada	Ontario	Barrie	EQP-CLL-604
SMTPB1827-13	BIOUG05520-B10	3209706	BIOUG05520-B10	GMP#01658	Biodiversity Institute of Ontario	BOLD:AAH3920	20	Arthropoda	82	Insecta	127	Diptera	105275	Sciaridae			237258	Scatopsciara			BOLD ID Engine	Vouchered:Registered Collection		David Derewianko	2013-04-28	A		S	Guelph, St. James CS	Malaise 22-Apr-13 to 3-May-13	43.5596	-80.234	Google Earth		Canada	Ontario	Guelph	EQP-CLL-593
SMTPB18391-13	BIOUG05694-E08	3226270	BIOUG05694-E08	GMP#00812	Biodiversity Institute of Ontario	BOLD:AAH3920	20	Arthropoda	82	Insecta	127	Diptera	105275	Sciaridae			237258	Scatopsciara			BOLD ID Engine			Anne L Amos	2013-05-03				Meaford, Meaford Community School	Malaise 22-Apr-13 to 03-May-13	44.609	-80.596	Google Earth		Canada	Ontario	Meaford	EQP-CLL-555
SMTPB1872-13	BIOUG05520-F07	3209751	BIOUG05520-F07	GMP#00996	Biodiversity Institute of Ontario	BOLD:ACR7948	20	Arthropoda	82	Insecta	127	Diptera	105275	Sciaridae							BOLD ID Engine	Vouchered:Registered Collection		Lisa Cairncross	2013-04-28	A		S	St. Marys, Little Falls PS	Malaise 22-Apr-13 to 28-Apr-13	43.259	-81.141	Google Earth		Canada	Ontario	St. Marys	EQP-CLL-588
SMTPB19258-13	BIOUG05703-F08	3251987		GMP#00818	Biodiversity Institute of Ontario	BOLD:AAN6444	20	Arthropoda	82	Insecta	127	Diptera	105275	Sciaridae							BOLD ID Engine	Vouchered:Registered Collection		Dave Bowden	2013-05-03	A		S	Dunnville, Grandview Central PS	Malaise 22-Apr-13 to 03-May-13	42.893	-79.625	Google Earth		Canada	Ontario	Dunnville	EQP-CLL-558
SMTPB19300-13	BIOUG05704-B03	3252029		GMP#00818	Biodiversity Institute of Ontario	BOLD:AAH3920	20	Arthropoda	82	Insecta	127	Diptera	105275	Sciaridae			237258	Scatopsciara			BOLD ID Engine	Vouchered:Registered Collection		Dave Bowden	2013-05-03	A		S	Dunnville, Grandview Central PS	Malaise 22-Apr-13 to 03-May-13	42.893	-79.625	Google Earth		Canada	Ontario	Dunnville	EQP-CLL-558
SMTPB19354-13	BIOUG05704-F09	3252083		GMP#00818	Biodiversity Institute of Ontario	BOLD:AAH3920	20	Arthropoda	82	Insecta	127	Diptera	105275	Sciaridae			237258	Scatopsciara			BOLD ID Engine	Vouchered:Registered Collection		Dave Bowden	2013-05-03	A		S	Dunnville, Grandview Central PS	Malaise 22-Apr-13 to 03-May-13	42.893	-79.625	Google Earth		Canada	Ontario	Dunnville	EQP-CLL-558
SMTPB2057-13	BIOUG05522-F02	3209936	BIOUG05522-F02	GMP#01656	Biodiversity Institute of Ontario	BOLD:AAH3920	20	Arthropoda	82	Insecta	127	Diptera	105275	Sciaridae			237258	Scatopsciara			BOLD ID Engine	Vouchered:Registered Collection		Stacey Fraser	2013-04-28				Guelph, St. James CS	Malaise 22-Apr-13 to 03-May-13	43.5596	-80.234	Google Earth		Canada	Ontario	Guelph	EQP-CLL-592
SMTPB21396-13	BIOUG05726-B09	3254125		GMP#00876	Biodiversity Institute of Ontario	BOLD:ABA1215	20	Arthropoda	82	Insecta	127	Diptera	105275	Sciaridae			449266	Lycoriella	521375	Lycoriella castanescens	BOLD ID Engine	Vouchered:Registered Collection		Jennifer Baxter	2013-05-03				Hagersville, Hagersville ES	Malaise 22-Apr-13 to 03-May-13	42.956	-80.051	Google Earth		Canada	Ontario	Hagersville	EQP-CLL-526
SMTPB2228-13	BIOUG05524-D07	3210107	BIOUG05524-D07	GMP#01656	Biodiversity Institute of Ontario	BOLD:AAH3920	20	Arthropoda	82	Insecta	127	Diptera	105275	Sciaridae			237258	Scatopsciara			BOLD ID Engine	Vouchered:Registered Collection		Stacey Fraser	2013-04-28				Guelph, St. James CS	Malaise 22-Apr-13 to 03-May-13	43.5596	-80.234	Google Earth		Canada	Ontario	Guelph	EQP-CLL-592
SMTPB226-13	BIOUG05503-C12	3208105	BIOUG05503-C12	GMP#00949	Biodiversity Institute of Ontario	BOLD:AAZ5626	20	Arthropoda	82	Insecta	127	Diptera	105275	Sciaridae							BOLD ID Engine	Vouchered:Registered Collection		BIO Collections Staff	2013-04-29				Biodiversity Institute of Ontario	Collected April 22-29 2013. Mixed weather throughout week, sunny and rainy. Overcast and 12C on day of collection.	43.5282	-80.229			Canada	Ontario	Wellington County	EQP-CLL-635
SMTPB2711-13	BIOUG05529-E03	3210590	BIOUG05529-E03	GMP#00870	Biodiversity Institute of Ontario	BOLD:AAZ5626	20	Arthropoda	82	Insecta	127	Diptera	105275	Sciaridae							BOLD ID Engine	Vouchered:Registered Collection		Stephanie Car	2013-05-03	A			Guelph, Mary Phelan ES	Malaise 22-Apr-13 to 3-May-13	43.5129	-80.246	Google Earth		Canada	Ontario	Guelph	EQP-CLL-584
SMTPB362-13	BIOUG05504-G05	3208241	BIOUG05504-G05	GMP#00949	Biodiversity Institute of Ontario	BOLD:ACR4350	20	Arthropoda	82	Insecta	127	Diptera	105275	Sciaridae							BOLD ID Engine	Vouchered:Registered Collection		BIO Collections Staff	2013-04-29				Biodiversity Institute of Ontario	Collected April 22-29 2013. Mixed weather throughout week, sunny and rainy. Overcast and 12C on day of collection.	43.5282	-80.229			Canada	Ontario	Wellington County	EQP-CLL-635
SMTPB4158-13	BIOUG05544-G01	3212037	BIOUG05544-G01	GMP#00854	Biodiversity Institute of Ontario	BOLD:AAH3920	20	Arthropoda	82	Insecta	127	Diptera	105275	Sciaridae			237258	Scatopsciara			BOLD ID Engine			Nicholas Seebach	2013-05-03				St. Mary`s, St. Mary`s DCVI	Malaise 22-Apr-13 to 03-May-13	43.257	-81.134	Google Earth		Canada	Ontario	St. Mary`s	EQP-CLL-576
SMTPB426-13	BIOUG05505-D10	3208305	BIOUG05505-D10	GMP#00790	Biodiversity Institute of Ontario	BOLD:AAH3920	20	Arthropoda	82	Insecta	127	Diptera	105275	Sciaridae			237258	Scatopsciara			BOLD ID Engine			Shayne Campbell	2013-05-03				Guelph, King George PS	Malaise 22-Apr-13 to 03-May-13	43.5543	-80.247	Google Earth		Canada	Ontario	Guelph	EQP-CLL-544
SMTPB4333-13	BIOUG05546-E10	3212212	BIOUG05546-E10	GMP#01672	Biodiversity Institute of Ontario	BOLD:AAZ5626	20	Arthropoda	82	Insecta	127	Diptera	105275	Sciaridae							BOLD ID Engine			Jacqueline Deacon	2013-05-03				Cambridge, Southwood SS	Malaise 22-Apr-13 to 03-May-13	43.35	-80.336	Google Earth		Canada	Ontario	Cambridge	EQP-CLL-599
SMTPB459-13	BIOUG05505-G07	3208338	BIOUG05505-G07	GMP#00790	Biodiversity Institute of Ontario	BOLD:AAH3920	20	Arthropoda	82	Insecta	127	Diptera	105275	Sciaridae			237258	Scatopsciara			BOLD ID Engine			Shayne Campbell	2013-05-03				Guelph, King George PS	Malaise 22-Apr-13 to 03-May-13	43.5543	-80.247	Google Earth		Canada	Ontario	Guelph	EQP-CLL-544
SMTPB460-13	BIOUG05505-G08	3208339	BIOUG05505-G08	GMP#00790	Biodiversity Institute of Ontario	BOLD:AAH3920	20	Arthropoda	82	Insecta	127	Diptera	105275	Sciaridae			237258	Scatopsciara			BOLD ID Engine			Shayne Campbell	2013-05-03				Guelph, King George PS	Malaise 22-Apr-13 to 03-May-13	43.5543	-80.247	Google Earth		Canada	Ontario	Guelph	EQP-CLL-544
SMTPB4928-13	BIOUG05552-G11	3212807	BIOUG05552-G11	GMP#01660	Biodiversity Institute of Ontario	BOLD:AAV1295	20	Arthropoda	82	Insecta	127	Diptera	105275	Sciaridae			106664	Bradysia	106665	Bradysia difformis	BOLD ID Engine	Vouchered:Registered Collection		Greg Staines	2013-04-28			S	Guelph, John F. Ross CVI	Malaise 22-Apr-13 to 28-Apr-13	43.5621	-80.247	Google Earth		Canada	Ontario	Guelph	EQP-CLL-594
SMTPB4953-13	BIOUG05553-B01	3212832	BIOUG05553-B01	GMP#01664	Biodiversity Institute of Ontario	BOLD:AAZ5626	20	Arthropoda	82	Insecta	127	Diptera	105275	Sciaridae							BOLD ID Engine	Vouchered:Registered Collection		Sue Bender	2013-04-28				Guelph, John F. Ross CVI	Malaise 22-Apr-13 to 3-May-13	43.5621	-80.247	Google Earth		Canada	Ontario	Guelph	EQP-CLL-596
SMTPB5332-13	BIOUG05557-A12	3213211	BIOUG05557-A12	GMP#01660	Biodiversity Institute of Ontario	BOLD:ABU5520	20	Arthropoda	82	Insecta	127	Diptera	105275	Sciaridae										Greg Staines	2013-04-28			S	Guelph, John F. Ross CVI	Malaise 22-Apr-13 to 28-Apr-13	43.5621	-80.247	Google Earth		Canada	Ontario	Guelph	EQP-CLL-594
SMTPB5617-13	BIOUG05560-A12	3213496	BIOUG05560-A12	GMP#01660	Biodiversity Institute of Ontario	BOLD:AAZ5626	20	Arthropoda	82	Insecta	127	Diptera	105275	Sciaridae							BOLD ID Engine	Vouchered:Registered Collection		Greg Staines	2013-04-28			S	Guelph, John F. Ross CVI	Malaise 22-Apr-13 to 28-Apr-13	43.5621	-80.247	Google Earth		Canada	Ontario	Guelph	EQP-CLL-594
SMTPB576-13	BIOUG05507-A06	3208455	BIOUG05507-A06	GMP#00790	Biodiversity Institute of Ontario	BOLD:AAZ5626	20	Arthropoda	82	Insecta	127	Diptera	105275	Sciaridae							BOLD ID Engine			Shayne Campbell	2013-05-03				Guelph, King George PS	Malaise 22-Apr-13 to 03-May-13	43.5543	-80.247	Google Earth		Canada	Ontario	Guelph	EQP-CLL-544
SMTPB5929-13	BIOUG05563-D03	3213808	BIOUG05563-D03	GMP#00834	Biodiversity Institute of Ontario	BOLD:ACR7948	20	Arthropoda	82	Insecta	127	Diptera	105275	Sciaridae							BOLD ID Engine	Vouchered:Registered Collection		Alison Myatt	2013-05-03	A		S	Glen Morris, Glen Morris PS	Malaise 22-Apr-13 to 03-May-13	43.273	-80.345	Google Earth		Canada	Ontario	Glen Morris	EQP-CLL-566
SMTPB6584-13	BIOUG05570-C05	3214463	BIOUG05570-C05	GMP#00844	Biodiversity Institute of Ontario	BOLD:AAV1261	20	Arthropoda	82	Insecta	127	Diptera	105275	Sciaridae							BOLD ID Engine	Vouchered:Registered Collection		Sandy Speakman	2013-05-03	A		S	Brantford, Braemar House School	Malaise 22-Apr-13 to 03-May-13	43.168	-80.256	Google Earth		Canada	Ontario	Brantford	EQP-CLL-571
SMTPB6831-13	BIOUG05572-H02	3214710	BIOUG05572-H02	GMP#00840	Biodiversity Institute of Ontario	BOLD:AAZ5626	20	Arthropoda	82	Insecta	127	Diptera	105275	Sciaridae							BOLD ID Engine	Vouchered:Registered Collection		Cathy Dykstra	2013-05-03				Erin, Erin PS	Malaise 22-Apr-13 to 03-May-13	43.775	-80.068	Google Earth		Canada	Ontario	Erin	EQP-CLL-569
SMTPB7930-13	BIOUG05584-D09	3215809	BIOUG05584-D09	GMP#00810	Biodiversity Institute of Ontario	BOLD:ABA1215	20	Arthropoda	82	Insecta	127	Diptera	105275	Sciaridae			449266	Lycoriella	521375	Lycoriella castanescens	BOLD ID Engine			Jennifer Van Bakel	2013-05-03				Milverton, Milverton PS	Malaise 22-Apr-13 to 03-May-13	43.568	-80.928	Google Earth		Canada	Ontario	Milverton	EQP-CLL-554
SMTPB8538-13	BIOUG05590-G11	3216417	BIOUG05590-G11	GMP#00872	Biodiversity Institute of Ontario	BOLD:AAN6444	20	Arthropoda	82	Insecta	127	Diptera	105275	Sciaridae							BOLD ID Engine	Vouchered:Registered Collection		Janette Dear: Lori Burroughs	2013-05-03				Paris, Paris Central ES	Malaise 22-Apr-13 to 03-May-13	43.195	-80.386	Google Earth		Canada	Ontario	Paris	EQP-CLL-508
SMTPB9327-13	BIOUG05599-B05	3217206	BIOUG05599-B05	GMP#00872	Biodiversity Institute of Ontario	BOLD:AAN6444	20	Arthropoda	82	Insecta	127	Diptera	105275	Sciaridae							BOLD ID Engine	Vouchered:Registered Collection		Janette Dear: Lori Burroughs	2013-05-03				Paris, Paris Central ES	Malaise 22-Apr-13 to 03-May-13	43.195	-80.386	Google Earth		Canada	Ontario	Paris	EQP-CLL-508
SMTPB9669-13	BIOUG05602-G02	3217548	BIOUG05602-G02	GMP#00816	Biodiversity Institute of Ontario	BOLD:ABX9069	20	Arthropoda	82	Insecta	127	Diptera	105275	Sciaridae			237258	Scatopsciara	521379	Scatopsciara atomaria	BOLD ID Engine	Vouchered:Registered Collection		Marg Collins	2013-05-03			S	London, St. Anne CS	Malaise 22-Apr-13 to 03-May-13	43.021	-81.21	Google Earth		Canada	Ontario	London	EQP-CLL-557
SMTPB9892-13	BIOUG05605-A12	3217771	BIOUG05605-A12	GMP#00844	Biodiversity Institute of Ontario	BOLD:AAZ5626	20	Arthropoda	82	Insecta	127	Diptera	105275	Sciaridae							BOLD ID Engine	Vouchered:Registered Collection		Sandy Speakman	2013-05-03	A		S	Brantford, Braemar House School	Malaise 22-Apr-13 to 03-May-13	43.168	-80.256	Google Earth		Canada	Ontario	Brantford	EQP-CLL-571
SSBAA1086-12	BIOUG03615-D05	2848075	BIOUG03615-D05	L#12BIOBUS-0449	Biodiversity Institute of Ontario	BOLD:AAH3929	20	Arthropoda	82	Insecta	127	Diptera	105275	Sciaridae								Vouchered:Registered Collection	Whole Voucher	BIOBus 2012	2012-06-20	A		S	Banff NP		51.282	-115.944	GPSmap 60Cx		Canada	Alberta	Banff National Park	Adjacent to train track and Bow River
SSBAA1190-12	BIOUG03616-E02	2848179	BIOUG03616-E02	L#12BIOBUS-0449	Biodiversity Institute of Ontario	BOLD:ACB9379	20	Arthropoda	82	Insecta	127	Diptera	105275	Sciaridae								Vouchered:Registered Collection	Whole Voucher	BIOBus 2012	2012-06-20	A		S	Banff NP		51.282	-115.944	GPSmap 60Cx		Canada	Alberta	Banff National Park	Adjacent to train track and Bow River
SSBAA192-12	BIOUG03498-A02	2836189	BIOUG03498-A02	L#12BIOBUS-0452	Biodiversity Institute of Ontario	BOLD:AAH3920	20	Arthropoda	82	Insecta	127	Diptera	105275	Sciaridae			237258	Scatopsciara				Vouchered:Registered Collection	Whole Voucher	BIOBus 2012	2012-06-20	A		S	Banff NP	June 18, 1 malaise trap collapsed at back	51.282	-115.944	GPSmap 60Cx		Canada	Alberta	Banff National Park	Adjacent to train track and Bow River
SSBAA221-12	BIOUG03498-C07	2836218	BIOUG03498-C07	L#12BIOBUS-0452	Biodiversity Institute of Ontario	BOLD:ACC3084	20	Arthropoda	82	Insecta	127	Diptera	105275	Sciaridae								Vouchered:Registered Collection	Whole Voucher	BIOBus 2012	2012-06-20	A		S	Banff NP	June 18, 1 malaise trap collapsed at back	51.282	-115.944	GPSmap 60Cx		Canada	Alberta	Banff National Park	Adjacent to train track and Bow River
SSBAA2299-12	BIOUG03628-B07	2857264	BIOUG03628-B07	L#12BIOBUS-0449	Biodiversity Institute of Ontario	BOLD:AAH3929	20	Arthropoda	82	Insecta	127	Diptera	105275	Sciaridae								Vouchered:Registered Collection	Whole Voucher	BIOBus 2012	2012-06-20	A		S	Banff NP		51.282	-115.944	GPSmap 60Cx		Canada	Alberta	Banff National Park	Adjacent to train track and Bow River
SSBAA4014-12	BIOUG03778-B12	2873233	BIOUG03778-B12	L#12BIOBUS-0330	Biodiversity Institute of Ontario	BOLD:ACB8788	20	Arthropoda	82	Insecta	127	Diptera	105275	Sciaridae								Vouchered:Registered Collection	Whole Voucher	BIOBus 2012	2012-06-15	A		S	Banff NP		51.282	-115.944	GPSmap 60Cx		Canada	Alberta	Banff National Park	Adjacent to train track and Bow River
SSBAA4341-12	BIOUG03782-H02	2877244	BIOUG03782-H02	L#12BIOBUS-0456	Biodiversity Institute of Ontario	BOLD:ACA8257	20	Arthropoda	82	Insecta	127	Diptera	105275	Sciaridae								Vouchered:Registered Collection	Whole Voucher	BIOBus 2012	2012-06-20	A		S	Banff NP		51.35	-116.063	GPSmap 60Cx		Canada	Alberta	Banff National Park	Adjacent to hydro line
SSBAA4402-12	BIOUG03783-E04	2877305	BIOUG03783-E04	L#12BIOBUS-0456	Biodiversity Institute of Ontario	BOLD:AAH4010	20	Arthropoda	82	Insecta	127	Diptera	105275	Sciaridae								Vouchered:Registered Collection	Whole Voucher	BIOBus 2012	2012-06-20	A		S	Banff NP		51.35	-116.063	GPSmap 60Cx		Canada	Alberta	Banff National Park	Adjacent to hydro line
SSBAA4443-12	BIOUG03783-H09	2877346	BIOUG03783-H09	L#12BIOBUS-0456	Biodiversity Institute of Ontario	BOLD:AAV1310	20	Arthropoda	82	Insecta	127	Diptera	105275	Sciaridae								Vouchered:Registered Collection	Whole Voucher	BIOBus 2012	2012-06-20	A		S	Banff NP		51.35	-116.063	GPSmap 60Cx		Canada	Alberta	Banff National Park	Adjacent to hydro line
SSBAA4873-12	BIOUG03808-D12	2877776	BIOUG03808-D12	L#12BIOBUS-0456	Biodiversity Institute of Ontario	BOLD:AAH4013	20	Arthropoda	82	Insecta	127	Diptera	105275	Sciaridae								Vouchered:Registered Collection	Whole Voucher	BIOBus 2012	2012-06-20	A		S	Banff NP		51.35	-116.063	GPSmap 60Cx		Canada	Alberta	Banff National Park	Adjacent to hydro line
SSBAA636-12	BIOUG03524-F06	2841766	BIOUG03524-F06	L#12BIOBUS-0450	Biodiversity Institute of Ontario	BOLD:AAH4017	20	Arthropoda	82	Insecta	127	Diptera	105275	Sciaridae								Vouchered:Registered Collection	Whole Voucher	BIOBus 2012	2012-06-20	A		S	Banff NP		51.282	-115.944	GPSmap 60Cx		Canada	Alberta	Banff National Park	Adjacent to train track and Bow River
SSBAA911-12	BIOUG03529-E08	2847900	BIOUG03529-E08	L#12BIOBUS-0450	Biodiversity Institute of Ontario	BOLD:ACC1855	20	Arthropoda	82	Insecta	127	Diptera	105275	Sciaridae								Vouchered:Registered Collection	Whole Voucher	BIOBus 2012	2012-06-20	A		S	Banff NP		51.282	-115.944	GPSmap 60Cx		Canada	Alberta	Banff National Park	Adjacent to train track and Bow River
SSBAB1356-12	BIOUG03861-D02	2893650	BIOUG03861-D02	L#12BIOBUS-0458	Biodiversity Institute of Ontario	BOLD:ACB9289	20	Arthropoda	82	Insecta	127	Diptera	105275	Sciaridae								Vouchered:Registered Collection	Whole Voucher	BIOBus 2012	2012-06-20	A		S	Banff NP		51.35	-116.063	GPSmap 60Cx		Canada	Alberta	Banff National Park	Adjacent to hydro line
SSBAB2043-12	BIOUG03894-G11	2903222	BIOUG03894-G11	L#12BIOBUS-0347	Biodiversity Institute of Ontario	BOLD:AAH4010	20	Arthropoda	82	Insecta	127	Diptera	105275	Sciaridae								Vouchered:Registered Collection	Whole Voucher	BIOBus 2012	2012-06-15	A		S	Banff NP		51.35	-116.063	GPSmap 60Cx		Canada	Alberta	Banff National Park	Adjacent to hydro line
SSBAB218-12	BIOUG03809-E09	2884610	BIOUG03809-E09	L#12BIOBUS-0456	Biodiversity Institute of Ontario	BOLD:AAP9896	20	Arthropoda	82	Insecta	127	Diptera	105275	Sciaridae								Vouchered:Registered Collection	Whole Voucher	BIOBus 2012	2012-06-20	A		S	Banff NP		51.35	-116.063	GPSmap 60Cx		Canada	Alberta	Banff National Park	Adjacent to hydro line
SSBAB220-12	BIOUG03809-E11	2884612	BIOUG03809-E11	L#12BIOBUS-0456	Biodiversity Institute of Ontario	BOLD:ACA7884	20	Arthropoda	82	Insecta	127	Diptera	105275	Sciaridae								Vouchered:Registered Collection	Whole Voucher	BIOBus 2012	2012-06-20	A		S	Banff NP		51.35	-116.063	GPSmap 60Cx		Canada	Alberta	Banff National Park	Adjacent to hydro line
SSBAB2279-12	BIOUG03937-C10	2903458	BIOUG03937-C10	L#12BIOBUS-0354	Biodiversity Institute of Ontario	BOLD:AAH4010	20	Arthropoda	82	Insecta	127	Diptera	105275	Sciaridae								Vouchered:Registered Collection	Whole Voucher	BIOBus 2012	2012-06-16	A		S	Banff NP		51.35	-116.063	GPSmap 60Cx		Canada	Alberta	Banff National Park	Adjacent to hydro line
SSBAB2300-12	BIOUG03937-E07	2903479	BIOUG03937-E07	L#12BIOBUS-0354	Biodiversity Institute of Ontario	BOLD:AAH4010	20	Arthropoda	82	Insecta	127	Diptera	105275	Sciaridae								Vouchered:Registered Collection	Whole Voucher	BIOBus 2012	2012-06-16	A		S	Banff NP		51.35	-116.063	GPSmap 60Cx		Canada	Alberta	Banff National Park	Adjacent to hydro line
SSBAB2310-12	BIOUG03937-F05	2903489	BIOUG03937-F05	L#12BIOBUS-0499	Biodiversity Institute of Ontario	BOLD:ACA8257	20	Arthropoda	82	Insecta	127	Diptera	105275	Sciaridae								Vouchered:Registered Collection	Whole Voucher	BIOBus 2012	2012-06-19	A		S	Banff NP		51.35	-116.063	GPSmap 60Cx		Canada	Alberta	Banff National Park	Adjacent to hydro line
SSBAB2334-12	BIOUG03937-H05	2903513	BIOUG03937-H05	L#12BIOBUS-0499	Biodiversity Institute of Ontario	BOLD:ACB7219	20	Arthropoda	82	Insecta	127	Diptera	105275	Sciaridae								Vouchered:Registered Collection	Whole Voucher	BIOBus 2012	2012-06-19	A		S	Banff NP		51.35	-116.063	GPSmap 60Cx		Canada	Alberta	Banff National Park	Adjacent to hydro line
SSBAB243-12	BIOUG03809-G10	2884635	BIOUG03809-G10	L#12BIOBUS-0455	Biodiversity Institute of Ontario	BOLD:ACB2332	20	Arthropoda	82	Insecta	127	Diptera	105275	Sciaridae								Vouchered:Registered Collection	Whole Voucher	BIOBus 2012	2012-06-20	A		S	Banff NP		51.35	-116.063	GPSmap 60Cx		Canada	Alberta	Banff National Park	Adjacent to hydro line
SSBAB2549-12	BIOUG03939-C10	2911583	BIOUG03939-C10	L#12BIOBUS-0499	Biodiversity Institute of Ontario	BOLD:ACA8257	20	Arthropoda	82	Insecta	127	Diptera	105275	Sciaridae								Vouchered:Registered Collection	Whole Voucher	BIOBus 2012	2012-06-19	A		S	Banff NP		51.35	-116.063	GPSmap 60Cx		Canada	Alberta	Banff National Park	Adjacent to hydro line
SSBAB401-12	BIOUG03815-E02	2884793	BIOUG03815-E02	L#12BIOBUS-0455	Biodiversity Institute of Ontario	BOLD:AAL7864	20	Arthropoda	82	Insecta	127	Diptera	105275	Sciaridae								Vouchered:Registered Collection	Whole Voucher	BIOBus 2012	2012-06-20	A		S	Banff NP		51.35	-116.063	GPSmap 60Cx		Canada	Alberta	Banff National Park	Adjacent to hydro line
SSBAB410-12	BIOUG03815-E11	2884802	BIOUG03815-E11	L#12BIOBUS-0455	Biodiversity Institute of Ontario	BOLD:AAP9896	20	Arthropoda	82	Insecta	127	Diptera	105275	Sciaridae								Vouchered:Registered Collection	Whole Voucher	BIOBus 2012	2012-06-20	A		S	Banff NP		51.35	-116.063	GPSmap 60Cx		Canada	Alberta	Banff National Park	Adjacent to hydro line
SSBAB762-12	BIOUG03816-C10	2886367	BIOUG03816-C10	L#12BIOBUS-0455	Biodiversity Institute of Ontario	BOLD:ACA8257	20	Arthropoda	82	Insecta	127	Diptera	105275	Sciaridae								Vouchered:Registered Collection	Whole Voucher	BIOBus 2012	2012-06-20	A		S	Banff NP		51.35	-116.063	GPSmap 60Cx		Canada	Alberta	Banff National Park	Adjacent to hydro line
SSBAB850-12	BIOUG03853-C03	2886455	BIOUG03853-C03	L#12BIOBUS-0454	Biodiversity Institute of Ontario	BOLD:AAL7864	20	Arthropoda	82	Insecta	127	Diptera	105275	Sciaridae								Vouchered:Registered Collection	Whole Voucher	BIOBus 2012	2012-06-20	A		S	Banff NP		51.35	-116.063	GPSmap 60Cx		Canada	Alberta	Banff National Park	Adjacent to hydro line
SSBAB889-12	BIOUG03853-F06	2886494	BIOUG03853-F06	L#12BIOBUS-0454	Biodiversity Institute of Ontario	BOLD:AAL7864	20	Arthropoda	82	Insecta	127	Diptera	105275	Sciaridae								Vouchered:Registered Collection	Whole Voucher	BIOBus 2012	2012-06-20	A		S	Banff NP		51.35	-116.063	GPSmap 60Cx		Canada	Alberta	Banff National Park	Adjacent to hydro line
SSBAB985-12	BIOUG03854-F07	2886590	BIOUG03854-F07	L#12BIOBUS-0454	Biodiversity Institute of Ontario	BOLD:AAL7864	20	Arthropoda	82	Insecta	127	Diptera	105275	Sciaridae								Vouchered:Registered Collection	Whole Voucher	BIOBus 2012	2012-06-20	A		S	Banff NP		51.35	-116.063	GPSmap 60Cx		Canada	Alberta	Banff National Park	Adjacent to hydro line
SSBAC1009-12	BIOUG03988-E11	2915568	BIOUG03988-E11	L#12BIOBUS-0462	Biodiversity Institute of Ontario	BOLD:ACD0809	20	Arthropoda	82	Insecta	127	Diptera	105275	Sciaridae								Vouchered:Registered Collection	Whole Voucher	BIOBus 2012	2012-06-20	A		S	Banff NP		51.407	-116.154	GPSmap 60Cx		Canada	Alberta	Banff National Park
SSBAC1106-12	BIOUG03989-F01	2915665	BIOUG03989-F01	L#12BIOBUS-0460	Biodiversity Institute of Ontario	BOLD:AAL7864	20	Arthropoda	82	Insecta	127	Diptera	105275	Sciaridae								Vouchered:Registered Collection	Whole Voucher	BIOBus 2012	2012-06-20	A		S	Banff NP		51.407	-116.154	GPSmap 60Cx		Canada	Alberta	Banff National Park
SSBAC1355-12	BIOUG04018-C01	2922016	BIOUG04018-C01	L#12BIOBUS-0460	Biodiversity Institute of Ontario	BOLD:AAL7864	20	Arthropoda	82	Insecta	127	Diptera	105275	Sciaridae								Vouchered:Registered Collection	Whole Voucher	BIOBus 2012	2012-06-20	A		S	Banff NP		51.407	-116.154	GPSmap 60Cx		Canada	Alberta	Banff National Park
SSBAC1402-12	BIOUG04018-F12	2922063	BIOUG04018-F12	L#12BIOBUS-0460	Biodiversity Institute of Ontario	BOLD:AAL7864	20	Arthropoda	82	Insecta	127	Diptera	105275	Sciaridae								Vouchered:Registered Collection	Whole Voucher	BIOBus 2012	2012-06-20	A		S	Banff NP		51.407	-116.154	GPSmap 60Cx		Canada	Alberta	Banff National Park
SSBAC2104-12	BIOUG04068-C11	2924241	BIOUG04068-C11	L#12BIOBUS-0460	Biodiversity Institute of Ontario	BOLD:ABY1560	20	Arthropoda	82	Insecta	127	Diptera	105275	Sciaridae								Vouchered:Registered Collection	Whole Voucher	BIOBus 2012	2012-06-20	A		S	Banff NP		51.407	-116.154	GPSmap 60Cx		Canada	Alberta	Banff National Park
SSBAC467-12	BIOUG03982-B04	2911295	BIOUG03982-B04	L#12BIOBUS-0462	Biodiversity Institute of Ontario	BOLD:AAL7888	20	Arthropoda	82	Insecta	127	Diptera	105275	Sciaridae								Vouchered:Registered Collection	Whole Voucher	BIOBus 2012	2012-06-20	A		S	Banff NP		51.407	-116.154	GPSmap 60Cx		Canada	Alberta	Banff National Park
SSBAC770-12	BIOUG03985-A10	2915329	BIOUG03985-A10	L#12BIOBUS-0462	Biodiversity Institute of Ontario	BOLD:AAH4013	20	Arthropoda	82	Insecta	127	Diptera	105275	Sciaridae								Vouchered:Registered Collection	Whole Voucher	BIOBus 2012	2012-06-20	A		S	Banff NP		51.407	-116.154	GPSmap 60Cx		Canada	Alberta	Banff National Park
SSBAC776-12	BIOUG03985-B04	2915335	BIOUG03985-B04	L#12BIOBUS-0462	Biodiversity Institute of Ontario	BOLD:ACA8257	20	Arthropoda	82	Insecta	127	Diptera	105275	Sciaridae								Vouchered:Registered Collection	Whole Voucher	BIOBus 2012	2012-06-20	A		S	Banff NP		51.407	-116.154	GPSmap 60Cx		Canada	Alberta	Banff National Park
SSBAC868-12	BIOUG03987-B01	2915427	BIOUG03987-B01	L#12BIOBUS-0462	Biodiversity Institute of Ontario	BOLD:ACB2301	20	Arthropoda	82	Insecta	127	Diptera	105275	Sciaridae								Vouchered:Registered Collection	Whole Voucher	BIOBus 2012	2012-06-20	A		S	Banff NP		51.407	-116.154	GPSmap 60Cx		Canada	Alberta	Banff National Park
SSBAD1003-12	BIOUG04204-H02	2982908	BIOUG04204-H02	L#12BIOBUS-1335	Biodiversity Institute of Ontario	BOLD:AAH3943	20	Arthropoda	82	Insecta	127	Diptera	105275	Sciaridae								Vouchered:Registered Collection	Whole Voucher	BIOBus 2012	2012-07-28	A		S	Banff NP		51.282	-115.944	GPSmap 60Cx		Canada	Alberta	Banff National Park	Adjacent to train track and Bow River
SSBAD1046-12	BIOUG04205-C10	2982951	BIOUG04205-C10	L#12BIOBUS-1335	Biodiversity Institute of Ontario	BOLD:ACD0537	20	Arthropoda	82	Insecta	127	Diptera	105275	Sciaridae								Vouchered:Registered Collection	Whole Voucher	BIOBus 2012	2012-07-28	A		S	Banff NP		51.282	-115.944	GPSmap 60Cx		Canada	Alberta	Banff National Park	Adjacent to train track and Bow River
SSBAD1248-12	BIOUG04207-D10	2983153	BIOUG04207-D10	L#12BIOBUS-1335	Biodiversity Institute of Ontario	BOLD:ACX5278	20	Arthropoda	82	Insecta	127	Diptera	105275	Sciaridae								Vouchered:Registered Collection	Whole Voucher	BIOBus 2012	2012-07-28	A		S	Banff NP		51.282	-115.944	GPSmap 60Cx		Canada	Alberta	Banff National Park	Adjacent to train track and Bow River
SSBAD1283-12	BIOUG04207-G09	2983188	BIOUG04207-G09	L#12BIOBUS-1335	Biodiversity Institute of Ontario	BOLD:ACD0698	20	Arthropoda	82	Insecta	127	Diptera	105275	Sciaridae								Vouchered:Registered Collection	Whole Voucher	BIOBus 2012	2012-07-28	A		S	Banff NP		51.282	-115.944	GPSmap 60Cx		Canada	Alberta	Banff National Park	Adjacent to train track and Bow River
SSBAD1689-12	BIOUG04279-A04	2998801	BIOUG04279-A04	L#12BIOBUS-1335	Biodiversity Institute of Ontario	BOLD:AAH3943	20	Arthropoda	82	Insecta	127	Diptera	105275	Sciaridae								Vouchered:Registered Collection	Whole Voucher	BIOBus 2012	2012-07-28	A		S	Banff NP		51.282	-115.944	GPSmap 60Cx		Canada	Alberta	Banff National Park	Adjacent to train track and Bow River
SSBAD1765-12	BIOUG04279-G08	2998877	BIOUG04279-G08	L#12BIOBUS-1335	Biodiversity Institute of Ontario	BOLD:ACC9174	20	Arthropoda	82	Insecta	127	Diptera	105275	Sciaridae								Vouchered:Registered Collection	Whole Voucher	BIOBus 2012	2012-07-28	A		S	Banff NP		51.282	-115.944	GPSmap 60Cx		Canada	Alberta	Banff National Park	Adjacent to train track and Bow River
SSBAD328-12	BIOUG04170-E05	2937894	BIOUG04170-E05	L#12BIOBUS-1336	Biodiversity Institute of Ontario	BOLD:ACC5969	20	Arthropoda	82	Insecta	127	Diptera	105275	Sciaridae							Allison Brown	Vouchered:Registered Collection	Whole Voucher	BIOBus 2012	2012-07-28	A		S	Banff NP	July 27 one intercept pan found dried out	51.282	-115.944	GPSmap 60Cx		Canada	Alberta	Banff National Park	Adjacent to train track and Bow River
SSBAD370-12	BIOUG04170-H11	2937936	BIOUG04170-H11	L#12BIOBUS-1336	Biodiversity Institute of Ontario	BOLD:ACC5969	20	Arthropoda	82	Insecta	127	Diptera	105275	Sciaridae							Allison Brown	Vouchered:Registered Collection	Whole Voucher	BIOBus 2012	2012-07-28	A		S	Banff NP	July 27 one intercept pan found dried out	51.282	-115.944	GPSmap 60Cx		Canada	Alberta	Banff National Park	Adjacent to train track and Bow River
SSBAD4255-12	BIOUG04395-B02	3036068	BIOUG04395-B02	L#12BIOBUS-1338	Biodiversity Institute of Ontario	BOLD:ACC5969	20	Arthropoda	82	Insecta	127	Diptera	105275	Sciaridae							Allison Brown	Vouchered:Registered Collection	Whole Voucher	BIOBus 2012	2012-07-28	A		S	Banff NP		51.282	-115.944	GPSmap 60Cx		Canada	Alberta	Banff National Park	Adjacent to train track and Bow River
SSBAD641-12	BIOUG04172-G03	2972669	BIOUG04172-G03	L#12BIOBUS-1335	Biodiversity Institute of Ontario	BOLD:ACC6041	20	Arthropoda	82	Insecta	127	Diptera	105275	Sciaridae								Vouchered:Registered Collection	Whole Voucher	BIOBus 2012	2012-07-28	A		S	Banff NP		51.282	-115.944	GPSmap 60Cx		Canada	Alberta	Banff National Park	Adjacent to train track and Bow River
SSBAE1146-13	BIOUG04855-A04	3117220	BIOUG04855-A04	L#12BIOBUS-1325	Biodiversity Institute of Ontario	BOLD:ACC9174	20	Arthropoda	82	Insecta	127	Diptera	105275	Sciaridae								Vouchered:Registered Collection	Whole Voucher	BIOBus 2012	2012-07-28	A		S	Banff NP		51.35	-116.063	GPSmap 60Cx		Canada	Alberta	Banff National Park	Adjacent to hydro line
SSBAE561-13	BIOUG04605-F09	3110846	BIOUG04605-F09	L#12BIOBUS-1325	Biodiversity Institute of Ontario	BOLD:ACE4214	20	Arthropoda	82	Insecta	127	Diptera	105275	Sciaridae								Vouchered:Registered Collection	Whole Voucher	BIOBus 2012	2012-07-28	A		S	Banff NP		51.35	-116.063	GPSmap 60Cx		Canada	Alberta	Banff National Park	Adjacent to hydro line
SSBAE615-13	BIOUG04606-C04	3110900	BIOUG04606-C04	L#12BIOBUS-1325	Biodiversity Institute of Ontario	BOLD:AAH3926	20	Arthropoda	82	Insecta	127	Diptera	105275	Sciaridae								Vouchered:Registered Collection	Whole Voucher	BIOBus 2012	2012-07-28	A		S	Banff NP		51.35	-116.063	GPSmap 60Cx		Canada	Alberta	Banff National Park	Adjacent to hydro line
SSBAE826-13	BIOUG04853-E01	3111111	BIOUG04853-E01	L#12BIOBUS-1325	Biodiversity Institute of Ontario	BOLD:ACF9595	20	Arthropoda	82	Insecta	127	Diptera	105275	Sciaridae								Vouchered:Registered Collection	Whole Voucher	BIOBus 2012	2012-07-28	A		S	Banff NP		51.35	-116.063	GPSmap 60Cx		Canada	Alberta	Banff National Park	Adjacent to hydro line
SSEIA4836-13	BIOUG05098-H07	3155511	BIOUG05098-H07	L#12BIOBUS-0823	Biodiversity Institute of Ontario	BOLD:AAP9903	20	Arthropoda	82	Insecta	127	Diptera	105275	Sciaridae			106664	Bradysia			Kate Perez	Vouchered:Registered Collection	Whole Voucher	BIOBus 2012	2012-07-01				Elk Island NP		53.567	-112.841	GPSmap 60Cx		Canada	Alberta	Elk Island National Park
SSEIA5304-13	BIOUG05113-G12	3155979	BIOUG05113-G12	L#12BIOBUS-0814	Biodiversity Institute of Ontario	BOLD:AAH4026	20	Arthropoda	82	Insecta	127	Diptera	105275	Sciaridae								Vouchered:Registered Collection	Whole Voucher	BIOBus 2012	2012-07-02				Elk Island NP		53.567	-112.841	GPSmap 60Cx		Canada	Alberta	Elk Island National Park
SSEIA5697-13	BIOUG05119-G11	3156372	BIOUG05119-G11	L#12BIOBUS-0816	Biodiversity Institute of Ontario	BOLD:ACE3965	20	Arthropoda	82	Insecta	127	Diptera	105275	Sciaridae								Vouchered:Registered Collection	Whole Voucher	BIOBus 2012	2012-07-02				Elk Island NP		53.567	-112.841	GPSmap 60Cx		Canada	Alberta	Elk Island National Park
SSEIA6025-13	BIOUG05151-E05	3162438	BIOUG05151-E05	L#12BIOBUS-0781	Biodiversity Institute of Ontario	BOLD:AAH4013	20	Arthropoda	82	Insecta	127	Diptera	105275	Sciaridae								Vouchered:Registered Collection	Whole Voucher	BIOBus 2012	2012-07-03				Elk Island NP		53.567	-112.841	GPSmap 60Cx		Canada	Alberta	Elk Island National Park
SSEIA6531-13	BIOUG05157-E08	3162944	BIOUG05157-E08	L#12BIOBUS-0781	Biodiversity Institute of Ontario	BOLD:AAN6440	20	Arthropoda	82	Insecta	127	Diptera	105275	Sciaridae								Vouchered:Registered Collection	Whole Voucher	BIOBus 2012	2012-07-03				Elk Island NP		53.567	-112.841	GPSmap 60Cx		Canada	Alberta	Elk Island National Park
SSEIB064-13	BIOUG05748-D12	3303168	BIOUG05748-D12	L#12BIOBUS-0786	Biodiversity Institute of Ontario	BOLD:AAH4013	20	Arthropoda	82	Insecta	127	Diptera	105275	Sciaridae								Vouchered:Registered Collection	Whole Voucher	BIOBus 2012	2012-07-03	A		S	Elk Island NP		53.567	-112.851	GPSmap 60Cx		Canada	Alberta	Elk Island National Park
SSEIB083-13	BIOUG05748-F07	3303187	BIOUG05748-F07	L#12BIOBUS-0786	Biodiversity Institute of Ontario	BOLD:AAH4013	20	Arthropoda	82	Insecta	127	Diptera	105275	Sciaridae								Vouchered:Registered Collection	Whole Voucher	BIOBus 2012	2012-07-03	A		S	Elk Island NP		53.567	-112.851	GPSmap 60Cx		Canada	Alberta	Elk Island National Park
SSEIB1260-13	BIOUG05917-A09	3304364	BIOUG05917-A09	L#12BIOBUS-0786	Biodiversity Institute of Ontario	BOLD:ACB9196	20	Arthropoda	82	Insecta	127	Diptera	105275	Sciaridae								Vouchered:Registered Collection	Whole Voucher	BIOBus 2012	2012-07-03	A		S	Elk Island NP		53.567	-112.851	GPSmap 60Cx		Canada	Alberta	Elk Island National Park
SSEIB1355-13	BIOUG05918-A09	3304459	BIOUG05918-A09	L#12BIOBUS-0786	Biodiversity Institute of Ontario	BOLD:AAH3967	20	Arthropoda	82	Insecta	127	Diptera	105275	Sciaridae								Vouchered:Registered Collection	Whole Voucher	BIOBus 2012	2012-07-03	A		S	Elk Island NP		53.567	-112.851	GPSmap 60Cx		Canada	Alberta	Elk Island National Park
SSEIB1413-13	BIOUG05918-F07	3304517	BIOUG05918-F07	L#12BIOBUS-0786	Biodiversity Institute of Ontario	BOLD:ACL3806	20	Arthropoda	82	Insecta	127	Diptera	105275	Sciaridae								Vouchered:Registered Collection	Whole Voucher	BIOBus 2012	2012-07-03	A		S	Elk Island NP		53.567	-112.851	GPSmap 60Cx		Canada	Alberta	Elk Island National Park
SSEIB1440-13	BIOUG05918-H10	3304544	BIOUG05918-H10	L#12BIOBUS-0786	Biodiversity Institute of Ontario	BOLD:ACL9912	20	Arthropoda	82	Insecta	127	Diptera	105275	Sciaridae							Valerie Levesque-Beaudin	Vouchered:Registered Collection	Whole Voucher	BIOBus 2012	2012-07-03	A		S	Elk Island NP		53.567	-112.851	GPSmap 60Cx		Canada	Alberta	Elk Island National Park
SSEIB3220-13	BIOUG05934-D02	3324076	BIOUG05934-D02	L#12BIOBUS-0786	Biodiversity Institute of Ontario	BOLD:AAH4013	20	Arthropoda	82	Insecta	127	Diptera	105275	Sciaridae								Vouchered:Registered Collection	Whole Voucher	BIOBus 2012	2012-07-03			S	Elk Island NP		53.567	-112.851	GPSmap 60Cx		Canada	Alberta	Elk Island National Park
SSEIB343-13	BIOUG05751-D06	3303447	BIOUG05751-D06	L#12BIOBUS-0786	Biodiversity Institute of Ontario	BOLD:ACA8575	20	Arthropoda	82	Insecta	127	Diptera	105275	Sciaridae								Vouchered:Registered Collection	Whole Voucher	BIOBus 2012	2012-07-03	A		S	Elk Island NP		53.567	-112.851	GPSmap 60Cx		Canada	Alberta	Elk Island National Park
SSEIB367-13	BIOUG05751-F06	3303471	BIOUG05751-F06	L#12BIOBUS-0786	Biodiversity Institute of Ontario	BOLD:AAH4013	20	Arthropoda	82	Insecta	127	Diptera	105275	Sciaridae								Vouchered:Registered Collection	Whole Voucher	BIOBus 2012	2012-07-03	A		S	Elk Island NP		53.567	-112.851	GPSmap 60Cx		Canada	Alberta	Elk Island National Park
SSJAA094-13	BIOUG05053-D06	3207060	BIOUG05053-D06	L#12BIOBUS-0305	Biodiversity Institute of Ontario	BOLD:AAL7892	20	Arthropoda	82	Insecta	127	Diptera	105275	Sciaridae								Vouchered:Registered Collection		BIOBus 2012	2012-06-14	A		S	Jasper NP		53.124	-117.775	GPSmap 60Cx		Canada	Alberta	Jasper NP
SSJAA1165-13	BIOUG05237-C07	3227430	BIOUG05237-C07	L#12BIOBUS-0302	Biodiversity Institute of Ontario	BOLD:AAH3612	20	Arthropoda	82	Insecta	127	Diptera	105275	Sciaridae								Vouchered:Registered Collection		BIOBus 2012	2012-06-14	A		S	Jasper NP	|1 pan disturbed, 1 missing and replaced	53.124	-117.775	GPSmap 60Cx		Canada	Alberta	Jasper NP
SSJAA1277-13	BIOUG05238-D12	3227542	BIOUG05238-D12	L#12BIOBUS-0302	Biodiversity Institute of Ontario	BOLD:AAH3612	20	Arthropoda	82	Insecta	127	Diptera	105275	Sciaridae								Vouchered:Registered Collection		BIOBus 2012	2012-06-14	A		S	Jasper NP	|1 pan disturbed, 1 missing and replaced	53.124	-117.775	GPSmap 60Cx		Canada	Alberta	Jasper NP
SSJAA1543-13	BIOUG05239-G02	3229986	BIOUG05239-G02	L#12BIOBUS-0303	Biodiversity Institute of Ontario	BOLD:AAH3612	20	Arthropoda	82	Insecta	127	Diptera	105275	Sciaridae								Vouchered:Registered Collection		BIOBus 2012	2012-06-14	A		S	Jasper NP		53.124	-117.775	GPSmap 60Cx		Canada	Alberta	Jasper NP
SSJAA1909-13	BIOUG05244-A06	3230352	BIOUG05244-A06	L#12BIOBUS-0301	Biodiversity Institute of Ontario	BOLD:AAP9904	20	Arthropoda	82	Insecta	127	Diptera	105275	Sciaridae								Vouchered:Registered Collection		BIOBus 2012	2012-06-14	A		S	Jasper NP		53.124	-117.775	GPSmap 60Cx		Canada	Alberta	Jasper NP
SSJAA1943-13	BIOUG05244-D04	3230386	BIOUG05244-D04	L#12BIOBUS-0301	Biodiversity Institute of Ontario	BOLD:AAP9904	20	Arthropoda	82	Insecta	127	Diptera	105275	Sciaridae								Vouchered:Registered Collection		BIOBus 2012	2012-06-14	A		S	Jasper NP		53.124	-117.775	GPSmap 60Cx		Canada	Alberta	Jasper NP
SSJAA359-13	BIOUG05168-B09	3207325	BIOUG05168-B09	L#12BIOBUS-0305	Biodiversity Institute of Ontario	BOLD:AAP9902	20	Arthropoda	82	Insecta	127	Diptera	105275	Sciaridae								Vouchered:Registered Collection		BIOBus 2012	2012-06-14	A		S	Jasper NP		53.124	-117.775	GPSmap 60Cx		Canada	Alberta	Jasper NP
SSJAA393-13	BIOUG05168-E07	3207359	BIOUG05168-E07	L#12BIOBUS-0305	Biodiversity Institute of Ontario	BOLD:AAH4015	20	Arthropoda	82	Insecta	127	Diptera	105275	Sciaridae								Vouchered:Registered Collection		BIOBus 2012	2012-06-14	A		S	Jasper NP		53.124	-117.775	GPSmap 60Cx		Canada	Alberta	Jasper NP
SSJAA677-13	BIOUG05230-B05	3207643	BIOUG05230-B05	L#12BIOBUS-0305	Biodiversity Institute of Ontario	BOLD:AAH4015	20	Arthropoda	82	Insecta	127	Diptera	105275	Sciaridae								Vouchered:Registered Collection		BIOBus 2012	2012-06-14	A		S	Jasper NP		53.124	-117.775	GPSmap 60Cx		Canada	Alberta	Jasper NP
SSJAA930-13	BIOUG05231-B02	3227195	BIOUG05231-B02	L#12BIOBUS-0302	Biodiversity Institute of Ontario	BOLD:AAH3612	20	Arthropoda	82	Insecta	127	Diptera	105275	Sciaridae								Vouchered:Registered Collection		BIOBus 2012	2012-06-14	A		S	Jasper NP	|1 pan disturbed, 1 missing and replaced	53.124	-117.775	GPSmap 60Cx		Canada	Alberta	Jasper NP
SSJAA962-13	BIOUG05231-D10	3227227	BIOUG05231-D10	L#12BIOBUS-0302	Biodiversity Institute of Ontario	BOLD:AAH3612	20	Arthropoda	82	Insecta	127	Diptera	105275	Sciaridae								Vouchered:Registered Collection		BIOBus 2012	2012-06-14	A		S	Jasper NP	|1 pan disturbed, 1 missing and replaced	53.124	-117.775	GPSmap 60Cx		Canada	Alberta	Jasper NP
SSJAB1526-13	BIOUG05325-E07	3279559	BIOUG05325-E07	L#12BIOBUS-0300	Biodiversity Institute of Ontario	BOLD:ACM1334	20	Arthropoda	82	Insecta	127	Diptera	105275	Sciaridae							Angela Telfer	Vouchered:Registered Collection		BIOBus 2012	2012-06-14	A		S	Jasper NP	|1 intercept trap snapped, but trap ok	53.192	-117.956	GPSmap 60Cx		Canada	Alberta	Jasper NP
SSJAB1546-13	BIOUG05325-G03	3279579	BIOUG05325-G03	L#12BIOBUS-0300	Biodiversity Institute of Ontario	BOLD:ACM1334	20	Arthropoda	82	Insecta	127	Diptera	105275	Sciaridae							Angela Telfer	Vouchered:Registered Collection		BIOBus 2012	2012-06-14	A		S	Jasper NP	|1 intercept trap snapped, but trap ok	53.192	-117.956	GPSmap 60Cx		Canada	Alberta	Jasper NP
SSJAB212-13	BIOUG05291-D07	3236306	BIOUG05291-D07	L#12BIOBUS-0304	Biodiversity Institute of Ontario	BOLD:AAH3927	20	Arthropoda	82	Insecta	127	Diptera	105275	Sciaridae								Vouchered:Registered Collection		BIOBus 2012	2012-06-14	A		S	Jasper NP		53.192	-117.956	GPSmap 60Cx		Canada	Alberta	Jasper NP
SSJAB2348-13	BIOUG05367-G08	3301045	BIOUG05367-G08	L#12BIOBUS-0299	Biodiversity Institute of Ontario	BOLD:ACA4924	20	Arthropoda	82	Insecta	127	Diptera	105275	Sciaridae			521288	Camptochaeta	672079	Camptochaeta uniformis	Kate Perez	Vouchered:Registered Collection		BIOBus 2012	2012-06-14	A		S	Jasper NP		53.192	-117.956	GPSmap 60Cx		Canada	Alberta	Jasper NP
SSJAB2918-13	BIOUG05800-C05	3301615	BIOUG05800-C05	L#12BIOBUS-0299	Biodiversity Institute of Ontario	BOLD:ACL9912	20	Arthropoda	82	Insecta	127	Diptera	105275	Sciaridae							Valerie Levesque-Beaudin	Vouchered:Registered Collection		BIOBus 2012	2012-06-14	A		S	Jasper NP		53.192	-117.956	GPSmap 60Cx		Canada	Alberta	Jasper NP
SSJAB369-13	BIOUG05293-B05	3236463	BIOUG05293-B05	L#12BIOBUS-0304	Biodiversity Institute of Ontario	BOLD:ACN8242	20	Arthropoda	82	Insecta	127	Diptera	105275	Sciaridae								Vouchered:Registered Collection		BIOBus 2012	2012-06-14	A		S	Jasper NP		53.192	-117.956	GPSmap 60Cx		Canada	Alberta	Jasper NP
SSJAB422-13	BIOUG05293-F10	3236516	BIOUG05293-F10	L#12BIOBUS-0304	Biodiversity Institute of Ontario	BOLD:ACA7884	20	Arthropoda	82	Insecta	127	Diptera	105275	Sciaridae							Valerie Levesque-Beaudin	Vouchered:Registered Collection		BIOBus 2012	2012-06-14	A		S	Jasper NP		53.192	-117.956	GPSmap 60Cx		Canada	Alberta	Jasper NP
SSJAB690-13	BIOUG05296-E05	3236784	BIOUG05296-E05	L#12BIOBUS-0304	Biodiversity Institute of Ontario	BOLD:ABY1559	20	Arthropoda	82	Insecta	127	Diptera	105275	Sciaridae								Vouchered:Registered Collection		BIOBus 2012	2012-06-14	A		S	Jasper NP		53.192	-117.956	GPSmap 60Cx		Canada	Alberta	Jasper NP
SSJAB707-13	BIOUG05296-F10	3236801	BIOUG05296-F10	L#12BIOBUS-0304	Biodiversity Institute of Ontario	BOLD:ACM1334	20	Arthropoda	82	Insecta	127	Diptera	105275	Sciaridae							Angela Telfer	Vouchered:Registered Collection		BIOBus 2012	2012-06-14	A		S	Jasper NP		53.192	-117.956	GPSmap 60Cx		Canada	Alberta	Jasper NP
SSJAB729-13	BIOUG05296-H08	3236823	BIOUG05296-H08	L#12BIOBUS-0304	Biodiversity Institute of Ontario	BOLD:ACA7884	20	Arthropoda	82	Insecta	127	Diptera	105275	Sciaridae							Valerie Levesque-Beaudin	Vouchered:Registered Collection		BIOBus 2012	2012-06-14	A		S	Jasper NP		53.192	-117.956	GPSmap 60Cx		Canada	Alberta	Jasper NP
SSJAB796-13	BIOUG05298-D07	3236890	BIOUG05298-D07	L#12BIOBUS-0304	Biodiversity Institute of Ontario	BOLD:ACN8242	20	Arthropoda	82	Insecta	127	Diptera	105275	Sciaridae								Vouchered:Registered Collection		BIOBus 2012	2012-06-14	A		S	Jasper NP		53.192	-117.956	GPSmap 60Cx		Canada	Alberta	Jasper NP
SSJAB797-13	BIOUG05298-D08	3236891	BIOUG05298-D08	L#12BIOBUS-0304	Biodiversity Institute of Ontario	BOLD:ACA7884	20	Arthropoda	82	Insecta	127	Diptera	105275	Sciaridae							Valerie Levesque-Beaudin	Vouchered:Registered Collection		BIOBus 2012	2012-06-14	A		S	Jasper NP		53.192	-117.956	GPSmap 60Cx		Canada	Alberta	Jasper NP
SSJAB881-13	BIOUG05320-C09	3236975	BIOUG05320-C09	L#12BIOBUS-0304	Biodiversity Institute of Ontario	BOLD:ACM1334	20	Arthropoda	82	Insecta	127	Diptera	105275	Sciaridae							Angela Telfer	Vouchered:Registered Collection		BIOBus 2012	2012-06-14	A		S	Jasper NP		53.192	-117.956	GPSmap 60Cx		Canada	Alberta	Jasper NP
SSJAB976-13	BIOUG05321-C09	3237070	BIOUG05321-C09	L#12BIOBUS-0304	Biodiversity Institute of Ontario	BOLD:AAG4879	20	Arthropoda	82	Insecta	127	Diptera	105275	Sciaridae								Vouchered:Registered Collection		BIOBus 2012	2012-06-14	A		S	Jasper NP		53.192	-117.956	GPSmap 60Cx		Canada	Alberta	Jasper NP
SSJAB979-13	BIOUG05321-C12	3237073	BIOUG05321-C12	L#12BIOBUS-0304	Biodiversity Institute of Ontario	BOLD:ACA7884	20	Arthropoda	82	Insecta	127	Diptera	105275	Sciaridae							Valerie Levesque-Beaudin	Vouchered:Registered Collection		BIOBus 2012	2012-06-14	A		S	Jasper NP		53.192	-117.956	GPSmap 60Cx		Canada	Alberta	Jasper NP
SSJAB983-13	BIOUG05321-D04	3237077	BIOUG05321-D04	L#12BIOBUS-0304	Biodiversity Institute of Ontario	BOLD:ACN8242	20	Arthropoda	82	Insecta	127	Diptera	105275	Sciaridae								Vouchered:Registered Collection		BIOBus 2012	2012-06-14	A		S	Jasper NP		53.192	-117.956	GPSmap 60Cx		Canada	Alberta	Jasper NP
SSJAC350-13	BIOUG06116-C12	3360963	BIOUG06116-C12	L#12BIOBUS-0306	Biodiversity Institute of Ontario	BOLD:ACA9645	20	Arthropoda	82	Insecta	127	Diptera	105275	Sciaridae								Vouchered:Registered Collection		BIOBus 2012	2012-06-14	A		S	Jasper NP		53.195	-117.914	GPSmap 60Cx		Canada	Alberta	Jasper NP	Site C21
SSJAC391-13	BIOUG06116-G05	3361004	BIOUG06116-G05	L#12BIOBUS-0306	Biodiversity Institute of Ontario	BOLD:ACA7817	20	Arthropoda	82	Insecta	127	Diptera	105275	Sciaridae							Valerie Levesque-Beaudin	Vouchered:Registered Collection		BIOBus 2012	2012-06-14	A		S	Jasper NP		53.195	-117.914	GPSmap 60Cx		Canada	Alberta	Jasper NP	Site C21
SSPAA1026-13	BIOUG05888-E01	3306102	BIOUG05888-E01	L#12BIOBUS-0951	Biodiversity Institute of Ontario	BOLD:AAH3920	20	Arthropoda	82	Insecta	127	Diptera	105275	Sciaridae			237258	Scatopsciara				Vouchered:Registered Collection		BIOBus 2012	2012-07-14	A		S	Prince Albert NP		53.906	-106.025	GPSmap 60Cx		Canada	Saskatchewan	Prince Albert NP
SSPAA379-13	BIOUG05884-F07	3300158	BIOUG05884-F07	L#12BIOBUS-0951	Biodiversity Institute of Ontario	BOLD:ACC8507	20	Arthropoda	82	Insecta	127	Diptera	105275	Sciaridae								Vouchered:Registered Collection		BIOBus 2012	2012-07-14	A		S	Prince Albert NP		53.906	-106.025	GPSmap 60Cx		Canada	Saskatchewan	Prince Albert NP
SSPAA454-13	BIOUG05886-D11	3300233	BIOUG05886-D11	L#12BIOBUS-0951	Biodiversity Institute of Ontario	BOLD:ACC8507	20	Arthropoda	82	Insecta	127	Diptera	105275	Sciaridae								Vouchered:Registered Collection		BIOBus 2012	2012-07-14	A		S	Prince Albert NP		53.906	-106.025	GPSmap 60Cx		Canada	Saskatchewan	Prince Albert NP
SSPAA655-13	BIOUG05741-E10	3305731	BIOUG05741-E10	L#12BIOBUS-0951	Biodiversity Institute of Ontario	BOLD:ACG3969	20	Arthropoda	82	Insecta	127	Diptera	105275	Sciaridae							Valerie Levesque-Beaudin	Vouchered:Registered Collection		BIOBus 2012	2012-07-14	A		S	Prince Albert NP		53.906	-106.025	GPSmap 60Cx		Canada	Saskatchewan	Prince Albert NP
SSPAA676-13	BIOUG05741-G07	3305752	BIOUG05741-G07	L#12BIOBUS-0951	Biodiversity Institute of Ontario	BOLD:ACG3969	20	Arthropoda	82	Insecta	127	Diptera	105275	Sciaridae							Valerie Levesque-Beaudin	Vouchered:Registered Collection		BIOBus 2012	2012-07-14	A		S	Prince Albert NP		53.906	-106.025	GPSmap 60Cx		Canada	Saskatchewan	Prince Albert NP
SSWLA1384-13	BIOUG04801-B01	3101136	BIOUG04801-B01	L#12BIOBUS-0652	Biodiversity Institute of Ontario	BOLD:ACC1232	20	Arthropoda	82	Insecta	127	Diptera	105275	Sciaridae								Vouchered:Registered Collection		BIOBus 2012	2012-06-27				Waterton Lakes NP	|June 26, intercept found destroyed likely by deer, put up a new trap	49.065	-113.779	GPSmap 60Cx		Canada	Alberta	Waterton Lakes NP
SSWLA2658-13	BIOUG04855-G09	3118154	BIOUG04855-G09	L#12BIOBUS-0655	Biodiversity Institute of Ontario	BOLD:AAP9896	20	Arthropoda	82	Insecta	127	Diptera	105275	Sciaridae								Vouchered:Registered Collection		BIOBus 2012	2012-06-27				Waterton Lakes NP		49.065	-113.779	GPSmap 60Cx		Canada	Alberta	Waterton Lakes NP
SSWLA274-13	BIOUG04668-E08	3095367	BIOUG04668-E08	L#12BIOBUS-0654	Biodiversity Institute of Ontario	BOLD:ACB0699	20	Arthropoda	82	Insecta	127	Diptera	105275	Sciaridae							Valerie Levesque-Beaudin	Vouchered:Registered Collection		BIOBus 2012	2012-06-27				Waterton Lakes NP		49.065	-113.779			Canada	Alberta	Waterton Lakes NP
SSWLA2956-13	BIOUG04866-H10	3118452	BIOUG04866-H10	L#12BIOBUS-0655	Biodiversity Institute of Ontario	BOLD:AAP9896	20	Arthropoda	82	Insecta	127	Diptera	105275	Sciaridae								Vouchered:Registered Collection		BIOBus 2012	2012-06-27			S	Waterton Lakes NP		49.065	-113.779	GPSmap 60Cx		Canada	Alberta	Waterton Lakes NP
SSWLA3022-13	BIOUG04878-F05	3118518	BIOUG04878-F05	L#12BIOBUS-0655	Biodiversity Institute of Ontario	BOLD:ACC1232	20	Arthropoda	82	Insecta	127	Diptera	105275	Sciaridae								Vouchered:Registered Collection		BIOBus 2012	2012-06-27			S	Waterton Lakes NP		49.065	-113.779	GPSmap 60Cx		Canada	Alberta	Waterton Lakes NP
SSWLA3107-13	BIOUG04879-E07	3118603	BIOUG04879-E07	L#12BIOBUS-0655	Biodiversity Institute of Ontario	BOLD:AAP9896	20	Arthropoda	82	Insecta	127	Diptera	105275	Sciaridae								Vouchered:Registered Collection		BIOBus 2012	2012-06-27			S	Waterton Lakes NP		49.065	-113.779	GPSmap 60Cx		Canada	Alberta	Waterton Lakes NP
SSWLA3239-13	BIOUG04880-H08	3118745	BIOUG04880-H08	L#12BIOBUS-0655	Biodiversity Institute of Ontario	BOLD:ACC3077	20	Arthropoda	82	Insecta	127	Diptera	105275	Sciaridae							Valerie Levesque-Beaudin	Vouchered:Registered Collection		BIOBus 2012	2012-06-27			S	Waterton Lakes NP		49.065	-113.779	GPSmap 60Cx		Canada	Alberta	Waterton Lakes NP
SSWLA3281-13	BIOUG04890-D03	3118787	BIOUG04890-D03	L#12BIOBUS-0655	Biodiversity Institute of Ontario	BOLD:AAP9896	20	Arthropoda	82	Insecta	127	Diptera	105275	Sciaridae								Vouchered:Registered Collection		BIOBus 2012	2012-06-27			S	Waterton Lakes NP		49.065	-113.779	GPSmap 60Cx		Canada	Alberta	Waterton Lakes NP
SSWLA3350-13	BIOUG04891-B01	3118856	BIOUG04891-B01	L#12BIOBUS-0655	Biodiversity Institute of Ontario	BOLD:AAP9896	20	Arthropoda	82	Insecta	127	Diptera	105275	Sciaridae								Vouchered:Registered Collection		BIOBus 2012	2012-06-27			S	Waterton Lakes NP		49.065	-113.779	GPSmap 60Cx		Canada	Alberta	Waterton Lakes NP
SSWLA3393-13	BIOUG04891-E08	3118899	BIOUG04891-E08	L#12BIOBUS-0655	Biodiversity Institute of Ontario	BOLD:AAP9896	20	Arthropoda	82	Insecta	127	Diptera	105275	Sciaridae								Vouchered:Registered Collection		BIOBus 2012	2012-06-27			S	Waterton Lakes NP		49.065	-113.779	GPSmap 60Cx		Canada	Alberta	Waterton Lakes NP
SSWLA3440-13	BIOUG04892-A08	3118946	BIOUG04892-A08	L#12BIOBUS-0655	Biodiversity Institute of Ontario	BOLD:ACT0684	20	Arthropoda	82	Insecta	127	Diptera	105275	Sciaridae								Vouchered:Registered Collection		BIOBus 2012	2012-06-27			S	Waterton Lakes NP		49.065	-113.779	GPSmap 60Cx		Canada	Alberta	Waterton Lakes NP
SSWLA3466-13	BIOUG04892-C10	3118972	BIOUG04892-C10	L#12BIOBUS-0655	Biodiversity Institute of Ontario	BOLD:AAP9896	20	Arthropoda	82	Insecta	127	Diptera	105275	Sciaridae								Vouchered:Registered Collection		BIOBus 2012	2012-06-27			S	Waterton Lakes NP		49.065	-113.779	GPSmap 60Cx		Canada	Alberta	Waterton Lakes NP
SSWLA3587-13	BIOUG04893-E12	3119093	BIOUG04893-E12	L#12BIOBUS-0655	Biodiversity Institute of Ontario	BOLD:AAP9896	20	Arthropoda	82	Insecta	127	Diptera	105275	Sciaridae								Vouchered:Registered Collection		BIOBus 2012	2012-06-27			S	Waterton Lakes NP		49.065	-113.779	GPSmap 60Cx		Canada	Alberta	Waterton Lakes NP
SSWLA3617-13	BIOUG04893-H06	3119123	BIOUG04893-H06	L#12BIOBUS-0655	Biodiversity Institute of Ontario	BOLD:AAH3942	20	Arthropoda	82	Insecta	127	Diptera	105275	Sciaridae								Vouchered:Registered Collection		BIOBus 2012	2012-06-27			S	Waterton Lakes NP		49.065	-113.779	GPSmap 60Cx		Canada	Alberta	Waterton Lakes NP
SSWLA3772-13	BIOUG04927-B06	3119278	BIOUG04927-B06	L#12BIOBUS-0655	Biodiversity Institute of Ontario	BOLD:ACG3131	20	Arthropoda	82	Insecta	127	Diptera	105275	Sciaridae							Valerie Levesque-Beaudin	Vouchered:Registered Collection		BIOBus 2012	2012-06-27				Waterton Lakes NP		49.065	-113.779	GPSmap 60Cx		Canada	Alberta	Waterton Lakes NP
SSWLB1978-13	BIOUG05203-D01	3200096	BIOUG05203-D01	L#12BIOBUS-0642	Biodiversity Institute of Ontario	BOLD:ACA8257	20	Arthropoda	82	Insecta	127	Diptera	105275	Sciaridae							Valerie Levesque-Beaudin	Vouchered:Registered Collection		BIOBus 2012	2012-06-27			S	Waterton Lakes NP		49.081	-113.879	GPSmap 60Cx		Canada	Alberta	Waterton Lakes NP
SSWLB2034-13	BIOUG05203-H09	3200152	BIOUG05203-H09	L#12BIOBUS-0642	Biodiversity Institute of Ontario	BOLD:ACB2207	20	Arthropoda	82	Insecta	127	Diptera	105275	Sciaridae							Valerie Levesque-Beaudin	Vouchered:Registered Collection		BIOBus 2012	2012-06-27			S	Waterton Lakes NP		49.081	-113.879	GPSmap 60Cx		Canada	Alberta	Waterton Lakes NP
SSWLB4781-13	BIOUG05402-F06	3261638	BIOUG05402-F06	L#12BIOBUS-0609	Biodiversity Institute of Ontario	BOLD:AAH3942	20	Arthropoda	82	Insecta	127	Diptera	105275	Sciaridae								Vouchered:Registered Collection		BIOBus 2012	2012-06-24				Waterton Lakes NP		49.081	-113.879	GPSmap 60Cx		Canada	Alberta	Waterton Lakes NP
SSWLC238-13	BIOUG05472-F08	3282369	BIOUG05472-F08	L#12BIOBUS-0647	Biodiversity Institute of Ontario	BOLD:AAV1341	20	Arthropoda	82	Insecta	127	Diptera	105275	Sciaridae								Vouchered:Registered Collection		BIOBus 2012	2012-06-27				Waterton Lakes NP		49.059	-114.014	GPSmap 60Cx		Canada	Alberta	Waterton Lakes NP
SSWLC2533-13	BIOUG05841-C06	3290223	BIOUG05841-C06	L#12BIOBUS-0650	Biodiversity Institute of Ontario	BOLD:ACB2301	20	Arthropoda	82	Insecta	127	Diptera	105275	Sciaridae								Vouchered:Registered Collection		BIOBus 2012	2012-06-27			S	Waterton Lakes NP		49.059	-114.014	GPSmap 60Cx		Canada	Alberta	Waterton Lakes NP
SSWLC2605-13	BIOUG05842-A07	3290295	BIOUG05842-A07	L#12BIOBUS-0650	Biodiversity Institute of Ontario	BOLD:AAV1341	20	Arthropoda	82	Insecta	127	Diptera	105275	Sciaridae								Vouchered:Registered Collection		BIOBus 2012	2012-06-27			S	Waterton Lakes NP		49.059	-114.014	GPSmap 60Cx		Canada	Alberta	Waterton Lakes NP
SSWLC2608-13	BIOUG05842-A10	3290298	BIOUG05842-A10	L#12BIOBUS-0650	Biodiversity Institute of Ontario	BOLD:AAP9902	20	Arthropoda	82	Insecta	127	Diptera	105275	Sciaridae								Vouchered:Registered Collection		BIOBus 2012	2012-06-27			S	Waterton Lakes NP		49.059	-114.014	GPSmap 60Cx		Canada	Alberta	Waterton Lakes NP
CNJAB296-12	BIOUG03455-H09	2835170	BIOUG03455-H09	GMP#00389	Biodiversity Institute of Ontario	BOLD:AAP9896	20	Arthropoda	82	Insecta	127	Diptera	105275	Sciaridae								Vouchered:Registered Collection	Whole Voucher	Jen Reimer, J. Andrews, B. Sharp	2012-06-13	A		S	Jasper NP		52.867	-118.077	GPS		Canada	Alberta	Jasper National Park
CNWLN296-13	BIOUG07072-H09	3530257	BIOUG07072-H09	GMP#00287	Biodiversity Institute of Ontario	BOLD:ACD1299	20	Arthropoda	82	Insecta	127	Diptera	105275	Sciaridae								Vouchered:Registered Collection	Whole Voucher	Emma Sylvester	2012-08-07			S	Waterton Lakes NP		49.083	-113.876	GPS		Canada	Alberta	Waterton Lakes National Park	Foothills Parkland Region
CNWLN504-13	BIOUG07342-B10	3530465	BIOUG07342-B10	GMP#00287	Biodiversity Institute of Ontario	BOLD:ACC3077	20	Arthropoda	82	Insecta	127	Diptera	105275	Sciaridae								Vouchered:Registered Collection	Whole Voucher	Emma Sylvester	2012-08-07			S	Waterton Lakes NP		49.083	-113.876	GPS		Canada	Alberta	Waterton Lakes National Park	Foothills Parkland Region
CNWLN616-13	BIOUG07343-D03	3530577	BIOUG07343-D03	GMP#00287	Biodiversity Institute of Ontario	BOLD:AAM9235	20	Arthropoda	82	Insecta	127	Diptera	105275	Sciaridae								Vouchered:Registered Collection	Whole Voucher	Emma Sylvester	2012-08-07			S	Waterton Lakes NP		49.083	-113.876	GPS		Canada	Alberta	Waterton Lakes National Park	Foothills Parkland Region
HPPPA451-13	BIOUG07075-F11	3492514	BIOUG07075-F11	GMP#01730	Biodiversity Institute of Ontario	BOLD:AAH3983	20	Arthropoda	82	Insecta	127	Diptera	105275	Sciaridae			105276	Ctenosciara	521373	Ctenosciara hyalipennis		Vouchered:Registered Collection		Tyler Zemlak	2013-05-25						44.623	-63.569			Canada	Nova Scotia	Halifax
HPPPG227-13	BIOUG07459-F06	3536773	BIOUG07459-F06	GMP#01733	Biodiversity Institute of Ontario	BOLD:ACG3219	20	Arthropoda	82	Insecta	127	Diptera	105275	Sciaridae			521294	Corynoptera			Kate Perez	Vouchered:Registered Collection		Tyler Zemlak	2013-06-14						44.623	-63.569			Canada	Nova Scotia	Halifax
HPPPG245-13	BIOUG07459-G12	3536791	BIOUG07459-G12	GMP#01733	Biodiversity Institute of Ontario	BOLD:ACG3219	20	Arthropoda	82	Insecta	127	Diptera	105275	Sciaridae			521294	Corynoptera			Kate Perez	Vouchered:Registered Collection		Tyler Zemlak	2013-06-14						44.623	-63.569			Canada	Nova Scotia	Halifax
HPPPL311-13	BIOUG07708-A03	3723991	BIOUG07708-A03	GMP#01741	Biodiversity Institute of Ontario	BOLD:AAM9241	20	Arthropoda	82	Insecta	127	Diptera	105275	Sciaridae							Kate Perez	Vouchered:Registered Collection		Tyler Zemlak	2013-08-10						44.623	-63.569			Canada	Nova Scotia	Halifax
HPPPM386-13	BIOUG07774-E01	3725094	BIOUG07774-E01	GMP#01742	Biodiversity Institute of Ontario	BOLD:ACX4194	20	Arthropoda	82	Insecta	127	Diptera	105275	Sciaridae							Kate Perez	Vouchered:Registered Collection		Tyler Zemlak	2013-08-17						44.623	-63.569			Canada	Nova Scotia	Halifax
NGNAA739-13	BIOUG07092-B02	3502993	BIOUG07092-B02	GMP#01945	Biodiversity Institute of Ontario	BOLD:AAL7869	20	Arthropoda	82	Insecta	127	Diptera	105275	Sciaridae			449266	Lycoriella			Kate Perez	Vouchered:Registered Collection		Chrystal Simon	2013-06-13					collected June 6 - June 13, 2013	50.643	-120.517	Google Earth (December 2013)		Canada	British Columbia	10 km W Kamloops	Wetland Remediated Area (treatment) - Site 1
NGNAC955-13	BIOUG07323-C07	3519865	BIOUG07323-C07	GMP#01949	Biodiversity Institute of Ontario	BOLD:ACX5278	20	Arthropoda	82	Insecta	127	Diptera	105275	Sciaridae							Kate Perez	Vouchered:Registered Collection		Chrystal Simon	2013-07-11					collected July 4 - July 11, 2013	50.643	-120.517	Google Earth (December 2013)		Canada	British Columbia	10 km W Kamloops	Wetland Remediated Area (treatment) - Site 1
PAAPR1552-12	BIOUG02831-C03	2742120	BIOUG02831-C03	L#PHPUS-003	Biodiversity Institute of Ontario	BOLD:ACG9235	20	Arthropoda	82	Insecta	127	Diptera	105275	Sciaridae			449266	Lycoriella				Vouchered:Registered Collection		Paul Hebert	2010-04-13					April 10-17	43.537	-80.134			Canada	Ontario	Wellington County	Concession 11/Hume Rd
SSWLC2613-13	BIOUG05842-B03	3290303	BIOUG05842-B03	L#12BIOBUS-0650	Biodiversity Institute of Ontario	BOLD:AAP9896	20	Arthropoda	82	Insecta	127	Diptera	105275	Sciaridae								Vouchered:Registered Collection		BIOBus 2012	2012-06-27			S	Waterton Lakes NP		49.059	-114.014	GPSmap 60Cx		Canada	Alberta	Waterton Lakes NP
SSWLC2614-13	BIOUG05842-B04	3290304	BIOUG05842-B04	L#12BIOBUS-0650	Biodiversity Institute of Ontario	BOLD:ACE1159	20	Arthropoda	82	Insecta	127	Diptera	105275	Sciaridae								Vouchered:Registered Collection		BIOBus 2012	2012-06-27			S	Waterton Lakes NP		49.059	-114.014	GPSmap 60Cx		Canada	Alberta	Waterton Lakes NP
SSWLC265-13	BIOUG05472-H11	3282396	BIOUG05472-H11	L#12BIOBUS-0647	Biodiversity Institute of Ontario	BOLD:AAP8780	20	Arthropoda	82	Insecta	127	Diptera	105275	Sciaridae								Vouchered:Registered Collection		BIOBus 2012	2012-06-27				Waterton Lakes NP		49.059	-114.014	GPSmap 60Cx		Canada	Alberta	Waterton Lakes NP
SSWLC2673-13	BIOUG05842-G03	3290363	BIOUG05842-G03	L#12BIOBUS-0650	Biodiversity Institute of Ontario	BOLD:AAP9896	20	Arthropoda	82	Insecta	127	Diptera	105275	Sciaridae								Vouchered:Registered Collection		BIOBus 2012	2012-06-27			S	Waterton Lakes NP		49.059	-114.014	GPSmap 60Cx		Canada	Alberta	Waterton Lakes NP
SSWLC2779-13	BIOUG05843-H02	3290469	BIOUG05843-H02	L#12BIOBUS-0650	Biodiversity Institute of Ontario	BOLD:AAP9896	20	Arthropoda	82	Insecta	127	Diptera	105275	Sciaridae								Vouchered:Registered Collection		BIOBus 2012	2012-06-27			S	Waterton Lakes NP		49.059	-114.014	GPSmap 60Cx		Canada	Alberta	Waterton Lakes NP
SSWLC2876-13	BIOUG05844-H04	3290566	BIOUG05844-H04	L#12BIOBUS-0650	Biodiversity Institute of Ontario	BOLD:AAP9896	20	Arthropoda	82	Insecta	127	Diptera	105275	Sciaridae								Vouchered:Registered Collection		BIOBus 2012	2012-06-27			S	Waterton Lakes NP		49.059	-114.014	GPSmap 60Cx		Canada	Alberta	Waterton Lakes NP
SSWLC2900-13	BIOUG05845-B05	3290590	BIOUG05845-B05	L#12BIOBUS-0650	Biodiversity Institute of Ontario	BOLD:AAV1341	20	Arthropoda	82	Insecta	127	Diptera	105275	Sciaridae								Vouchered:Registered Collection		BIOBus 2012	2012-06-27				Waterton Lakes NP		49.059	-114.014	GPSmap 60Cx		Canada	Alberta	Waterton Lakes NP
SSWLC2933-13	BIOUG05845-E02	3290623	BIOUG05845-E02	L#12BIOBUS-0650	Biodiversity Institute of Ontario	BOLD:ACC5671	20	Arthropoda	82	Insecta	127	Diptera	105275	Sciaridae							Valerie Levesque-Beaudin	Vouchered:Registered Collection		BIOBus 2012	2012-06-27				Waterton Lakes NP		49.059	-114.014	GPSmap 60Cx		Canada	Alberta	Waterton Lakes NP
SSWLD5718-13	BIOUG06554-A10	3426729	BIOUG06554-A10	L#12BIOBUS-1624	Biodiversity Institute of Ontario	BOLD:ACD1352	20	Arthropoda	82	Insecta	127	Diptera	105275	Sciaridae								Vouchered:Registered Collection		BIOBus 2012	2012-08-11				Waterton Lakes NP	|Aug 8, 1 malaise trap found collapsed at back	49.065	-113.778	GPSmap 60Cx		Canada	Alberta	Waterton Lakes NP
TTMDI1129-10	08TTML-1620	1505720	08TTML-1620	L#TT08-08-28d	Biodiversity Institute of Ontario	BOLD:ABU5521	20	Arthropoda	82	Insecta	127	Diptera	105275	Sciaridae							Valerie Levesque-Beaudin			Tomislav Terzin	2008-08-28	A		S		malaise trap 70% ethanol	43.4464	-80.2512			Canada	Ontario	Puslinch	Hardwood forest
TTMDJ054-10	08TTML-1854	1512497	08TTML-1854	L#TT08-09-18b	Biodiversity Institute of Ontario	BOLD:ABU5520	20	Arthropoda	82	Insecta	127	Diptera	105275	Sciaridae							Valerie Levesque-Beaudin			Tomislav Terzin	2008-09-18	A		S		malaise trap 70% ethanol	43.4464	-80.2512			Canada	Ontario	Puslinch	Hardwood forest
TWDIP271-09	PROBE-TW0318	1137766		PROBE-TW0318	Biodiversity Institute of Ontario	BOLD:AAH3933	20	Arthropoda	82	Insecta	127	Diptera	105275	Sciaridae								Museum Vouchered		A.Thielman	2008-07-14					malaise trap Msp A<VERBATIM LOCALITY>Dene Village|Malaise Trap|58.7364|-94.3236|</VERBATIM LOCALITY>	58.734	-94.112			Canada	Manitoba	Churchill	Malaise Trap
TWDIP299-09	PROBE-TW0346	1137794		PROBE-TW0346	Biodiversity Institute of Ontario	BOLD:AAH3935	20	Arthropoda	82	Insecta	127	Diptera	105275	Sciaridae								Museum Vouchered		A.Thielman	2008-07-14					malaise trap Msp C<VERBATIM LOCALITY>Dene Village|Malaise Trap|58.7364|-94.3236|</VERBATIM LOCALITY>	58.734	-94.112			Canada	Manitoba	Churchill	Malaise Trap
CNBPN123-13	BIOUG05877-H05	3326817	BIOUG05877-H05	GMP#00205	Biodiversity Institute of Ontario	BOLD:ACD1587	20	Arthropoda	82	Insecta	127	Diptera	105275	Sciaridae								Vouchered:Registered Collection	Whole Voucher	Scott Parker	2012-06-28	A		S	Bruce Peninsula NP		45.258	-81.655	GPS		Canada	Ontario	Bruce Peninsula National Park
CNSLP274-13	BIOUG07027-E07	3495484	BIOUG07027-E07	GMP#00142	Biodiversity Institute of Ontario	BOLD:ACA8285	20	Arthropoda	82	Insecta	127	Diptera	105275	Sciaridae							Kate Perez	Vouchered:Registered Collection	Whole Voucher	Thousand Islands NP	2012-07-07			S	Thousand Islands NP		44.475	-75.865	GPS		Canada	Ontario	Thousand Islands National Park	County Road 5
CNSLP848-13	BIOUG07083-F02	3496058	BIOUG07083-F02	GMP#00142	Biodiversity Institute of Ontario	BOLD:ACB8980	20	Arthropoda	82	Insecta	127	Diptera	105275	Sciaridae							Kate Perez	Vouchered:Registered Collection	Whole Voucher	Thousand Islands NP	2012-07-07			S	Thousand Islands NP		44.475	-75.865	GPS		Canada	Ontario	Thousand Islands National Park	County Road 5
CNWBG821-13	BIOUG06533-B12	3413434	BIOUG06533-B12	GMP#00435	Biodiversity Institute of Ontario	BOLD:ACI4823	20	Arthropoda	82	Insecta	127	Diptera	105275	Sciaridae								Vouchered:Registered Collection	Whole Voucher	Nicole Labine	2012-07-27				Wood Buffalo NP		59.811	-111.989	GPS		Canada	Alberta	Wood Buffalo National Park
HPPPA025-13	BIOUG07053-C01	3492088	BIOUG07053-C01	GMP#01730	Biodiversity Institute of Ontario	BOLD:AAH3983	20	Arthropoda	82	Insecta	127	Diptera	105275	Sciaridae			105276	Ctenosciara	521373	Ctenosciara hyalipennis		Vouchered:Registered Collection		Tyler Zemlak	2013-05-25						44.623	-63.569			Canada	Nova Scotia	Halifax
HPPPA056-13	BIOUG07053-E08	3492119	BIOUG07053-E08	GMP#01730	Biodiversity Institute of Ontario	BOLD:AAN6446	20	Arthropoda	82	Insecta	127	Diptera	105275	Sciaridae			521302	Cratyna	645775	Cratyna uliginosa	Kate Perez	DNA/Tissue Vouchered Only		Tyler Zemlak	2013-05-25						44.623	-63.569			Canada	Nova Scotia	Halifax
HPPPA239-13	BIOUG07073-E01	3492302	BIOUG07073-E01	GMP#01730	Biodiversity Institute of Ontario	BOLD:AAM9243	20	Arthropoda	82	Insecta	127	Diptera	105275	Sciaridae			106664	Bradysia	642391	Bradysia polonica	Kate Perez	Vouchered:Registered Collection		Tyler Zemlak	2013-05-25						44.623	-63.569			Canada	Nova Scotia	Halifax
HPPPA282-13	BIOUG07073-H08	3492345	BIOUG07073-H08	GMP#01730	Biodiversity Institute of Ontario	BOLD:AAH3983	20	Arthropoda	82	Insecta	127	Diptera	105275	Sciaridae			105276	Ctenosciara	521373	Ctenosciara hyalipennis		Vouchered:Registered Collection		Tyler Zemlak	2013-05-25						44.623	-63.569			Canada	Nova Scotia	Halifax
HPPPD1360-13	BIOUG07276-A08	3521935	BIOUG07276-A08	GMP#01736	Biodiversity Institute of Ontario	BOLD:AAN6454	20	Arthropoda	82	Insecta	127	Diptera	105275	Sciaridae							Kate Perez	Vouchered:Registered Collection		Tyler Zemlak	2013-07-06					Date range on label was Jun 22-29 but believe it to be mislabeled	44.623	-63.569			Canada	Nova Scotia	Halifax
HPPPE631-13	BIOUG07340-C07	3522623	BIOUG07340-C07	GMP#01738	Biodiversity Institute of Ontario	BOLD:AAH3983	20	Arthropoda	82	Insecta	127	Diptera	105275	Sciaridae			105276	Ctenosciara	521373	Ctenosciara hyalipennis		Vouchered:Registered Collection		Tyler Zemlak	2013-07-20						44.623	-63.569			Canada	Nova Scotia	Halifax
HPPPH770-13	BIOUG07523-H04	3545367	BIOUG07523-H04	GMP#01735	Biodiversity Institute of Ontario	BOLD:ACG3219	20	Arthropoda	82	Insecta	127	Diptera	105275	Sciaridae			521294	Corynoptera			Kate Perez	Vouchered:Registered Collection		Tyler Zemlak	2013-06-29						44.623	-63.569			Canada	Nova Scotia	Halifax
HPPPK012-13	BIOUG07652-G12	3591550	BIOUG07652-G12	GMP#01740	Biodiversity Institute of Ontario	BOLD:AAH3983	20	Arthropoda	82	Insecta	127	Diptera	105275	Sciaridae			105276	Ctenosciara	521373	Ctenosciara hyalipennis		Vouchered:Registered Collection		Tyler Zemlak	2013-08-03						44.623	-63.569			Canada	Nova Scotia	Halifax
HPPPK176-13	BIOUG07662-A01	3591714	BIOUG07662-A01	GMP#01740	Biodiversity Institute of Ontario	BOLD:ACA7687	20	Arthropoda	82	Insecta	127	Diptera	105275	Sciaridae							Kate Perez	Vouchered:Registered Collection		Tyler Zemlak	2013-08-03						44.623	-63.569			Canada	Nova Scotia	Halifax
HPPPK280-13	BIOUG07663-A10	3591818	BIOUG07663-A10	GMP#01740	Biodiversity Institute of Ontario	BOLD:AAP6465	20	Arthropoda	82	Insecta	127	Diptera	105275	Sciaridae							Kate Perez	Vouchered:Registered Collection		Tyler Zemlak	2013-08-03						44.623	-63.569			Canada	Nova Scotia	Halifax
NGNAF289-13	BIOUG07598-H07	3567694	BIOUG07598-H07	GMP#01929	Biodiversity Institute of Ontario	BOLD:ACX5278	20	Arthropoda	82	Insecta	127	Diptera	105275	Sciaridae							Kate Perez	Vouchered:Registered Collection		Chrystal Simon	2013-07-11					collected July 4 - July 11, 2013	50.658	-120.528	Google Earth (December 2013)		Canada	British Columbia	10 km W Kamloops	Grassland Remediated Area (treatment) - Site 2
NGNAG638-13	BIOUG07679-A10	3679689	BIOUG07679-A10	GMP#01985	Biodiversity Institute of Ontario	BOLD:ABA6488	20	Arthropoda	82	Insecta	127	Diptera	105275	Sciaridae							Kate Perez	Vouchered:Registered Collection		Chrystal Simon	2013-06-13					collected June 6 - June 13, 2013	50.663	-120.504	Google Earth (December 2013)		Canada	British Columbia	10 km W Kamloops	Wetland Protected Area (control) - Site 3
NGNAG896-13	BIOUG07682-G06	3679947	BIOUG07682-G06	GMP#01985	Biodiversity Institute of Ontario	BOLD:ACI7429	20	Arthropoda	82	Insecta	127	Diptera	105275	Sciaridae								Vouchered:Registered Collection		Chrystal Simon	2013-06-13					collected June 6 - June 13, 2013	50.663	-120.504	Google Earth (December 2013)		Canada	British Columbia	10 km W Kamloops	Wetland Protected Area (control) - Site 3
PAOCT090-12	BIOUG02934-C05	2766728	BIOUG02934-C05	L#PHPUS-029	Biodiversity Institute of Ontario	BOLD:AAN6444	20	Arthropoda	82	Insecta	127	Diptera	105275	Sciaridae								Vouchered:Registered Collection		Paul Hebert	2010-10-21					Oct 18-25	43.537	-80.134			Canada	Ontario	Wellington County	Concession 11/Hume Rd
RBINA1502-13	BIOUG07960-E03	3744964	BIOUG07960-E03	ON13-C0071	Biodiversity Institute of Ontario	BOLD:AAP6465	20	Arthropoda	82	Insecta	127	Diptera	105275	Sciaridae								Vouchered:Registered Collection		BIO Team	2013-09-15				Rouge National Urban Park	5 Pan traps	43.9027	-79.213	GPS		Canada	Ontario	Rouge National Urban Park	Sector 9
RBINA2073-13	BIOUG07935-C07	3746293	BIOUG07935-C07	ON13-C0012	Biodiversity Institute of Ontario	BOLD:ACF0303	20	Arthropoda	82	Insecta	127	Diptera	105275	Sciaridae								Vouchered:Registered Collection		BIO Team	2013-09-15				Rouge National Urban Park	Malaise trap	43.804	-79.146	GPS		Canada	Ontario	Rouge National Urban Park	Sector 2
RBINA4586-13	BIOUG08037-E08	3755219	BIOUG08037-E08	ON13-C0082	Biodiversity Institute of Ontario	BOLD:AAU6614	20	Arthropoda	82	Insecta	127	Diptera	105275	Sciaridae								Vouchered:Registered Collection		BIO Team	2013-09-15				Rouge National Urban Park	5 Pan traps	43.8157	-79.207	GPS		Canada	Ontario	Rouge National Urban Park	Sector 10
SSBAF5512-13	BIOUG06858-D08	3480874	BIOUG06858-D08	L#12BIOBUS-1332	Biodiversity Institute of Ontario	BOLD:ACH2130	20	Arthropoda	82	Insecta	127	Diptera	105275	Sciaridae								Vouchered:Registered Collection	Whole Voucher	BIOBus 2012	2012-07-28	A		S	Banff NP		51.407	-116.154	GPSmap 60Cx		Canada	Alberta	Banff National Park
SSEIC787-13	BIOUG06845-D06	3456226	BIOUG06845-D06	L#12BIOBUS-0791	Biodiversity Institute of Ontario	BOLD:AAH4013	20	Arthropoda	82	Insecta	127	Diptera	105275	Sciaridae								Vouchered:Registered Collection	Whole Voucher	BIOBus 2012	2012-07-03				Elk Island NP		53.663	-112.823	GPSmap 60Cx		Canada	Alberta	Elk Island National Park
SSJAD794-13	BIOUG06288-H10	3388097	BIOUG06288-H10	L#12BIOBUS-1118	Biodiversity Institute of Ontario	BOLD:AAH3999	20	Arthropoda	82	Insecta	127	Diptera	105275	Sciaridae								Vouchered:Registered Collection		BIOBus 2012	2012-07-21	A		S	Jasper NP		53.124	-117.775	GPSmap 60Cx		Canada	Alberta	Jasper NP
SSWLC3991-13	BIOUG06217-C10	3374358	BIOUG06217-C10	L#12BIOBUS-0633	Biodiversity Institute of Ontario	BOLD:AAP9896	20	Arthropoda	82	Insecta	127	Diptera	105275	Sciaridae								Vouchered:Registered Collection		BIOBus 2012	2012-06-25				Waterton Lakes NP		49.059	-114.014	GPSmap 60Cx		Canada	Alberta	Waterton Lakes NP
CNBAK169-13	BIOUG06801-A06	3451508	BIOUG06801-A06	GMP#00371	Biodiversity Institute of Ontario	BOLD:AAM9255	20	Arthropoda	82	Insecta	127	Diptera	105275	Sciaridae								Vouchered:Registered Collection	Whole Voucher	Gill	2012-08-11	A		S	Banff NP		51.209	-115.51	GPS		Canada	Alberta	Banff National Park
CNPCP188-13	BIOUG07608-A09	3559630	BIOUG07608-A09	GMP#00332	Biodiversity Institute of Ontario	BOLD:ACD1407	20	Arthropoda	82	Insecta	127	Diptera	105275	Sciaridae								Vouchered:Registered Collection	Whole Voucher	John McIntosh	2012-08-23	A		S	Pacific Rim NP		49.048	-125.704	GPS		Canada	British Columbia	Pacific Rim National Park	Ucluelet
CNSLL136-13	BIOUG06793-E12	3452081	BIOUG06793-E12	GMP#00126	Biodiversity Institute of Ontario	BOLD:ACA4507	20	Arthropoda	82	Insecta	127	Diptera	105275	Sciaridae							Kate Perez	Vouchered:Registered Collection	Whole Voucher	Thousand Islands NP	2012-05-11	A		S	Thousand Islands NP		44.475	-75.865	GPS		Canada	Ontario	Thousand Islands National Park	County Road 5
CNSLP559-13	BIOUG07036-A02	3495769	BIOUG07036-A02	GMP#00142	Biodiversity Institute of Ontario	BOLD:ACA8285	20	Arthropoda	82	Insecta	127	Diptera	105275	Sciaridae							Kate Perez	Vouchered:Registered Collection	Whole Voucher	Thousand Islands NP	2012-07-07			S	Thousand Islands NP		44.475	-75.865	GPS		Canada	Ontario	Thousand Islands National Park	County Road 5
CNWBA421-13	BIOUG04532-E07	3050153	BIOUG04532-E07	GMP#00432	Biodiversity Institute of Ontario	BOLD:AAH4013	20	Arthropoda	82	Insecta	127	Diptera	105275	Sciaridae								Vouchered:Registered Collection	Whole Voucher	Nicole Labine	2012-06-14				Wood Buffalo NP		59.811	-111.989	GPS		Canada	Alberta	Wood Buffalo National Park
HPPPB267-13	BIOUG07126-G06	3495036	BIOUG07126-G06	GMP#01732	Biodiversity Institute of Ontario	BOLD:ABX9405	20	Arthropoda	82	Insecta	127	Diptera	105275	Sciaridae							Kate Perez	Vouchered:Registered Collection		Tyler Zemlak	2013-06-08						44.623	-63.569			Canada	Nova Scotia	Halifax
HPPPC751-13	BIOUG07153-H06	3501576	BIOUG07153-H06	GMP#01734	Biodiversity Institute of Ontario	BOLD:ACG3219	20	Arthropoda	82	Insecta	127	Diptera	105275	Sciaridae			521294	Corynoptera			Kate Perez	Vouchered:Registered Collection		Tyler Zemlak	2013-06-22						44.623	-63.569			Canada	Nova Scotia	Halifax
HPPPC904-13	BIOUG07155-E05	3507691	BIOUG07155-E05	GMP#01734	Biodiversity Institute of Ontario	BOLD:ACG3219	20	Arthropoda	82	Insecta	127	Diptera	105275	Sciaridae			521294	Corynoptera			Kate Perez	Vouchered:Registered Collection		Tyler Zemlak	2013-06-22						44.623	-63.569			Canada	Nova Scotia	Halifax
HPPPG145-13	BIOUG07430-G07	3536691	BIOUG07430-G07	GMP#01733	Biodiversity Institute of Ontario	BOLD:ACG3219	20	Arthropoda	82	Insecta	127	Diptera	105275	Sciaridae			521294	Corynoptera			Kate Perez	Vouchered:Registered Collection		Tyler Zemlak	2013-06-14						44.623	-63.569			Canada	Nova Scotia	Halifax
HPPPG233-13	BIOUG07459-F12	3536779	BIOUG07459-F12	GMP#01733	Biodiversity Institute of Ontario	BOLD:ACG3219	20	Arthropoda	82	Insecta	127	Diptera	105275	Sciaridae			521294	Corynoptera			Kate Perez	Vouchered:Registered Collection		Tyler Zemlak	2013-06-14						44.623	-63.569			Canada	Nova Scotia	Halifax
HPPPI825-13	BIOUG07578-C08	3555745	BIOUG07578-C08	GMP#01737	Biodiversity Institute of Ontario	BOLD:ABX7435	20	Arthropoda	82	Insecta	127	Diptera	105275	Sciaridae							Kate Perez	Vouchered:Registered Collection		Tyler Zemlak	2013-07-13						44.623	-63.569			Canada	Nova Scotia	Halifax
HPPPJ612-13	BIOUG07651-C03	3584928	BIOUG07651-C03	GMP#01739	Biodiversity Institute of Ontario	BOLD:AAH3983	20	Arthropoda	82	Insecta	127	Diptera	105275	Sciaridae			105276	Ctenosciara	521373	Ctenosciara hyalipennis		Vouchered:Registered Collection		Tyler Zemlak	2013-07-27						44.623	-63.569			Canada	Nova Scotia	Halifax
HPPPJ621-13	BIOUG07651-C12	3584937	BIOUG07651-C12	GMP#01739	Biodiversity Institute of Ontario	BOLD:AAH3983	20	Arthropoda	82	Insecta	127	Diptera	105275	Sciaridae			105276	Ctenosciara	521373	Ctenosciara hyalipennis		Vouchered:Registered Collection		Tyler Zemlak	2013-07-27						44.623	-63.569			Canada	Nova Scotia	Halifax
HPPPK185-13	BIOUG07662-A10	3591723	BIOUG07662-A10	GMP#01740	Biodiversity Institute of Ontario	BOLD:AAH3983	20	Arthropoda	82	Insecta	127	Diptera	105275	Sciaridae			105276	Ctenosciara	521373	Ctenosciara hyalipennis		Vouchered:Registered Collection		Tyler Zemlak	2013-08-03						44.623	-63.569			Canada	Nova Scotia	Halifax
HPPPL513-13	BIOUG07710-B03	3724193	BIOUG07710-B03	GMP#01741	Biodiversity Institute of Ontario	BOLD:ACX4194	20	Arthropoda	82	Insecta	127	Diptera	105275	Sciaridae							Kate Perez	Vouchered:Registered Collection		Tyler Zemlak	2013-08-10						44.623	-63.569			Canada	Nova Scotia	Halifax
NGNAA1905-13	BIOUG07172-D04	3504159	BIOUG07172-D04	GMP#01945	Biodiversity Institute of Ontario	BOLD:ACF9614	20	Arthropoda	82	Insecta	127	Diptera	105275	Sciaridae							Kate Perez	Vouchered:Registered Collection		Chrystal Simon	2013-06-13					collected June 6 - June 13, 2013	50.643	-120.517	Google Earth (December 2013)		Canada	British Columbia	10 km W Kamloops	Wetland Remediated Area (treatment) - Site 1
NGNAB541-13	BIOUG07181-H09	3509262	BIOUG07181-H09	GMP#01947	Biodiversity Institute of Ontario	BOLD:AAP2699	20	Arthropoda	82	Insecta	127	Diptera	105275	Sciaridae							Kate Perez	Vouchered:Registered Collection		Chrystal Simon	2013-06-27					collected June 20 - June 27, 2013	50.643	-120.517	Google Earth (December 2013)		Canada	British Columbia	10 km W Kamloops	Wetland Remediated Area (treatment) - Site 1
RBINA2090-13	BIOUG07935-D12	3746310	BIOUG07935-D12	ON13-C0012	Biodiversity Institute of Ontario	BOLD:AAN6445	20	Arthropoda	82	Insecta	127	Diptera	105275	Sciaridae								Vouchered:Registered Collection		BIO Team	2013-09-15				Rouge National Urban Park	Malaise trap	43.804	-79.146	GPS		Canada	Ontario	Rouge National Urban Park	Sector 2
RBINA3666-13	BIOUG07902-H06	3749897	BIOUG07902-H06	ON13-C0063	Biodiversity Institute of Ontario	BOLD:ABU5520	20	Arthropoda	82	Insecta	127	Diptera	105275	Sciaridae								Vouchered:Registered Collection		BIO Team	2013-09-15	A			Rouge National Urban Park	Malaise trap	43.8591	-79.209	GPS		Canada	Ontario	Rouge National Urban Park	Sector 8
SMTPB10720-13	BIOUG05613-G08	3218599	BIOUG05613-G08	GMP#00824	Biodiversity Institute of Ontario	BOLD:ABA6415	20	Arthropoda	82	Insecta	127	Diptera	105275	Sciaridae							BOLD ID Engine	Vouchered:Registered Collection		Ron Beal	2013-05-03				Brantford, Prince Charles PS	Malaise 22-Apr-13 to 03-May-13	43.163	-80.257	Google Earth		Canada	Ontario	Brantford	EQP-CLL-561
SSBAF1469-13	BIOUG06414-C04	3408332	BIOUG06414-C04	L#12BIOBUS-1330	Biodiversity Institute of Ontario	BOLD:ACC6042	20	Arthropoda	82	Insecta	127	Diptera	105275	Sciaridae								Vouchered:Registered Collection	Whole Voucher	BIOBus 2012	2012-07-28	A			Banff NP	July 25, 1 malaise trap found partially collapsed, collection bottle intact	51.407	-116.154	GPSmap 60Cx		Canada	Alberta	Banff National Park
SSJAD4209-13	BIOUG06610-E10	3434359	BIOUG06610-E10	L#12BIOBUS-1119	Biodiversity Institute of Ontario	BOLD:AAH3999	20	Arthropoda	82	Insecta	127	Diptera	105275	Sciaridae								Vouchered:Registered Collection		BIOBus 2012	2012-07-21	A		S	Jasper NP		53.124	-117.775	GPSmap 60Cx		Canada	Alberta	Jasper NP
SSJAD4454-13	BIOUG06615-A10	3434604	BIOUG06615-A10	L#12BIOBUS-1119	Biodiversity Institute of Ontario	BOLD:ACU5297	20	Arthropoda	82	Insecta	127	Diptera	105275	Sciaridae								DNA/Tissue Vouchered Only		BIOBus 2012	2012-07-21	A		S	Jasper NP		53.124	-117.775	GPSmap 60Cx		Canada	Alberta	Jasper NP
SSJAD4530-13	BIOUG06615-H02	3434680	BIOUG06615-H02	L#12BIOBUS-1119	Biodiversity Institute of Ontario	BOLD:AAH3937	20	Arthropoda	82	Insecta	127	Diptera	105275	Sciaridae								Vouchered:Registered Collection		BIOBus 2012	2012-07-21	A		S	Jasper NP		53.124	-117.775	GPSmap 60Cx		Canada	Alberta	Jasper NP
SSWLC3989-13	BIOUG06217-C08	3374356	BIOUG06217-C08	L#12BIOBUS-0633	Biodiversity Institute of Ontario	BOLD:AAP9896	20	Arthropoda	82	Insecta	127	Diptera	105275	Sciaridae								Vouchered:Registered Collection		BIOBus 2012	2012-06-25				Waterton Lakes NP		49.059	-114.014	GPSmap 60Cx		Canada	Alberta	Waterton Lakes NP
CNPAO300-13	BIOUG07425-F11	3537694	BIOUG07425-F11	GMP#00267	Biodiversity Institute of Ontario	BOLD:ACA7780	20	Arthropoda	82	Insecta	127	Diptera	105275	Sciaridae								Vouchered:Registered Collection	Whole Voucher	Eric Knight	2012-08-29	A		S	Prince Albert NP		53.85	-106.078	GPS		Canada	Saskatchewan	Prince Albert National Park
CNSLP634-13	BIOUG07036-G05	3495844	BIOUG07036-G05	GMP#00142	Biodiversity Institute of Ontario	BOLD:ACA4746	20	Arthropoda	82	Insecta	127	Diptera	105275	Sciaridae			106664	Bradysia			Kate Perez	Vouchered:Registered Collection	Whole Voucher	Thousand Islands NP	2012-07-07			S	Thousand Islands NP		44.475	-75.865	GPS		Canada	Ontario	Thousand Islands National Park	County Road 5
CNWBH843-13	BIOUG05994-A03	3382007	BIOUG05994-A03	GMP#00435	Biodiversity Institute of Ontario	BOLD:AAH3967	20	Arthropoda	82	Insecta	127	Diptera	105275	Sciaridae								Vouchered:Registered Collection	Whole Voucher	Nicole Labine	2012-07-27				Wood Buffalo NP		59.811	-111.989	GPS		Canada	Alberta	Wood Buffalo National Park
HPPPC1052-13	BIOUG07157-A11	3507839	BIOUG07157-A11	GMP#01734	Biodiversity Institute of Ontario	BOLD:ACG3219	20	Arthropoda	82	Insecta	127	Diptera	105275	Sciaridae			521294	Corynoptera			Kate Perez	Vouchered:Registered Collection		Tyler Zemlak	2013-06-22						44.623	-63.569			Canada	Nova Scotia	Halifax
HPPPF409-13	BIOUG07395-C05	3532884	BIOUG07395-C05	GMP#01731	Biodiversity Institute of Ontario	BOLD:ACI3459	20	Arthropoda	82	Insecta	127	Diptera	105275	Sciaridae							Kate Perez	Vouchered:Registered Collection		Tyler Zemlak	2013-06-01						44.623	-63.569			Canada	Nova Scotia	Halifax
HPPPG212-13	BIOUG07459-E03	3536758	BIOUG07459-E03	GMP#01733	Biodiversity Institute of Ontario	BOLD:ACG3219	20	Arthropoda	82	Insecta	127	Diptera	105275	Sciaridae			521294	Corynoptera			Kate Perez	Vouchered:Registered Collection		Tyler Zemlak	2013-06-14						44.623	-63.569			Canada	Nova Scotia	Halifax
HPPPH599-13	BIOUG07522-A12	3545196	BIOUG07522-A12	GMP#01735	Biodiversity Institute of Ontario	BOLD:AAH3993	20	Arthropoda	82	Insecta	127	Diptera	105275	Sciaridae							Kate Perez	Vouchered:Registered Collection		Tyler Zemlak	2013-06-29						44.623	-63.569			Canada	Nova Scotia	Halifax
HPPPI581-13	BIOUG07575-G01	3555501	BIOUG07575-G01	GMP#01737	Biodiversity Institute of Ontario	BOLD:ABA6511	20	Arthropoda	82	Insecta	127	Diptera	105275	Sciaridae							Kate Perez	Vouchered:Registered Collection		Tyler Zemlak	2013-07-13						44.623	-63.569			Canada	Nova Scotia	Halifax
HPPPI596-13	BIOUG07575-H04	3555516	BIOUG07575-H04	GMP#01737	Biodiversity Institute of Ontario	BOLD:ACI3421	20	Arthropoda	82	Insecta	127	Diptera	105275	Sciaridae							Kate Perez	Vouchered:Registered Collection		Tyler Zemlak	2013-07-13						44.623	-63.569			Canada	Nova Scotia	Halifax
HPPPK240-13	BIOUG07662-F05	3591778	BIOUG07662-F05	GMP#01740	Biodiversity Institute of Ontario	BOLD:AAH3983	20	Arthropoda	82	Insecta	127	Diptera	105275	Sciaridae			105276	Ctenosciara	521373	Ctenosciara hyalipennis		Vouchered:Registered Collection		Tyler Zemlak	2013-08-03						44.623	-63.569			Canada	Nova Scotia	Halifax
HPPPK358-13	BIOUG07663-H04	3591896	BIOUG07663-H04	GMP#01740	Biodiversity Institute of Ontario	BOLD:ACA3774	20	Arthropoda	82	Insecta	127	Diptera	105275	Sciaridae							Kate Perez	Vouchered:Registered Collection		Tyler Zemlak	2013-08-03						44.623	-63.569			Canada	Nova Scotia	Halifax
HPPPK731-13	BIOUG07670-G09	3592269	BIOUG07670-G09	GMP#01740	Biodiversity Institute of Ontario	BOLD:ACH4030	20	Arthropoda	82	Insecta	127	Diptera	105275	Sciaridae							Kate Perez	Vouchered:Registered Collection		Tyler Zemlak	2013-08-03						44.623	-63.569			Canada	Nova Scotia	Halifax
HPPPL383-13	BIOUG07708-G03	3724063	BIOUG07708-G03	GMP#01741	Biodiversity Institute of Ontario	BOLD:ACX4194	20	Arthropoda	82	Insecta	127	Diptera	105275	Sciaridae							Kate Perez	Vouchered:Registered Collection		Tyler Zemlak	2013-08-10						44.623	-63.569			Canada	Nova Scotia	Halifax
NGNAA1205-13	BIOUG07118-A05	3503459	BIOUG07118-A05	GMP#01945	Biodiversity Institute of Ontario	BOLD:ABA6488	20	Arthropoda	82	Insecta	127	Diptera	105275	Sciaridae							Kate Perez	Vouchered:Registered Collection		Chrystal Simon	2013-06-13					collected June 6 - June 13, 2013	50.643	-120.517	Google Earth (December 2013)		Canada	British Columbia	10 km W Kamloops	Wetland Remediated Area (treatment) - Site 1
NGNAA1883-13	BIOUG07172-B06	3504137	BIOUG07172-B06	GMP#01945	Biodiversity Institute of Ontario	BOLD:ACC3077	20	Arthropoda	82	Insecta	127	Diptera	105275	Sciaridae							Kate Perez	Vouchered:Registered Collection		Chrystal Simon	2013-06-13					collected June 6 - June 13, 2013	50.643	-120.517	Google Earth (December 2013)		Canada	British Columbia	10 km W Kamloops	Wetland Remediated Area (treatment) - Site 1
NGNAF456-13	BIOUG07600-F08	3567861	BIOUG07600-F08	GMP#01929	Biodiversity Institute of Ontario	BOLD:ACX5278	20	Arthropoda	82	Insecta	127	Diptera	105275	Sciaridae							Kate Perez	Vouchered:Registered Collection		Chrystal Simon	2013-07-11					collected July 4 - July 11, 2013	50.658	-120.528	Google Earth (December 2013)		Canada	British Columbia	10 km W Kamloops	Grassland Remediated Area (treatment) - Site 2
SSEIB10682-13	BIOUG06741-A02	3445941	BIOUG06741-A02	L#12BIOBUS-0817	Biodiversity Institute of Ontario	BOLD:AAP8777	20	Arthropoda	82	Insecta	127	Diptera	105275	Sciaridae								Vouchered:Registered Collection	Whole Voucher	BIOBus 2012	2012-07-02				Elk Island NP		53.567	-112.851	GPSmap 60Cx		Canada	Alberta	Elk Island National Park
SSEIB2156-13	BIOUG05758-B07	3323012	BIOUG05758-B07	L#12BIOBUS-0786	Biodiversity Institute of Ontario	BOLD:AAV1325	20	Arthropoda	82	Insecta	127	Diptera	105275	Sciaridae								Vouchered:Registered Collection	Whole Voucher	BIOBus 2012	2012-07-03			S	Elk Island NP		53.567	-112.851	GPSmap 60Cx		Canada	Alberta	Elk Island National Park
SSEIB4760-13	BIOUG05968-G01	3345696	BIOUG05968-G01	L#12BIOBUS-0788	Biodiversity Institute of Ontario	BOLD:ACB9196	20	Arthropoda	82	Insecta	127	Diptera	105275	Sciaridae								Vouchered:Registered Collection	Whole Voucher	BIOBus 2012	2012-07-03				Elk Island NP		53.567	-112.851	GPSmap 60Cx		Canada	Alberta	Elk Island National Park
SSEIC1651-13	BIOUG06896-D03	3464089	BIOUG06896-D03	L#12BIOBUS-0792	Biodiversity Institute of Ontario	BOLD:ACE1075	20	Arthropoda	82	Insecta	127	Diptera	105275	Sciaridae								Vouchered:Registered Collection	Whole Voucher	BIOBus 2012	2012-07-03				Elk Island NP		53.663	-112.823	GPSmap 60Cx		Canada	Alberta	Elk Island National Park
SSEIC528-13	BIOUG06842-F08	3455967	BIOUG06842-F08	L#12BIOBUS-0791	Biodiversity Institute of Ontario	BOLD:AAH4013	20	Arthropoda	82	Insecta	127	Diptera	105275	Sciaridae								Vouchered:Registered Collection	Whole Voucher	BIOBus 2012	2012-07-03				Elk Island NP		53.663	-112.823	GPSmap 60Cx		Canada	Alberta	Elk Island National Park
SSJAC2238-13	BIOUG06223-B07	3380080	BIOUG06223-B07	L#12BIOBUS-0296	Biodiversity Institute of Ontario	BOLD:AAP9896	20	Arthropoda	82	Insecta	127	Diptera	105275	Sciaridae								Vouchered:Registered Collection		BIOBus 2012	2012-06-14	A		S	Jasper NP		53.195	-117.914	GPSmap 60Cx		Canada	Alberta	Jasper NP	Site C21
SSJAC491-13	BIOUG06117-G10	3361104	BIOUG06117-G10	L#12BIOBUS-0306	Biodiversity Institute of Ontario	BOLD:AAP9896	20	Arthropoda	82	Insecta	127	Diptera	105275	Sciaridae								Vouchered:Registered Collection		BIOBus 2012	2012-06-14	A		S	Jasper NP		53.195	-117.914	GPSmap 60Cx		Canada	Alberta	Jasper NP	Site C21
SSJAD3810-13	BIOUG06512-G09	3424965	BIOUG06512-G09	L#12BIOBUS-1120	Biodiversity Institute of Ontario	BOLD:AAH3999	20	Arthropoda	82	Insecta	127	Diptera	105275	Sciaridae								Vouchered:Registered Collection		BIOBus 2012	2012-07-21	A		S	Jasper NP		53.124	-117.775	GPSmap 60Cx		Canada	Alberta	Jasper NP
SSPAB2227-13	BIOUG06478-H04	3406366	BIOUG06478-H04	L#12BIOBUS-0958	Biodiversity Institute of Ontario	BOLD:ABV9364	20	Arthropoda	82	Insecta	127	Diptera	105275	Sciaridae								Vouchered:Registered Collection		BIOBus 2012	2012-07-14	A		S	Prince Albert NP		53.987	-106.282	GPSmap 60Cx		Canada	Saskatchewan	Prince Albert NP
CNPAO054-13	BIOUG07421-H05	3537448	BIOUG07421-H05	GMP#00267	Biodiversity Institute of Ontario	BOLD:AAP6422	20	Arthropoda	82	Insecta	127	Diptera	105275	Sciaridae								Vouchered:Registered Collection	Whole Voucher	Eric Knight	2012-08-29	A		S	Prince Albert NP		53.85	-106.078	GPS		Canada	Saskatchewan	Prince Albert National Park
CNWBB081-13	BIOUG04532-H08	3064394	BIOUG04532-H08	GMP#00434	Biodiversity Institute of Ontario	BOLD:AAP9896	20	Arthropoda	82	Insecta	127	Diptera	105275	Sciaridae								Vouchered:Registered Collection	Whole Voucher	Nicole Labine	2012-06-27				Wood Buffalo NP		59.811	-111.989	GPS		Canada	Alberta	Wood Buffalo National Park
CNWBE188-13	BIOUG05869-H09	3300472	BIOUG05869-H09	GMP#00431	Biodiversity Institute of Ontario	BOLD:AAN6438	20	Arthropoda	82	Insecta	127	Diptera	105275	Sciaridae								Vouchered:Registered Collection	Whole Voucher	Nicole Labine	2012-06-07			S	Wood Buffalo NP		59.811	-111.989	GPS		Canada	Alberta	Wood Buffalo National Park
CNWLL551-13	BIOUG06835-D09	3468819	BIOUG06835-D09	GMP#00281	Biodiversity Institute of Ontario	BOLD:ACB9102	20	Arthropoda	82	Insecta	127	Diptera	105275	Sciaridae								Vouchered:Registered Collection	Whole Voucher	Emma Sylvester	2012-06-27			S	Waterton Lakes NP		49.106	-113.819	GPS		Canada	Alberta	Waterton Lakes National Park	Foothills Parkland Region
CNWLN937-13	BIOUG07385-C11	3530898	BIOUG07385-C11	GMP#00287	Biodiversity Institute of Ontario	BOLD:ACI5324	20	Arthropoda	82	Insecta	127	Diptera	105275	Sciaridae								Vouchered:Registered Collection	Whole Voucher	Emma Sylvester	2012-08-07			S	Waterton Lakes NP		49.083	-113.876	GPS		Canada	Alberta	Waterton Lakes National Park	Foothills Parkland Region
HPPPA262-13	BIOUG07073-F12	3492325	BIOUG07073-F12	GMP#01730	Biodiversity Institute of Ontario	BOLD:AAU6513	20	Arthropoda	82	Insecta	127	Diptera	105275	Sciaridae							Kate Perez	Vouchered:Registered Collection		Tyler Zemlak	2013-05-25						44.623	-63.569			Canada	Nova Scotia	Halifax
HPPPA455-13	BIOUG07075-G03	3492518	BIOUG07075-G03	GMP#01730	Biodiversity Institute of Ontario	BOLD:AAM9243	20	Arthropoda	82	Insecta	127	Diptera	105275	Sciaridae			106664	Bradysia	642391	Bradysia polonica	Kate Perez	Vouchered:Registered Collection		Tyler Zemlak	2013-05-25						44.623	-63.569			Canada	Nova Scotia	Halifax
HPPPC748-13	BIOUG07153-H03	3501573	BIOUG07153-H03	GMP#01734	Biodiversity Institute of Ontario	BOLD:AAH3993	20	Arthropoda	82	Insecta	127	Diptera	105275	Sciaridae							Kate Perez	Vouchered:Registered Collection		Tyler Zemlak	2013-06-22						44.623	-63.569			Canada	Nova Scotia	Halifax
HPPPD889-13	BIOUG07224-A02	3515406	BIOUG07224-A02	GMP#01736	Biodiversity Institute of Ontario	BOLD:AAG7059	20	Arthropoda	82	Insecta	127	Diptera	105275	Sciaridae							Kate Perez	Vouchered:Registered Collection		Tyler Zemlak	2013-07-06					Date range on label was Jun 22-29 but believe it to be mislabeled	44.623	-63.569			Canada	Nova Scotia	Halifax
HPPPF253-13	BIOUG07393-F03	3532728	BIOUG07393-F03	GMP#01731	Biodiversity Institute of Ontario	BOLD:AAH3983	20	Arthropoda	82	Insecta	127	Diptera	105275	Sciaridae			105276	Ctenosciara	521373	Ctenosciara hyalipennis		Vouchered:Registered Collection		Tyler Zemlak	2013-06-01						44.623	-63.569			Canada	Nova Scotia	Halifax
HPPPF519-13	BIOUG07396-D08	3532994	BIOUG07396-D08	GMP#01731	Biodiversity Institute of Ontario	BOLD:AAH3983	20	Arthropoda	82	Insecta	127	Diptera	105275	Sciaridae			105276	Ctenosciara	521373	Ctenosciara hyalipennis		Vouchered:Registered Collection		Tyler Zemlak	2013-06-01						44.623	-63.569			Canada	Nova Scotia	Halifax
HPPPL379-13	BIOUG07708-F11	3724059	BIOUG07708-F11	GMP#01741	Biodiversity Institute of Ontario	BOLD:ACX4194	20	Arthropoda	82	Insecta	127	Diptera	105275	Sciaridae							Kate Perez	Vouchered:Registered Collection		Tyler Zemlak	2013-08-10						44.623	-63.569			Canada	Nova Scotia	Halifax
HPPPM343-13	BIOUG07774-A06	3725051	BIOUG07774-A06	GMP#01742	Biodiversity Institute of Ontario	BOLD:ACX4194	20	Arthropoda	82	Insecta	127	Diptera	105275	Sciaridae							Kate Perez	Vouchered:Registered Collection		Tyler Zemlak	2013-08-17						44.623	-63.569			Canada	Nova Scotia	Halifax
HPPPM416-13	BIOUG07774-G07	3725124	BIOUG07774-G07	GMP#01742	Biodiversity Institute of Ontario	BOLD:ACX4194	20	Arthropoda	82	Insecta	127	Diptera	105275	Sciaridae							Kate Perez	Vouchered:Registered Collection		Tyler Zemlak	2013-08-17						44.623	-63.569			Canada	Nova Scotia	Halifax
NGNAA1245-13	BIOUG07118-D09	3503499	BIOUG07118-D09	GMP#01945	Biodiversity Institute of Ontario	BOLD:AAP6465	20	Arthropoda	82	Insecta	127	Diptera	105275	Sciaridae							Kate Perez	Vouchered:Registered Collection		Chrystal Simon	2013-06-13					collected June 6 - June 13, 2013	50.643	-120.517	Google Earth (December 2013)		Canada	British Columbia	10 km W Kamloops	Wetland Remediated Area (treatment) - Site 1
NGNAA563-13	BIOUG07050-C04	3502817	BIOUG07050-C04	GMP#01945	Biodiversity Institute of Ontario	BOLD:ACB2207	20	Arthropoda	82	Insecta	127	Diptera	105275	Sciaridae							Kate Perez	Vouchered:Registered Collection		Chrystal Simon	2013-06-13					collected June 6 - June 13, 2013	50.643	-120.517	Google Earth (December 2013)		Canada	British Columbia	10 km W Kamloops	Wetland Remediated Area (treatment) - Site 1
NGNAK061-13	BIOUG08065-E12	3764253	BIOUG08065-E12	GMP#01967	Biodiversity Institute of Ontario	BOLD:ACX5278	20	Arthropoda	82	Insecta	127	Diptera	105275	Sciaridae							Kate Perez	Vouchered:Registered Collection		Chrystal Simon	2013-06-27					collected June 20 - June 27, 2013	50.672	-120.533	Google Earth (December 2013)		Canada	British Columbia	10 km W Kamloops	Grassland Protected Area (control) - Site 4
PAAUG678-12	BIOUG02908-C11	2758827	BIOUG02908-C11	L#PHPUS-020	Biodiversity Institute of Ontario	BOLD:ABU5520	20	Arthropoda	82	Insecta	127	Diptera	105275	Sciaridae								Vouchered:Registered Collection		Paul Hebert	2010-08-12					Aug. 8-16	43.537	-80.134			Canada	Ontario	Wellington County	Concession 11/Hume Rd
PAJUL400-12	BIOUG02874-B08	2752170	BIOUG02874-B08	L#PHPUS-016	Biodiversity Institute of Ontario	BOLD:AAN6440	20	Arthropoda	82	Insecta	127	Diptera	105275	Sciaridae								Vouchered:Registered Collection		Paul Hebert	2010-07-13					July 10-17	43.537	-80.134			Canada	Ontario	Wellington County	Concession 11/Hume Rd
SSEIB3302-13	BIOUG05935-C01	3324158	BIOUG05935-C01	L#12BIOBUS-0786	Biodiversity Institute of Ontario	BOLD:AAH3920	20	Arthropoda	82	Insecta	127	Diptera	105275	Sciaridae			237258	Scatopsciara				Vouchered:Registered Collection	Whole Voucher	BIOBus 2012	2012-07-03			S	Elk Island NP		53.567	-112.851	GPSmap 60Cx		Canada	Alberta	Elk Island National Park
SSEIC794-13	BIOUG06845-E01	3456233	BIOUG06845-E01	L#12BIOBUS-0791	Biodiversity Institute of Ontario	BOLD:ACA8549	20	Arthropoda	82	Insecta	127	Diptera	105275	Sciaridae							Valerie Levesque-Beaudin	Vouchered:Registered Collection	Whole Voucher	BIOBus 2012	2012-07-03				Elk Island NP		53.663	-112.823	GPSmap 60Cx		Canada	Alberta	Elk Island National Park
SSJAC2245-13	BIOUG06223-C02	3380087	BIOUG06223-C02	L#12BIOBUS-0296	Biodiversity Institute of Ontario	BOLD:AAP9896	20	Arthropoda	82	Insecta	127	Diptera	105275	Sciaridae								Vouchered:Registered Collection		BIOBus 2012	2012-06-14	A		S	Jasper NP		53.195	-117.914	GPSmap 60Cx		Canada	Alberta	Jasper NP	Site C21
SSJAD1009-13	BIOUG06291-B12	3388312	BIOUG06291-B12	L#12BIOBUS-1118	Biodiversity Institute of Ontario	BOLD:AAH3970	20	Arthropoda	82	Insecta	127	Diptera	105275	Sciaridae								Vouchered:Registered Collection		BIOBus 2012	2012-07-21	A		S	Jasper NP		53.124	-117.775	GPSmap 60Cx		Canada	Alberta	Jasper NP
SSPAB3691-13	BIOUG06496-A12	3411901	BIOUG06496-A12	L#12BIOBUS-0958	Biodiversity Institute of Ontario	BOLD:ABV9364	20	Arthropoda	82	Insecta	127	Diptera	105275	Sciaridae								Vouchered:Registered Collection		BIOBus 2012	2012-07-14	A		S	Prince Albert NP		53.987	-106.282	GPSmap 60Cx		Canada	Saskatchewan	Prince Albert NP
SSWLD5401-13	BIOUG06527-F02	3426412	BIOUG06527-F02	L#12BIOBUS-1624	Biodiversity Institute of Ontario	BOLD:ACI4959	20	Arthropoda	82	Insecta	127	Diptera	105275	Sciaridae								Vouchered:Registered Collection		BIOBus 2012	2012-08-11			S	Waterton Lakes NP	|Aug 8, 1 malaise trap found collapsed at back	49.065	-113.778	GPSmap 60Cx		Canada	Alberta	Waterton Lakes NP
CNGIK018-13	BIOUG07013-H02	3512238	BIOUG07013-H02	GMP#00306	Biodiversity Institute of Ontario	BOLD:AAQ2557	20	Arthropoda	82	Insecta	127	Diptera	105275	Sciaridae								Vouchered:Registered Collection	Whole Voucher	Rob Walker	2012-08-02	A		S	Gulf Islands NP		48.673	-123.429	GPS		Canada	British Columbia	Gulf Islands National Park	Harbour Road, Sidney
CNJAB221-12	BIOUG03455-B06	2835095	BIOUG03455-B06	GMP#00389	Biodiversity Institute of Ontario	BOLD:AAL7895	20	Arthropoda	82	Insecta	127	Diptera	105275	Sciaridae								Vouchered:Registered Collection	Whole Voucher	Jen Reimer, J. Andrews, B. Sharp	2012-06-13	A		S	Jasper NP		52.867	-118.077	GPS		Canada	Alberta	Jasper National Park
CNJAB256-12	BIOUG03455-E05	2835130	BIOUG03455-E05	GMP#00389	Biodiversity Institute of Ontario	BOLD:AAH3920	20	Arthropoda	82	Insecta	127	Diptera	105275	Sciaridae			237258	Scatopsciara				Vouchered:Registered Collection	Whole Voucher	Jen Reimer, J. Andrews, B. Sharp	2012-06-13	A		S	Jasper NP		52.867	-118.077	GPS		Canada	Alberta	Jasper National Park
CNPAO046-13	BIOUG07421-G09	3537440	BIOUG07421-G09	GMP#00267	Biodiversity Institute of Ontario	BOLD:AAH3920	20	Arthropoda	82	Insecta	127	Diptera	105275	Sciaridae			237258	Scatopsciara				Vouchered:Registered Collection	Whole Voucher	Eric Knight	2012-08-29	A		S	Prince Albert NP		53.85	-106.078	GPS		Canada	Saskatchewan	Prince Albert National Park
HPPPA458-13	BIOUG07075-G06	3492521	BIOUG07075-G06	GMP#01730	Biodiversity Institute of Ontario	BOLD:AAM9243	20	Arthropoda	82	Insecta	127	Diptera	105275	Sciaridae			106664	Bradysia	642391	Bradysia polonica	Kate Perez	Vouchered:Registered Collection		Tyler Zemlak	2013-05-25						44.623	-63.569			Canada	Nova Scotia	Halifax
HPPPC1038-13	BIOUG07156-H08	3507825	BIOUG07156-H08	GMP#01734	Biodiversity Institute of Ontario	BOLD:ACG3219	20	Arthropoda	82	Insecta	127	Diptera	105275	Sciaridae			521294	Corynoptera			Kate Perez	Vouchered:Registered Collection		Tyler Zemlak	2013-06-22						44.623	-63.569			Canada	Nova Scotia	Halifax
HPPPC737-13	BIOUG07153-G04	3501562	BIOUG07153-G04	GMP#01734	Biodiversity Institute of Ontario	BOLD:ABX7435	20	Arthropoda	82	Insecta	127	Diptera	105275	Sciaridae							Kate Perez	Vouchered:Registered Collection		Tyler Zemlak	2013-06-22						44.623	-63.569			Canada	Nova Scotia	Halifax
HPPPF400-13	BIOUG07395-B08	3532875	BIOUG07395-B08	GMP#01731	Biodiversity Institute of Ontario	BOLD:AAM9243	20	Arthropoda	82	Insecta	127	Diptera	105275	Sciaridae			106664	Bradysia	642391	Bradysia polonica	Kate Perez	Vouchered:Registered Collection		Tyler Zemlak	2013-06-01						44.623	-63.569			Canada	Nova Scotia	Halifax
HPPPF834-13	BIOUG07399-G02	3533309	BIOUG07399-G02	GMP#01731	Biodiversity Institute of Ontario	BOLD:ABX9405	20	Arthropoda	82	Insecta	127	Diptera	105275	Sciaridae							Kate Perez	Vouchered:Registered Collection		Tyler Zemlak	2013-06-01						44.623	-63.569			Canada	Nova Scotia	Halifax
HPPPI477-13	BIOUG07574-F04	3555397	BIOUG07574-F04	GMP#01737	Biodiversity Institute of Ontario	BOLD:AAH3983	20	Arthropoda	82	Insecta	127	Diptera	105275	Sciaridae			105276	Ctenosciara	521373	Ctenosciara hyalipennis		Vouchered:Registered Collection		Tyler Zemlak	2013-07-13						44.623	-63.569			Canada	Nova Scotia	Halifax
HPPPJ166-13	BIOUG07640-E08	3584475	BIOUG07640-E08	GMP#01739	Biodiversity Institute of Ontario	BOLD:AAH3983	20	Arthropoda	82	Insecta	127	Diptera	105275	Sciaridae			105276	Ctenosciara	521373	Ctenosciara hyalipennis		Vouchered:Registered Collection		Tyler Zemlak	2013-07-27						44.623	-63.569			Canada	Nova Scotia	Halifax
HPPPK016-13	BIOUG07652-H04	3591554	BIOUG07652-H04	GMP#01740	Biodiversity Institute of Ontario	BOLD:AAH3983	20	Arthropoda	82	Insecta	127	Diptera	105275	Sciaridae			105276	Ctenosciara	521373	Ctenosciara hyalipennis		Vouchered:Registered Collection		Tyler Zemlak	2013-08-03						44.623	-63.569			Canada	Nova Scotia	Halifax
HPPPK678-13	BIOUG07670-C04	3592216	BIOUG07670-C04	GMP#01740	Biodiversity Institute of Ontario	BOLD:ACI3421	20	Arthropoda	82	Insecta	127	Diptera	105275	Sciaridae							Kate Perez	Vouchered:Registered Collection		Tyler Zemlak	2013-08-03						44.623	-63.569			Canada	Nova Scotia	Halifax
HPPPM362-13	BIOUG07774-C01	3725070	BIOUG07774-C01	GMP#01742	Biodiversity Institute of Ontario	BOLD:ACX4194	20	Arthropoda	82	Insecta	127	Diptera	105275	Sciaridae							Kate Perez	Vouchered:Registered Collection		Tyler Zemlak	2013-08-17						44.623	-63.569			Canada	Nova Scotia	Halifax
HPPPM396-13	BIOUG07774-E11	3725104	BIOUG07774-E11	GMP#01742	Biodiversity Institute of Ontario	BOLD:ACX4194	20	Arthropoda	82	Insecta	127	Diptera	105275	Sciaridae							Kate Perez	Vouchered:Registered Collection		Tyler Zemlak	2013-08-17						44.623	-63.569			Canada	Nova Scotia	Halifax
RBINA3612-13	BIOUG07902-C12	3749843	BIOUG07902-C12	ON13-C0063	Biodiversity Institute of Ontario	BOLD:AAV1261	20	Arthropoda	82	Insecta	127	Diptera	105275	Sciaridae								Vouchered:Registered Collection		BIO Team	2013-09-15	A			Rouge National Urban Park	Malaise trap	43.8591	-79.209	GPS		Canada	Ontario	Rouge National Urban Park	Sector 8
SSBAF3519-13	BIOUG06562-E01	3422275	BIOUG06562-E01	L#12BIOBUS-1331	Biodiversity Institute of Ontario	BOLD:ACC6042	20	Arthropoda	82	Insecta	127	Diptera	105275	Sciaridae								Vouchered:Registered Collection	Whole Voucher	BIOBus 2012	2012-07-28	A			Banff NP		51.407	-116.154	GPSmap 60Cx		Canada	Alberta	Banff National Park
SSEIB6350-13	BIOUG06306-A03	3384925	BIOUG06306-A03	L#12BIOBUS-0787	Biodiversity Institute of Ontario	BOLD:AAH3941	20	Arthropoda	82	Insecta	127	Diptera	105275	Sciaridae			449266	Lycoriella			Kate Perez	Vouchered:Registered Collection	Whole Voucher	BIOBus 2012	2012-07-03				Elk Island NP		53.567	-112.851	GPSmap 60Cx		Canada	Alberta	Elk Island National Park
SSEIC381-13	BIOUG06841-B04	3455820	BIOUG06841-B04	L#12BIOBUS-0791	Biodiversity Institute of Ontario	BOLD:AAG4879	20	Arthropoda	82	Insecta	127	Diptera	105275	Sciaridae								Vouchered:Registered Collection	Whole Voucher	BIOBus 2012	2012-07-03				Elk Island NP		53.663	-112.823	GPSmap 60Cx		Canada	Alberta	Elk Island National Park
SSEIC588-13	BIOUG06843-C09	3456027	BIOUG06843-C09	L#12BIOBUS-0791	Biodiversity Institute of Ontario	BOLD:ACC2373	20	Arthropoda	82	Insecta	127	Diptera	105275	Sciaridae								Vouchered:Registered Collection	Whole Voucher	BIOBus 2012	2012-07-03				Elk Island NP		53.663	-112.823	GPSmap 60Cx		Canada	Alberta	Elk Island National Park
SSEIC764-13	BIOUG06845-B07	3456203	BIOUG06845-B07	L#12BIOBUS-0791	Biodiversity Institute of Ontario	BOLD:ACG0868	20	Arthropoda	82	Insecta	127	Diptera	105275	Sciaridae							Valerie Levesque-Beaudin	Vouchered:Registered Collection	Whole Voucher	BIOBus 2012	2012-07-03				Elk Island NP		53.663	-112.823	GPSmap 60Cx		Canada	Alberta	Elk Island National Park
SSJAC1958-13	BIOUG06222-E09	3374142	BIOUG06222-E09	L#12BIOBUS-0297	Biodiversity Institute of Ontario	BOLD:ACA7817	20	Arthropoda	82	Insecta	127	Diptera	105275	Sciaridae							Valerie Levesque-Beaudin	Vouchered:Registered Collection		BIOBus 2012	2012-06-14	A		S	Jasper NP		53.195	-117.914	GPSmap 60Cx		Canada	Alberta	Jasper NP	Site C21
SSJAD1028-13	BIOUG06291-D07	3388331	BIOUG06291-D07	L#12BIOBUS-1118	Biodiversity Institute of Ontario	BOLD:AAH3997	20	Arthropoda	82	Insecta	127	Diptera	105275	Sciaridae								Vouchered:Registered Collection		BIOBus 2012	2012-07-21	A		S	Jasper NP		53.124	-117.775	GPSmap 60Cx		Canada	Alberta	Jasper NP
SSJAD4490-13	BIOUG06615-D10	3434640	BIOUG06615-D10	L#12BIOBUS-1119	Biodiversity Institute of Ontario	BOLD:ACC4451	20	Arthropoda	82	Insecta	127	Diptera	105275	Sciaridae								Vouchered:Registered Collection		BIOBus 2012	2012-07-21	A		S	Jasper NP		53.124	-117.775	GPSmap 60Cx		Canada	Alberta	Jasper NP
SSWLC3979-13	BIOUG06217-B10	3374346	BIOUG06217-B10	L#12BIOBUS-0633	Biodiversity Institute of Ontario	BOLD:AAP9896	20	Arthropoda	82	Insecta	127	Diptera	105275	Sciaridae								Vouchered:Registered Collection		BIOBus 2012	2012-06-25				Waterton Lakes NP		49.059	-114.014	GPSmap 60Cx		Canada	Alberta	Waterton Lakes NP
CNSLQ598-13	BIOUG07027-D01	3489058	BIOUG07027-D01	GMP#00143	Biodiversity Institute of Ontario	BOLD:ACN2240	20	Arthropoda	82	Insecta	127	Diptera	105275	Sciaridae							Kate Perez	Vouchered:Registered Collection	Whole Voucher	Thousand Islands NP	2012-07-20			S	Thousand Islands NP		44.475	-75.865	GPS		Canada	Ontario	Thousand Islands National Park	County Road 5
CNWBG418-13	BIOUG06529-A01	3413031	BIOUG06529-A01	GMP#00435	Biodiversity Institute of Ontario	BOLD:AAL7870	20	Arthropoda	82	Insecta	127	Diptera	105275	Sciaridae								Vouchered:Registered Collection	Whole Voucher	Nicole Labine	2012-07-27				Wood Buffalo NP		59.811	-111.989	GPS		Canada	Alberta	Wood Buffalo National Park
CNWBG589-13	BIOUG06530-G05	3413202	BIOUG06530-G05	GMP#00435	Biodiversity Institute of Ontario	BOLD:ACC8043	20	Arthropoda	82	Insecta	127	Diptera	105275	Sciaridae								Vouchered:Registered Collection	Whole Voucher	Nicole Labine	2012-07-27				Wood Buffalo NP		59.811	-111.989	GPS		Canada	Alberta	Wood Buffalo National Park
CNWLO480-13	BIOUG07538-H05	3552927	BIOUG07538-H05	GMP#00288	Biodiversity Institute of Ontario	BOLD:ACC7708	20	Arthropoda	82	Insecta	127	Diptera	105275	Sciaridae								Vouchered:Registered Collection	Whole Voucher	Cyndi Smith	2012-08-28				Waterton Lakes NP		49.083	-113.876	GPS		Canada	Alberta	Waterton Lakes National Park	Foothills Parkland Region
CNWLQ229-13	BIOUG07593-A05	3568850	BIOUG07593-A05	GMP#00292	Biodiversity Institute of Ontario	BOLD:AAV1341	20	Arthropoda	82	Insecta	127	Diptera	105275	Sciaridae								Vouchered:Registered Collection	Whole Voucher	Barb Johnston	2012-09-25			S	Waterton Lakes NP		49.083	-113.876	GPS		Canada	Alberta	Waterton Lakes National Park	Foothills Parkland Region
HPPPC452-13	BIOUG07150-G04	3501277	BIOUG07150-G04	GMP#01734	Biodiversity Institute of Ontario	BOLD:ACG3219	20	Arthropoda	82	Insecta	127	Diptera	105275	Sciaridae			521294	Corynoptera			Kate Perez	Vouchered:Registered Collection		Tyler Zemlak	2013-06-22						44.623	-63.569			Canada	Nova Scotia	Halifax
HPPPE1094-13	BIOUG07353-C07	3525453	BIOUG07353-C07	GMP#01738	Biodiversity Institute of Ontario	BOLD:AAH3983	20	Arthropoda	82	Insecta	127	Diptera	105275	Sciaridae			105276	Ctenosciara	521373	Ctenosciara hyalipennis		Vouchered:Registered Collection		Tyler Zemlak	2013-07-20						44.623	-63.569			Canada	Nova Scotia	Halifax
HPPPF008-13	BIOUG07374-A08	3532483	BIOUG07374-A08	GMP#01731	Biodiversity Institute of Ontario	BOLD:AAU6626	20	Arthropoda	82	Insecta	127	Diptera	105275	Sciaridae							Kate Perez	Vouchered:Registered Collection		Tyler Zemlak	2013-06-01						44.623	-63.569			Canada	Nova Scotia	Halifax
HPPPG160-13	BIOUG07430-H10	3536706	BIOUG07430-H10	GMP#01733	Biodiversity Institute of Ontario	BOLD:ACG3219	20	Arthropoda	82	Insecta	127	Diptera	105275	Sciaridae			521294	Corynoptera			Kate Perez	Vouchered:Registered Collection		Tyler Zemlak	2013-06-14						44.623	-63.569			Canada	Nova Scotia	Halifax
HPPPI780-13	BIOUG07577-G10	3555700	BIOUG07577-G10	GMP#01737	Biodiversity Institute of Ontario	BOLD:ACI3421	20	Arthropoda	82	Insecta	127	Diptera	105275	Sciaridae							Kate Perez	Vouchered:Registered Collection		Tyler Zemlak	2013-07-13						44.623	-63.569			Canada	Nova Scotia	Halifax
HPPPJ956-13	BIOUG07652-E12	3591488	BIOUG07652-E12	GMP#01739	Biodiversity Institute of Ontario	BOLD:AAH3983	20	Arthropoda	82	Insecta	127	Diptera	105275	Sciaridae			105276	Ctenosciara	521373	Ctenosciara hyalipennis		Vouchered:Registered Collection		Tyler Zemlak	2013-07-27						44.623	-63.569			Canada	Nova Scotia	Halifax
HPPPL090-13	BIOUG07706-H06	3674252	BIOUG07706-H06	GMP#01741	Biodiversity Institute of Ontario	BOLD:ACX4194	20	Arthropoda	82	Insecta	127	Diptera	105275	Sciaridae							Kate Perez	Vouchered:Registered Collection		Tyler Zemlak	2013-08-10						44.623	-63.569			Canada	Nova Scotia	Halifax
HPPPL531-13	BIOUG07710-C09	3724211	BIOUG07710-C09	GMP#01741	Biodiversity Institute of Ontario	BOLD:ACX4194	20	Arthropoda	82	Insecta	127	Diptera	105275	Sciaridae							Kate Perez	Vouchered:Registered Collection		Tyler Zemlak	2013-08-10						44.623	-63.569			Canada	Nova Scotia	Halifax
NGNAB370-13	BIOUG07178-B05	3509091	BIOUG07178-B05	GMP#01947	Biodiversity Institute of Ontario	BOLD:AAH3942	20	Arthropoda	82	Insecta	127	Diptera	105275	Sciaridae							Kate Perez	Vouchered:Registered Collection		Chrystal Simon	2013-06-27					collected June 20 - June 27, 2013	50.643	-120.517	Google Earth (December 2013)		Canada	British Columbia	10 km W Kamloops	Wetland Remediated Area (treatment) - Site 1
NGNAG456-13	BIOUG07677-B06	3679507	BIOUG07677-B06	GMP#01985	Biodiversity Institute of Ontario	BOLD:ABA6488	20	Arthropoda	82	Insecta	127	Diptera	105275	Sciaridae							Kate Perez	Vouchered:Registered Collection		Chrystal Simon	2013-06-13					collected June 6 - June 13, 2013	50.663	-120.504	Google Earth (December 2013)		Canada	British Columbia	10 km W Kamloops	Wetland Protected Area (control) - Site 3
RBINA2093-13	BIOUG07935-E03	3746313	BIOUG07935-E03	ON13-C0012	Biodiversity Institute of Ontario	BOLD:AAN6447	20	Arthropoda	82	Insecta	127	Diptera	105275	Sciaridae								Vouchered:Registered Collection		BIO Team	2013-09-15				Rouge National Urban Park	Malaise trap	43.804	-79.146	GPS		Canada	Ontario	Rouge National Urban Park	Sector 2
SSEIC586-13	BIOUG06843-C07	3456025	BIOUG06843-C07	L#12BIOBUS-0791	Biodiversity Institute of Ontario	BOLD:ABX9405	20	Arthropoda	82	Insecta	127	Diptera	105275	Sciaridae								Vouchered:Registered Collection	Whole Voucher	BIOBus 2012	2012-07-03				Elk Island NP		53.663	-112.823	GPSmap 60Cx		Canada	Alberta	Elk Island National Park
SSEIC852-13	BIOUG06846-A12	3456291	BIOUG06846-A12	L#12BIOBUS-0791	Biodiversity Institute of Ontario	BOLD:AAL7870	20	Arthropoda	82	Insecta	127	Diptera	105275	Sciaridae								Vouchered:Registered Collection	Whole Voucher	BIOBus 2012	2012-07-03				Elk Island NP		53.663	-112.823	GPSmap 60Cx		Canada	Alberta	Elk Island National Park
SSJAC494-13	BIOUG06117-H01	3361107	BIOUG06117-H01	L#12BIOBUS-0306	Biodiversity Institute of Ontario	BOLD:ACA7817	20	Arthropoda	82	Insecta	127	Diptera	105275	Sciaridae							Valerie Levesque-Beaudin	Vouchered:Registered Collection		BIOBus 2012	2012-06-14	A		S	Jasper NP		53.195	-117.914	GPSmap 60Cx		Canada	Alberta	Jasper NP	Site C21
SSJAC674-13	BIOUG06120-C07	3361287	BIOUG06120-C07	L#12BIOBUS-0306	Biodiversity Institute of Ontario	BOLD:ACA7884	20	Arthropoda	82	Insecta	127	Diptera	105275	Sciaridae							Valerie Levesque-Beaudin	Vouchered:Registered Collection		BIOBus 2012	2012-06-14	A		S	Jasper NP		53.195	-117.914	GPSmap 60Cx		Canada	Alberta	Jasper NP	Site C21
SSJAD1318-13	BIOUG06294-D12	3388621	BIOUG06294-D12	L#12BIOBUS-1118	Biodiversity Institute of Ontario	BOLD:ACL5660	20	Arthropoda	82	Insecta	127	Diptera	105275	Sciaridae							Valerie Levesque-Beaudin	Vouchered:Registered Collection		BIOBus 2012	2012-07-21	A		S	Jasper NP		53.124	-117.775	GPSmap 60Cx		Canada	Alberta	Jasper NP
SSJAD1510-13	BIOUG06297-E02	3388813	BIOUG06297-E02	L#12BIOBUS-1118	Biodiversity Institute of Ontario	BOLD:ABX9405	20	Arthropoda	82	Insecta	127	Diptera	105275	Sciaridae								Vouchered:Registered Collection		BIOBus 2012	2012-07-21	A		S	Jasper NP		53.124	-117.775	GPSmap 60Cx		Canada	Alberta	Jasper NP
SSPAB1969-13	BIOUG06439-B08	3406108	BIOUG06439-B08	L#12BIOBUS-0958	Biodiversity Institute of Ontario	BOLD:AAH4013	20	Arthropoda	82	Insecta	127	Diptera	105275	Sciaridae								Vouchered:Registered Collection		BIOBus 2012	2012-07-14	A		S	Prince Albert NP		53.987	-106.282	GPSmap 60Cx		Canada	Saskatchewan	Prince Albert NP
SSWLC3560-13	BIOUG05925-C02	3325996	BIOUG05925-C02	L#12BIOBUS-0648	Biodiversity Institute of Ontario	BOLD:AAV1341	20	Arthropoda	82	Insecta	127	Diptera	105275	Sciaridae								Vouchered:Registered Collection		BIOBus 2012	2012-06-27				Waterton Lakes NP		49.059	-114.014	GPSmap 60Cx		Canada	Alberta	Waterton Lakes NP
SSWLC4000-13	BIOUG06217-D07	3374367	BIOUG06217-D07	L#12BIOBUS-0633	Biodiversity Institute of Ontario	BOLD:AAH3990	20	Arthropoda	82	Insecta	127	Diptera	105275	Sciaridae								Vouchered:Registered Collection		BIOBus 2012	2012-06-25				Waterton Lakes NP		49.059	-114.014	GPSmap 60Cx		Canada	Alberta	Waterton Lakes NP
CNPLA083-13	BIOUG05892-G11	3301862	BIOUG05892-G11	GMP#01608	Biodiversity Institute of Ontario	BOLD:AAH3920	20	Arthropoda	82	Insecta	127	Diptera	105275	Sciaridae							Angela Telfer	Vouchered:Registered Collection		Heidi Brown	2013-04-28			S	Point Pelee National Park	Malaise 22-Apr-13 to 28-Apr-13	41.939	-82.516	GPS		Canada	Ontario	Leamington	EQP-CLL-590
CNROB501-13	BIOUG08481-F11	3939318	BIOUG08481-F11	GMP#00553	Biodiversity Institute of Ontario	BOLD:ACV8240	20	Arthropoda	82	Insecta	127	Diptera	105275	Sciaridae							Kate Perez	Vouchered:Registered Collection	Whole Voucher	Lydia Attard, Kyla Greenham	2013-05-14	A			Rouge NP	2 traps combined (+GMP#00554)	43.8223	-79.1897	GPS		Canada	Ontario	Rouge National Urban Park	Trap 1
CNROC356-13	BIOUG08522-E04	3940425	BIOUG08522-E04	GMP#00557	Biodiversity Institute of Ontario	BOLD:AAU6626	20	Arthropoda	82	Insecta	127	Diptera	105275	Sciaridae							Kate Perez	Vouchered:Registered Collection	Whole Voucher	Lydia Attard, Kyla Greenham	2013-05-28	A			Rouge NP	2 traps combined (+GMP#00558)	43.8223	-79.1897	GPS		Canada	Ontario	Rouge National Urban Park	Trap 1
CNROC409-13	BIOUG08523-A10	3940478	BIOUG08523-A10	GMP#00557	Biodiversity Institute of Ontario	BOLD:ABU5521	20	Arthropoda	82	Insecta	127	Diptera	105275	Sciaridae							Kate Perez	Vouchered:Registered Collection	Whole Voucher	Lydia Attard, Kyla Greenham	2013-05-28	A			Rouge NP	2 traps combined (+GMP#00558)	43.8223	-79.1897	GPS		Canada	Ontario	Rouge National Urban Park	Trap 1
CNROC577-13	BIOUG08524-G11	3940646	BIOUG08524-G11	GMP#00557	Biodiversity Institute of Ontario	BOLD:AAN6435	20	Arthropoda	82	Insecta	127	Diptera	105275	Sciaridae							Kate Perez	Vouchered:Registered Collection	Whole Voucher	Lydia Attard, Kyla Greenham	2013-05-28	A			Rouge NP	2 traps combined (+GMP#00558)	43.8223	-79.1897	GPS		Canada	Ontario	Rouge National Urban Park	Trap 1
CNROC632-13	BIOUG08525-D07	3940701	BIOUG08525-D07	GMP#00557	Biodiversity Institute of Ontario	BOLD:ABU5521	20	Arthropoda	82	Insecta	127	Diptera	105275	Sciaridae							Kate Perez	Vouchered:Registered Collection	Whole Voucher	Lydia Attard, Kyla Greenham	2013-05-28	A			Rouge NP	2 traps combined (+GMP#00558)	43.8223	-79.1897	GPS		Canada	Ontario	Rouge National Urban Park	Trap 1
CNROD129-13	BIOUG08528-D03	3952935	BIOUG08528-D03	GMP#00561	Biodiversity Institute of Ontario	BOLD:ACL8389	20	Arthropoda	82	Insecta	127	Diptera	105275	Sciaridae							Kate Perez	Vouchered:Registered Collection	Whole Voucher	Lydia Attard, Kyla Greenham	2013-06-11	A			Rouge NP	2 traps combined (+GMP#00562)	43.8223	-79.1897	GPS		Canada	Ontario	Rouge National Urban Park	Trap 1
CNROD150-13	BIOUG08528-E12	3952956	BIOUG08528-E12	GMP#00561	Biodiversity Institute of Ontario	BOLD:ABU5521	20	Arthropoda	82	Insecta	127	Diptera	105275	Sciaridae							Kate Perez	Vouchered:Registered Collection	Whole Voucher	Lydia Attard, Kyla Greenham	2013-06-11	A			Rouge NP	2 traps combined (+GMP#00562)	43.8223	-79.1897	GPS		Canada	Ontario	Rouge National Urban Park	Trap 1
CNROD329-13	BIOUG08530-E01	3953135	BIOUG08530-E01	GMP#00561	Biodiversity Institute of Ontario	BOLD:ABU5521	20	Arthropoda	82	Insecta	127	Diptera	105275	Sciaridae							Kate Perez	Vouchered:Registered Collection	Whole Voucher	Lydia Attard, Kyla Greenham	2013-06-11	A			Rouge NP	2 traps combined (+GMP#00562)	43.8223	-79.1897	GPS		Canada	Ontario	Rouge National Urban Park	Trap 1
CNROE294-13	BIOUG08602-E11	3957094	BIOUG08602-E11	GMP#00646	Biodiversity Institute of Ontario	BOLD:ACU5840	20	Arthropoda	82	Insecta	127	Diptera	105275	Sciaridae							Kate Perez	Vouchered:Registered Collection	Whole Voucher	Lydia Attard, Kyla Greenham	2013-06-25	A			Rouge NP	2 traps combined (+GMP#00647)	43.8223	-79.1897	GPS		Canada	Ontario	Rouge National Urban Park	Trap 1
CNWBA424-13	BIOUG04532-E10	3050156	BIOUG04532-E10	GMP#00432	Biodiversity Institute of Ontario	BOLD:ACC1288	20	Arthropoda	82	Insecta	127	Diptera	105275	Sciaridae								Vouchered:Registered Collection	Whole Voucher	Nicole Labine	2012-06-14				Wood Buffalo NP		59.811	-111.989	GPS		Canada	Alberta	Wood Buffalo National Park
CNWLL765-13	BIOUG06875-F03	3469033	BIOUG06875-F03	GMP#00281	Biodiversity Institute of Ontario	BOLD:ACB9102	20	Arthropoda	82	Insecta	127	Diptera	105275	Sciaridae								Vouchered:Registered Collection	Whole Voucher	Emma Sylvester	2012-06-27			S	Waterton Lakes NP		49.106	-113.819	GPS		Canada	Alberta	Waterton Lakes National Park	Foothills Parkland Region
HPPPA288-13	BIOUG07074-A03	3492351	BIOUG07074-A03	GMP#01730	Biodiversity Institute of Ontario	BOLD:AAH3983	20	Arthropoda	82	Insecta	127	Diptera	105275	Sciaridae			105276	Ctenosciara	521373	Ctenosciara hyalipennis		Vouchered:Registered Collection		Tyler Zemlak	2013-05-25						44.623	-63.569			Canada	Nova Scotia	Halifax
HPPPC1087-13	BIOUG07157-D10	3507874	BIOUG07157-D10	GMP#01734	Biodiversity Institute of Ontario	BOLD:ACG3219	20	Arthropoda	82	Insecta	127	Diptera	105275	Sciaridae			521294	Corynoptera			Kate Perez	Vouchered:Registered Collection		Tyler Zemlak	2013-06-22						44.623	-63.569			Canada	Nova Scotia	Halifax
HPPPC397-13	BIOUG07150-B09	3501222	BIOUG07150-B09	GMP#01734	Biodiversity Institute of Ontario	BOLD:AAH3965	20	Arthropoda	82	Insecta	127	Diptera	105275	Sciaridae							Kate Perez	Vouchered:Registered Collection		Tyler Zemlak	2013-06-22						44.623	-63.569			Canada	Nova Scotia	Halifax
HPPPG165-13	BIOUG07459-A04	3536711	BIOUG07459-A04	GMP#01733	Biodiversity Institute of Ontario	BOLD:ACG3219	20	Arthropoda	82	Insecta	127	Diptera	105275	Sciaridae			521294	Corynoptera			Kate Perez	Vouchered:Registered Collection		Tyler Zemlak	2013-06-14						44.623	-63.569			Canada	Nova Scotia	Halifax
HPPPL052-13	BIOUG07706-E04	3674214	BIOUG07706-E04	GMP#01741	Biodiversity Institute of Ontario	BOLD:AAM9241	20	Arthropoda	82	Insecta	127	Diptera	105275	Sciaridae							Kate Perez	Vouchered:Registered Collection		Tyler Zemlak	2013-08-10						44.623	-63.569			Canada	Nova Scotia	Halifax
NGNAC1016-13	BIOUG07323-H08	3519926	BIOUG07323-H08	GMP#01949	Biodiversity Institute of Ontario	BOLD:AAL7869	20	Arthropoda	82	Insecta	127	Diptera	105275	Sciaridae			449266	Lycoriella			Kate Perez	Vouchered:Registered Collection		Chrystal Simon	2013-07-11					collected July 4 - July 11, 2013	50.643	-120.517	Google Earth (December 2013)		Canada	British Columbia	10 km W Kamloops	Wetland Remediated Area (treatment) - Site 1
NGNAH483-13	BIOUG07794-H04	3732946	BIOUG07794-H04	GMP#01987	Biodiversity Institute of Ontario	BOLD:ACX5278	20	Arthropoda	82	Insecta	127	Diptera	105275	Sciaridae							Kate Perez	Vouchered:Registered Collection		Chrystal Simon	2013-06-27					collected June 20 - June 27, 2013	50.663	-120.504	Google Earth (December 2013)		Canada	British Columbia	10 km W Kamloops	Wetland Protected Area (control) - Site 3
PANOV101-12	BIOUG02934-H10	2766599	BIOUG02934-H10	L#PHPUS-033	Biodiversity Institute of Ontario	BOLD:AAN6444	20	Arthropoda	82	Insecta	127	Diptera	105275	Sciaridae								Vouchered:Registered Collection		Paul Hebert	2010-11-17					Nov 14-21	43.537	-80.134			Canada	Ontario	Wellington County	Concession 11/Hume Rd
SSEIC1442-13	BIOUG06894-B08	3463880	BIOUG06894-B08	L#12BIOBUS-0792	Biodiversity Institute of Ontario	BOLD:AAH3920	20	Arthropoda	82	Insecta	127	Diptera	105275	Sciaridae			237258	Scatopsciara				Vouchered:Registered Collection	Whole Voucher	BIOBus 2012	2012-07-03				Elk Island NP		53.663	-112.823	GPSmap 60Cx		Canada	Alberta	Elk Island National Park
SSEIC1859-13	BIOUG06898-E09	3464297	BIOUG06898-E09	L#12BIOBUS-0792	Biodiversity Institute of Ontario	BOLD:AAN6438	20	Arthropoda	82	Insecta	127	Diptera	105275	Sciaridae								Vouchered:Registered Collection	Whole Voucher	BIOBus 2012	2012-07-03				Elk Island NP		53.663	-112.823	GPSmap 60Cx		Canada	Alberta	Elk Island National Park
SSEIC706-13	BIOUG06844-E08	3456145	BIOUG06844-E08	L#12BIOBUS-0791	Biodiversity Institute of Ontario	BOLD:AAN6440	20	Arthropoda	82	Insecta	127	Diptera	105275	Sciaridae								Vouchered:Registered Collection	Whole Voucher	BIOBus 2012	2012-07-03				Elk Island NP		53.663	-112.823	GPSmap 60Cx		Canada	Alberta	Elk Island National Park
SSEIC915-13	BIOUG06846-G03	3456354	BIOUG06846-G03	L#12BIOBUS-0791	Biodiversity Institute of Ontario	BOLD:AAN6440	20	Arthropoda	82	Insecta	127	Diptera	105275	Sciaridae								Vouchered:Registered Collection	Whole Voucher	BIOBus 2012	2012-07-03				Elk Island NP		53.663	-112.823	GPSmap 60Cx		Canada	Alberta	Elk Island National Park
SSJAC1987-13	BIOUG06222-H02	3374171	BIOUG06222-H02	L#12BIOBUS-0297	Biodiversity Institute of Ontario	BOLD:ACA7817	20	Arthropoda	82	Insecta	127	Diptera	105275	Sciaridae							Valerie Levesque-Beaudin	Vouchered:Registered Collection		BIOBus 2012	2012-06-14	A		S	Jasper NP		53.195	-117.914	GPSmap 60Cx		Canada	Alberta	Jasper NP	Site C21
CNROE334-13	BIOUG08603-A04	3957134	BIOUG08603-A04	GMP#00646	Biodiversity Institute of Ontario	BOLD:ABU5521	20	Arthropoda	82	Insecta	127	Diptera	105275	Sciaridae							Kate Perez	Vouchered:Registered Collection	Whole Voucher	Lydia Attard, Kyla Greenham	2013-06-25	A			Rouge NP	2 traps combined (+GMP#00647)	43.8223	-79.1897	GPS		Canada	Ontario	Rouge National Urban Park	Trap 1
CNROG559-13	BIOUG08655-A03	3963956	BIOUG08655-A03	GMP#01060	Biodiversity Institute of Ontario	BOLD:ABU5520	20	Arthropoda	82	Insecta	127	Diptera	105275	Sciaridae							Kate Perez	Vouchered:Registered Collection	Whole Voucher	Lydia Attard, Kyla Greenham	2013-07-23	A			Rouge NP	2 traps combined (+GMP#01061)	43.8223	-79.1897	GPS		Canada	Ontario	Rouge National Urban Park	Trap 1
CNROI136-13	BIOUG08723-E05	3968307	BIOUG08723-E05	GMP#01068	Biodiversity Institute of Ontario	BOLD:ABU5521	20	Arthropoda	82	Insecta	127	Diptera	105275	Sciaridae							Kate Perez	Vouchered:Registered Collection	Whole Voucher	Lydia Attard, Kyla Greenham	2013-08-20	A			Rouge NP	2 traps combined (+GMP#01069)	43.8223	-79.1897	GPS		Canada	Ontario	Rouge National Urban Park	Trap 1
CNROJ1019-13	BIOUG08753-B12	3971996	BIOUG08753-B12	GMP#01072	Biodiversity Institute of Ontario	BOLD:AAN6452	20	Arthropoda	82	Insecta	127	Diptera	105275	Sciaridae							Kate Perez	Vouchered:Registered Collection	Whole Voucher	Lydia Attard, Kyla Greenham	2013-09-03	A			Rouge NP	2 traps combined (+GMP#01073)	43.8223	-79.1897	GPS		Canada	Ontario	Rouge National Urban Park	Trap 1
CNROJ170-13	BIOUG08735-E02	3971147	BIOUG08735-E02	GMP#01072	Biodiversity Institute of Ontario	BOLD:AAM9228	20	Arthropoda	82	Insecta	127	Diptera	105275	Sciaridae							Kate Perez	Vouchered:Registered Collection	Whole Voucher	Lydia Attard, Kyla Greenham	2013-09-03	A			Rouge NP	2 traps combined (+GMP#01073)	43.8223	-79.1897	GPS		Canada	Ontario	Rouge National Urban Park	Trap 1
CNROJ188-13	BIOUG08735-F08	3971165	BIOUG08735-F08	GMP#01072	Biodiversity Institute of Ontario	BOLD:ABU5521	20	Arthropoda	82	Insecta	127	Diptera	105275	Sciaridae							Kate Perez	Vouchered:Registered Collection	Whole Voucher	Lydia Attard, Kyla Greenham	2013-09-03	A			Rouge NP	2 traps combined (+GMP#01073)	43.8223	-79.1897	GPS		Canada	Ontario	Rouge National Urban Park	Trap 1
CNROJ254-13	BIOUG08736-D03	3971231	BIOUG08736-D03	GMP#01072	Biodiversity Institute of Ontario	BOLD:ACJ0802	20	Arthropoda	82	Insecta	127	Diptera	105275	Sciaridae							Kara K. S. Layton	Vouchered:Registered Collection	Whole Voucher	Lydia Attard, Kyla Greenham	2013-09-03	A			Rouge NP	2 traps combined (+GMP#01073)	43.8223	-79.1897	GPS		Canada	Ontario	Rouge National Urban Park	Trap 1
CNROJ272-13	BIOUG08736-E09	3971249	BIOUG08736-E09	GMP#01072	Biodiversity Institute of Ontario	BOLD:ACJ0802	20	Arthropoda	82	Insecta	127	Diptera	105275	Sciaridae							Kara K. S. Layton	Vouchered:Registered Collection	Whole Voucher	Lydia Attard, Kyla Greenham	2013-09-03	A			Rouge NP	2 traps combined (+GMP#01073)	43.8223	-79.1897	GPS		Canada	Ontario	Rouge National Urban Park	Trap 1
CNROJ300-13	BIOUG08736-H01	3971277	BIOUG08736-H01	GMP#01072	Biodiversity Institute of Ontario	BOLD:ABU5521	20	Arthropoda	82	Insecta	127	Diptera	105275	Sciaridae							Kate Perez	Vouchered:Registered Collection	Whole Voucher	Lydia Attard, Kyla Greenham	2013-09-03	A			Rouge NP	2 traps combined (+GMP#01073)	43.8223	-79.1897	GPS		Canada	Ontario	Rouge National Urban Park	Trap 1
CNROJ330-13	BIOUG08737-B08	3971307	BIOUG08737-B08	GMP#01072	Biodiversity Institute of Ontario	BOLD:ABU5521	20	Arthropoda	82	Insecta	127	Diptera	105275	Sciaridae							Kate Perez	Vouchered:Registered Collection	Whole Voucher	Lydia Attard, Kyla Greenham	2013-09-03	A			Rouge NP	2 traps combined (+GMP#01073)	43.8223	-79.1897	GPS		Canada	Ontario	Rouge National Urban Park	Trap 1
CNROJ378-13	BIOUG08737-F08	3971355	BIOUG08737-F08	GMP#01072	Biodiversity Institute of Ontario	BOLD:ACJ0802	20	Arthropoda	82	Insecta	127	Diptera	105275	Sciaridae							Kara K. S. Layton	Vouchered:Registered Collection	Whole Voucher	Lydia Attard, Kyla Greenham	2013-09-03	A			Rouge NP	2 traps combined (+GMP#01073)	43.8223	-79.1897	GPS		Canada	Ontario	Rouge National Urban Park	Trap 1
CNROJ424-13	BIOUG08738-B07	3971401	BIOUG08738-B07	GMP#01072	Biodiversity Institute of Ontario	BOLD:ABU5521	20	Arthropoda	82	Insecta	127	Diptera	105275	Sciaridae							Kate Perez	Vouchered:Registered Collection	Whole Voucher	Lydia Attard, Kyla Greenham	2013-09-03	A			Rouge NP	2 traps combined (+GMP#01073)	43.8223	-79.1897	GPS		Canada	Ontario	Rouge National Urban Park	Trap 1
CNROJ447-13	BIOUG08738-D06	3971424	BIOUG08738-D06	GMP#01072	Biodiversity Institute of Ontario	BOLD:ABU5521	20	Arthropoda	82	Insecta	127	Diptera	105275	Sciaridae							Kate Perez	Vouchered:Registered Collection	Whole Voucher	Lydia Attard, Kyla Greenham	2013-09-03	A			Rouge NP	2 traps combined (+GMP#01073)	43.8223	-79.1897	GPS		Canada	Ontario	Rouge National Urban Park	Trap 1
CNROJ496-13	BIOUG08738-H07	3971473	BIOUG08738-H07	GMP#01072	Biodiversity Institute of Ontario	BOLD:ACJ0802	20	Arthropoda	82	Insecta	127	Diptera	105275	Sciaridae							Kara K. S. Layton	Vouchered:Registered Collection	Whole Voucher	Lydia Attard, Kyla Greenham	2013-09-03	A			Rouge NP	2 traps combined (+GMP#01073)	43.8223	-79.1897	GPS		Canada	Ontario	Rouge National Urban Park	Trap 1
CNROJ541-13	BIOUG08739-D05	3971518	BIOUG08739-D05	GMP#01072	Biodiversity Institute of Ontario	BOLD:ABU5521	20	Arthropoda	82	Insecta	127	Diptera	105275	Sciaridae							Kate Perez	Vouchered:Registered Collection	Whole Voucher	Lydia Attard, Kyla Greenham	2013-09-03	A			Rouge NP	2 traps combined (+GMP#01073)	43.8223	-79.1897	GPS		Canada	Ontario	Rouge National Urban Park	Trap 1
CNROJ736-13	BIOUG08750-C02	3971713	BIOUG08750-C02	GMP#01072	Biodiversity Institute of Ontario	BOLD:ACJ0802	20	Arthropoda	82	Insecta	127	Diptera	105275	Sciaridae							Kara K. S. Layton	Vouchered:Registered Collection	Whole Voucher	Lydia Attard, Kyla Greenham	2013-09-03	A			Rouge NP	2 traps combined (+GMP#01073)	43.8223	-79.1897	GPS		Canada	Ontario	Rouge National Urban Park	Trap 1
CNROK460-13	BIOUG08788-B03	3980579	BIOUG08788-B03	GMP#00551	Biodiversity Institute of Ontario	BOLD:AAN6447	20	Arthropoda	82	Insecta	127	Diptera	105275	Sciaridae							Kate Perez	Vouchered:Registered Collection	Whole Voucher	Lydia Attard, Kyla Greenham	2013-05-03	A			Rouge NP	2 traps combined (+GMP#00552)	43.8223	-79.1897	GPS		Canada	Ontario	Rouge National Urban Park	Trap 1
CNROM1197-13	BIOUG09121-A12	4025308	BIOUG09121-A12	GMP#00559	Biodiversity Institute of Ontario	BOLD:AAH3920	20	Arthropoda	82	Insecta	127	Diptera	105275	Sciaridae			237258	Scatopsciara			Angela Telfer	Vouchered:Registered Collection	Whole Voucher	Lydia Attard, Kyla Greenham	2013-06-04	A			Rouge NP	2 traps combined (+GMP#00560)	43.8223	-79.1897	GPS		Canada	Ontario	Rouge National Urban Park	Trap 1
CNROM157-13	BIOUG08979-C03	4024268	BIOUG08979-C03	GMP#00559	Biodiversity Institute of Ontario	BOLD:ABU5521	20	Arthropoda	82	Insecta	127	Diptera	105275	Sciaridae							Kate Perez	Vouchered:Registered Collection	Whole Voucher	Lydia Attard, Kyla Greenham	2013-06-04	A			Rouge NP	2 traps combined (+GMP#00560)	43.8223	-79.1897	GPS		Canada	Ontario	Rouge National Urban Park	Trap 1
CNROM288-13	BIOUG08980-F03	4024399	BIOUG08980-F03	GMP#00559	Biodiversity Institute of Ontario	BOLD:ABU5521	20	Arthropoda	82	Insecta	127	Diptera	105275	Sciaridae							Kate Perez	Vouchered:Registered Collection	Whole Voucher	Lydia Attard, Kyla Greenham	2013-06-04	A			Rouge NP	2 traps combined (+GMP#00560)	43.8223	-79.1897	GPS		Canada	Ontario	Rouge National Urban Park	Trap 1
[truncated: 64,415 more rows]
