# Supplementary material for: Ctenosciara alexanderkoenigi sp. n. (Diptera: Sciaridae), an exotic invader in Germany?
Source: Biodivers Data J. 2016 Apr 1;(4):e6460. doi: 10.3897/BDJ.4.e6460 (PMC4822059; doi:10.3897/BDJ.4.e6460)
Supplement: Supplementary material 2 — BOLD AAH3983 Alignment [file biodiversity_data_journal-4-e6460-s002.fas]

>BBDED381-10
AACTTTATATTTTATTTTTGGAGCTTGATCTAGAATAGTGGGAACATCACTTAGAATATTAATCCGAGCAGAATTAGGTTGCCCTAATGCTTTAATTGGAGATGATCAAATTTATAATGTAATTGTAACTGCTCATGCTTTTATTATAATTTTTTTTATAGTAATACCTATTATAATTGGAGGATTCGGGAACTGATTAGTTCCCCTTATATTAAGAGCGCCTGATATAGCTTTCCCTCGATTAAACAATATAAGATTTTGACTTCTTCCTCCTTCATTAACATTATTATTAACTAGAAGATTAGTAGAAAGAGGAACAGGAACTGGATGAACAGTTTACCCACCTTTATCTTCTACTTTATCTCATTCTGGTGCTTCAGTAGACCTTTCTATTTTCTCACTTCATTTAGCTGGTATCTCTTCTATTTTAGGTGCAGTAAATTTTATTTCTACAATTATTAATATACGAACCCCAGGAATATCTTTTGATAAAATACCTTTATTTGTATGATCTGTATTAATTACAGCAATTTTATTATTATTGTCTTTACCCGTATTAGCCGGAGCAATTACTATATTATTAACTGATCGAAATTTAAATACTTCTTTTTTTGACCCAGCTGGTGGTGGGGATCCTATTTTATATCAACATTTATTT
>BBDED382-10
AACTTTATATTTTATTTTTGGAGCTTGATCTAGAATAGTGGGAACATCACTTAGAATATTAATCCGAGCAGAATTAGGTTGCCCTAATGCTTTAATTGGAGATGATCAAATTTATAATGTAATTGTAACTGCTCATGCTTTTATTATAATTTTTTTTATAGTAATACCTATTATAATTGGAGGATTCGGGAACTGATTAGTTCCCCTTATATTAAGAGCGCCTGATATAGCTTTCCCTCGATTAAACAATATAAGATTTTGACTTCTTCCTCCTTCATTAACATTATTATTAACTAGAAGATTAGTAGAAAGAGGAACAGGAACTGGATGAACAGTTTACCCACCTTTATCTTCTACTTTATCTCATTCTGGTGCTTCAGTAGACCTTTCTATTTTCTCACTTCATTTAGCTGGTATCTCTTCTATTTTAGGTGCAGTAAATTTTATTTCTACAATTATTAATATACGAACCCCAGGAATATCTTTTGATAAAATACCTTTATTTGTATGATCTGTATTAATTACAGCAATTTTATTATTATTGTCTTTACCCGTATTAGCCGGAGCAATTACTATATTATTAACTGATCGAAATTTAAATACTTCTTTTTTTGACCCAGCTGGTGGTGGGGATCCTATTTTATATCAACATTTATTT
>BBDEE274-10
AACTTTATATTTTATTTTTGGAGCTTGATCTAGAATAGTGGGAACATCACTTAGAATATTAATCCGAGCAGAATTAGGTTGCCCTAATGCTTTAATTGGAGATGATCAAATTTATAATGTAATTGTAACTGCTCATGCTTTTATTATAATTTTTTTTATAGTAATACCTATTATAATTGGAGGATTCGGGAACTGATTAGTTCCCCTTATATTAAGAGCGCCTGATATAGCTTTCCCTCGATTAAACAATATAAGATTTTGACTTCTTCCTCCTTCATTAACATTATTATTAACTAGAAGATTAGTAGAAAGAGGAACAGGAACTGGATGAACAGTTTACCCACCTTTATCTTCTACTTTATCTCATTCTGGTGCTTCAGTAGACCTTTCTATTTTCTCACTTCATTTAGCTGGTATCTCTTCTATTTTAGGTGCAGTAAATTTTATTTCTACAATTATTAATATACGAACCCCAGGAATATCTTTTGATAAAATACCTTTATTTGTATGATCTGTATTAATTACAGCAATTTTATTATTATTGTCTTTACCCGTATTAGCCGGAGCAATTACTATATTATTAACTGATCGAAATTTAAATACTTCTTTTTTTGACCCAGCTGGTGGTGGGGATCCTATTTTATATCAACATTTATTT
>CNBRA001-14
--------ATTTTATTTTTGGAGCTTGATCTAGAATAGTGGGAACATCACTTAGAATATTAATCCGAGCAGAATTAGGTTGCCCTAATGCTTTAATTGGGGATGATCAAATTTATAATGTAATTGTAACTGCTCATGCTTTTATTATAATTTTTTTTATAGTAATACCTATTATAATTGGAGGATTCGGGAACTGATTAGTTCCCCTTATATTAAGAGCGCCTGATATAGCTTTCCCTCGATTAAACAATATAAGATTTTGACTTCTTCCTCCTTCATTAACATTATTATTAACTAGAAGATTAGTAGAAAGAGGAACAGGAACTGGATGAACAGTTTACCCACCTTTATCTTCTACTTTATCTCATTCTGGTGCTTCAGTAGACCTTTCTATTTTCTCACTTCATTTAGCTGGTATCTCTTCTATTTTAGGTGCAGTAAATTTTATTTCTACAATTATTAATATACGAACCCCAGGAATATCTTTTGATAAAATACCTTTATTTGTATGATCTGTATTAATTACAGCAATTTTATTATTATTGTCTTTACCCGTATTAGCCGGAGCAATTACTATATTATTAACTGAT---------------------------------------------------------------------
>CNBRA002-14
-------------------------TGATCTAGAATAGTGGGAACATCACTTAGAATATTAATCCGAGCAGAATTAGGTTGCCCTAATGCTTTAATTGGGGATGATCAAATTTATAATGTAATTGTAACTGCTCATGCTTTTATTATAATTTTTTTTATAGTAATACCTATTATAATTGGAGGATTCGGGAACTGATTAGTTCCCCTTATATTAAGAGCGCCTGATATAGCTTTCCCTCGATTAAACAATATAAGATTTTGACTTCTTCCTCCTTCATTAACATTATTATTAACTAGAAGATTAGTAGAAAGAGGAACAGGAACTGGATGAACAGTTTACCCACCTTTATCTTCTACTTTATCTCATTCTGGTGCTTCAGTAGACCTTTCTATTTTCTCACTTCATTTAGCTGGTATCTCTTCTATTTTAGGTGCAGTAAATTTTATTTCTACAATTATTAATATACGAACCCCAGGAATATCTTTTGATAAAATACCTTTATTTGTATGATCTGTATTAATTACAGCAATTTTATTATTATTGTCTTTACCCGTATTAGCCGGAGCAATTACTATATTATTAACTGATCGA------------------------------------------------------------------
>CNBRA004-14
AACTTTATATTTTATTTTTGGAGCTTGATCTAGAATAGTGGGAACATCACTTAGAATATTAATCCGAGCAGAATTAGGTTGCCCTAATGCTTTAATTGGGGATGATCAAATTTATAATGTAATTGTAACTGCTCATGCTTTTATTATAATTTTTTTTATAGTAATACCTATTATAATTGGAGGATTCGGGAACTGATTAGTTCCCCTTATATTAAGAGCGCCTGATATAGCTTTCCCTCGATTAAACAATATAAGATTTTGACTTCTTCCTCCTTCATTAACATTATTATTAACTAGAAGATTAGTAGAAAGAGGAACAGGAACTGGATGAACAGTTTACCCACCTTTATCTTCTACTTTATCTCATTCTGGTGCTTCAGTAGACCTTTCTATTTTCTCACTTCATTTAGCTGGTATCTCTTCTATTTTAGGTGCAGTAAATTTTATTTCTACAATTATTAATATACGAACCCCAGGAATATCTTTTGATAAAATACCTTTATTTGTATGATCTGTATTAATTACAGCAATTTTATTATTATTGTCTTTACCCGTATTAGCCGGAGCAATTACTATATTATTAACTGAT---------------------------------------------------------------------
>CNBRA009-14
-------------ATTTTTGGAGCTTGATCTAGAATAGTGGGAACATCACTTAGAATATTAATCCGAGCAGAATTAGGTTGCCCTAATGCTTTAATTGGGGATGATCAAATTTATAATGTAATTGTAACTGCTCATGCTTTTATTATAATTTTTTTTATAGTAATACCTATTATAATTGGAGGATTCGGGAACTGATTAGTTCCCCTTATATTAAGAGCGCCTGATATAGCTTTCCCTCGATTAAACAATATAAGATTTTGACTTCTTCCTCCTTCATTAACATTATTATTAACTAGAAGATTAGTAGAAAGAGGAACAGGAACTGGATGAACAGTTTACCCACCTTTATCTTCTACTTTATCTCATTCTGGTGCTTCAGTAGACCTTTCTATTTTCTCACTTCATTTAGCTGGTATCTCTTCTATTTTAGGTGCAGTAAATTTTATTTCTACAATTATTAATATACGAACCCCAGGAATATCTTTTGATAAAATACCTTTATTTGTATGATCTGTATTAATTACAGCAATTTTATTATTATTGTCTTTACCCGTATTAGCCGGAGCAATTACTATATTATTAACTGAT---------------------------------------------------------------------
>CNBRA022-14
AACTTTATATTTTATTTTTGGAGCTTGATCTAGAATAGTAGGAACATCACTTAGAATATTAATCCGGGCAGAATTAGGTTGCCCTAATGCTTTAATTGGGGATGATCAAATTTATAATGTAATTGTAACTGCTCATGCTTTTATTATAATTTTTTTTATAGTAATACCTATTATAATTGGAGGATTTGGGAACTGATTAGTTCCCCTTATATTAAGAGCACCTGATATGGCTTTCCCGCGATTAAACAATATAAGATTTTGACTTCTTCCTCCTTCATTAACATTATTATTAACTAGAAGATTAGTAGAAAGAGGAACAGGAACTGGATGAACAGTTTACCCGCCTTTATCTTCTACTTTGTCTCATTCTGGTGCTTCAGTAGACCTTTCTATTTTCTCACTTCATTTAGCTGGTATCTCTTCTATTTTAGGTGCAGTAAATTTTATTTCTACAATTATTAATATACGAGCCCCAGGAATATCTTTTGATAAAATACCTTTATTTGTATGATCTGTATTAATTACAGCAATTTTATTATTATTGTCTTTACCTGTATTAGCCGGAGCAATTACTATATTATTAACTGATCGA------------------------------------------------------------------
>CNBRA023-14
AACTTTATATTTTATTTTTGGAGCTTGATCTAGAATAGTGGGAACATCACTTAGAATATTAATCCGAGCAGAATTAGGTTGCCCTAATGCTTTAATTGGGGATGATCAAATTTATAATGTAATTGTAACTGCTCATGCTTTTATTATAATTTTTTTTATAGTAATACCTATTATAATTGGAGGATTCGGGAACTGATTAGTTCCCCTTATATTAAGAGCGCCTGATATAGCTTTCCCTCGATTAAACAATATAAGATTTTGACTTCTTCCTCCTTCATTAACATTATTATTAACTAGAAGATTAGTAGAAAGAGGAACAGGAACTGGATGAACAGTTTACCCACCTTTATCTTCTACTTTATCTCATTCTGGTGCTTCAGTAGACCTTTCTATTTTCTCACTTCATTTAGCTGGTATCTCTTCTATTTTAGGTGCAGTAAATTTTATTTCTACAATTATTAATATACGAACCCCAGGAATATCTTTTGATAAAATACCTTTATTTGTATGATCTGTATTAATTACAGCAATTTTATTATTATTGTCTTTACCCGTATTAGCCGGAGCAATTACTATATTATTAACTGAT---------------------------------------------------------------------
>CNBRA033-14
AACTTTATATTTTATTTTTGGAGCTTGATCTAGAATAGTGGGAACATCACTTAGAATATTAATCCGAGCAGAATTAGGTTGCCCTAATGCTTTAATTGGGGATGATCAAATTTATAATGTAATTGTAACTGCTCATGCTTTTATTATAATTTTTTTTATAGTAATACCTATTATAATTGGAGGATTCGGGAACTGATTAGTTCCCCTTATATTAAGAGCGCCTGATATAGCTTTCCCTCGATTAAACAATATAAGATTTTGACTTCTTCCTCCTTCATTAACATTATTATTAACTAGAAGATTAGTAGAAAGAGGAACAGGAACTGGATGAACAGTTTACCCACCTTTATCTTCTACTTTATCTCATTCTGGTGCTTCAGTAGACCTTTCTATTTTCTCACTTCATTTAGCTGGTATCTCTTCTATTTTAGGTGCAGTAAATTTTATTTCTACAATTATTAATATACGAACCCCAGGAATATCTTTTGATAAAATACCTTTATTTGTATGATCTGTATTAATTACAGCAATTTTATTATTATTGTCTTTACCCGTATTAGCCGGAGCAATTACTATATTATTAACTGAT---------------------------------------------------------------------
>CNBRA038-14
--------ATTTTATTTTTGGAGCTTGATCTAGAATAGTGGGAACATCACTTAGAATATTAATCCGAGCAGAATTAGGTTGCCCTAATGCTTTAATTGGGGATGATCAAATTTATAATGTAATTGTAACTGCTCATGCTTTTATTATAATTTTTTTTATAGTAATACCTATTATAATTGGAGGATTCGGGAACTGATTAGTTCCCCTTATATTAAGAGCGCCTGATATAGCTTTCCCTCGATTAAACAATATAAGATTTTGACTTCTTCCTCCTTCATTAACATTATTATTAACTAGAAGATTAGTAGAAAGAGGAACAGGAACTGGATGAACAGTTTACCCACCTTTATCTTCTACTTTATCTCATTCTGGTGCTTCAGTAGACCTTTCTATTTTCTCACTTCATTTAGCTGGTATCTCTTCTATTTTAGGTGCAGTAAATTTTATTTCTACAATTATTAATATACGAACCCCAGGAATATCTTTTGATAAAATACCTTTATTTGTATGATCTGTATTAATTACAGCAATTTTATTATTATTGTCTTTACCCGTATTAGCCGGAGCAATTACTATATTATTAACTGAT---------------------------------------------------------------------
>CNBRA039-14
AACTTTATATTTTATTTTTGGAGCTTGATCTAGAATAGTAGGAACATCACTTAGAATATTAATCCGGGCAGAATTAGGTTGCCCTAATGCTTTAATTGGGGATGATCAAATTTATAATGTAATTGTAACTGCTCATGCTTTTATTATAATTTTTTTTATAGTAATACCTATTATAATTGGAGGATTTGGGAACTGATTAGTTCCCCTTATATTAAGAGCACCTGATATGGCTTTCCCGCGATTAAACAATATAAGATTTTGACTTCTTCCTCCTTCATTAACATTATTATTAACTAGAAGATTAGTAGAAAGAGGAACAGGAACTGGATGAACAGTTTACCCGCCTTTATCTTCTACTTTGTCTCATTCTGGTGCTTCAGTAGACCTTTCTATTTTCTCACTTCATTTAGCTGGTATCTCTTCTATTTTAGGTGCAGTAAATTTTATTTCTACAATTATTAATATACGAGCCCCAGGAATATCTTTTGATAAAATACCTTTATTTGTATGATCTGTATTAATTACAGCAATTTTATTATTATTGTCTTTACCTGTATTAGCCGGAGCAATTACTATATT-------------------------------------------------------------------------------
>CNBRA041-14
-----------------------------CTAGAATAGTGGGAACATCACTTAGAATATTAATCCGAGCAGAATTAGGTTGCCCTAATGCTTTAATTGGGGATGATCAAATTTATAATGTAATTGTAACTGCTCATGCTTTTATTATAATTTTTTTTATAGTAATACCTATTATAATTGGAGGATTCGGGAACTGATTAGTTCCCCTTATATTAAGAGCGCCTGATATAGCTTTCCCTCGATTAAACAATATAAGATTTTGACTTCTTCCTCCTTCATTAACATTATTATTAACTAGAAGATTAGTAGAAAGAGGAACAGGAACTGGATGAACAGTTTACCCACCTTTATCTTCTACTTTATCTCATTCTGGTGCTTCAGTAGACCTTTCTATTTTCTCACTTCATTTAGCTGGTATCTCTTCTATTTTAGGTGCAGTAAATTTTATTTCTACAATTATTAATATACGAACCCCAGGAATATCTTTTGATAAAATACCTTTATTTGTATGATCTGTATTAATTACAGCAATTTTATTATTATTGTCTTTACCCGTATTAGCCGGAGCAATTACTA-----------------------------------------------------------------------------------
>CNBRA043-14
--------ATTTTATTTTTGGAGCTTGATCTAGAATAGTGGGAACATCACTTAGAATATTAATCCGAGCAGAATTAGGTTGCCCTAATGCTTTAATTGGGGATGATCAAATTTATAATGTAATTGTAACTGCTCATGCTTTTATTATAATTTTTTTTATAGTAATACCTATTATAATTGGAGGATTCGGGAACTGATTAGTTCCCCTTATATTAAGAGCGCCTGATATAGCTTTCCCTCGATTAAACAATATAAGATTTTGACTTCTTCCTCCTTCATTAACATTATTATTAACTAGAAGATTAGTAGAAAGAGGAACAGGAACTGGATGAACAGTTTACCCACCTTTATCTTCTACTTTATCTCATTCTGGTGCTTCAGTAGACCTTTCTATTTTCTCACTTCATTTAGCTGGTATCTCTTCTATTTTAGGTGCAGTAAATTTTATTTCTACAATTATTAATATACGAACCCCAGGAATATCTTTTGATAAAATACCTTTATTTGTATGATCTGTATTAATTACAGCAATTTTATTATTATTGTCTTTACCCGTATTAGCCGGAGCAATTACTATATTATTAACTGAT---------------------------------------------------------------------
>CNBRA046-14
---------TTTTATTTTTGGAGCTTGATCTAGAATAGTGGGAACATCACTTAGAATATTAATCCGAGCAGAATTAGGTTGCCCTAATGCTTTAATTGGGGATGATCAAATTTATAATGTAATTGTAACTGCTCATGCTTTTATTATAATTTTTTTTATAGTAATACCTATTATAATTGGAGGATTCGGGAACTGATTAGTTCCCCTTATATTAAGAGCGCCTGATATAGCTTTCCCTCGATTAAACAATATAAGATTTTGACTTCTTCCTCCTTCATTAACATTATTATTAACTAGAAGATTAGTAGAAAGAGGAACAGGAACTGGATGAACAGTTTACCCACCTTTATCTTCTACTTTATCTCATTCTGGTGCTTCAGTAGACCTTTCTATTTTCTCACTTCATTTAGCTGGTATCTCTTCTATTTTAGGTGCAGTAAATTTTATTTCTACAATTATTAATATACGAACCCCAGGAATATCTTTTGATAAAATACCTTTATTTGTATGATCTGTATTAATTACAGCAATTTTATTATTATTGTCTTTACCCGTATTAGCCGGAGCAATTACTATA---------------------------------------------------------------------------------
>CNBRA050-14
AACTTTATATTTTATTTTTGGAGCTTGATCTAGAATAGTGGGAACATCACTTAGAATATTAATCCGAGCAGAATTAGGTTGCCCTAATGCTTTAATTGGGGATGATCAAATTTATAATGTAATTGTAACTGCTCATGCTTTTATTATAATTTTTTTTATAGTAATACCTATTATAATTGGAGGATTCGGGAACTGATTAGTTCCCCTTATATTAAGAGCGCCTGATATAGCTTTCCCTCGATTAAACAATATAAGATTTTGACTTCTTCCTCCTTCATTAACATTATTATTAACTAGAAGATTAGTAGAAAGAGGAACAGGAACTGGATGAACAGTTTACCCACCTTTATCTTCTACTTTATCTCATTCTGGTGCTTCAGTAGACCTTTCTATTTTCTCACTTCATTTAGCTGGTATCTCTTCTATTTTAGGTGCAGTAAATTTTATTTCTACAATTATTAATATACGAACCCCAGGAATATCTTTTGATAAAATACCTTTATTTGTATGATCTGTATTAATTACAGCAATTTTATTATTATTGTCTTTACCCGTATTAGCCGGAGCAATTACTATATTATTAACTGAT---------------------------------------------------------------------
>CNBRA053-14
----------TTTATTTTTGGAGCTTGATCTAGAATAGTGGGAACATCACTTAGAATATTAATCCGAGCAGAATTAGGTTGCCCTAATGCTTTAATTGGGGATGATCAAATTTATAATGTAATTGTAACTGCTCATGCTTTTATTATAATTTTTTTTATAGTAATACCTATTATAATTGGAGGATTCGGGAACTGATTAGTTCCCCTTATATTAAGAGCGCCTGATATAGCTTTCCCTCGATTAAACAATATAAGATTTTGACTTCTTCCTCCTTCATTAACATTATTATTAACTAGAAGATTAGTAGAAAGAGGAACAGGAACTGGATGAACAGTTTACCCACCTTTATCTTCTACTTTATCTCATTCTGGTGCTTCAGTAGACCTTTCTATTTTCTCACTTCATTTAGCTGGTATCTCTTCTATTTTAGGTGCAGTAAATTTTATTTCTACAATTATTAATATACGAACCCCAGGAATATCTTTTGATAAAATACCTTTATTTGTATGATCTGTATTAATTACAGCAATTTTATTATTATTGTCTTTACCCGTATTAGCCGGAGCAATTACTATATT-------------------------------------------------------------------------------
>CNBRA055-14
-----------------------------CTAGAATAGTGGGAACATCACTTAGAATATTAATCCGAGCAGAATTAGGTTGCCCTAATGCTTTAATTGGGGATGATCAAATTTATAATGTAATTGTAACTGCTCATGCTTTTATTATAATTTTTTTTATAGTAATACCTATTATAATTGGAGGATTCGGGAACTGATTAGTTCCCCTTATATTAAGAGCGCCTGATATAGCTTTCCCTCGATTAAACAATATAAGATTTTGACTTCTTCCTCCTTCATTAACATTATTATTAACTAGAAGATTAGTAGAAAGAGGAACAGGAACTGGATGAACAGTTTACCCACCTTTATCTTCTACTTTATCTCATTCTGGTGCTTCAGTAGACCTTTCTATTTTCTCACTTCATTTAGCTGGTATCTCTTCTATTTTAGGTGCAGTAAATTTTATTTCTACAATTATTAATATACGAACCCCAGGAATATCTTTTGATAAAATACCTTTATTTGTATGATCTGTATTAATTACAGCAATTTTATTATTATTGTCTTTACCCGTATTAGCCGGAGCAATTACTATATTATTAACTGAT---------------------------------------------------------------------
>CNBRA058-14
AACTTTATATTTTATTTTTGGAGCTTGATCTAGAATAGTGGGAACATCACTTAGAATATTAATCCGAGCAGAATTAGGTTGCCCTAATGCTTTAATTGGGGATGATCAAATTTATAATGTAATTGTAACTGCTCATGCTTTTATTATAATTTTTTTTATAGTAATACCTATTATAATTGGAGGATTCGGGAACTGATTAGTTCCCCTTATATTAAGAGCGCCTGATATAGCTTTCCCTCGATTAAACAATATAAGATTTTGACTTCTTCCTCCTTCATTAACATTATTATTAACTAGAAGATTAGTAGAAAGAGGAACAGGAACTGGATGAACAGTTTACCCACCTTTATCTTCTACTTTATCTCATTCTGGTGCTTCAGTAGACCTTTCTATTTTCTCACTTCATTTAGCTGGTATCTCTTCTATTTTAGGTGCAGTAAATTTTATTTCTACAATTATTAATATACGAACCCCAGGAATATCTTTTGATAAAATACCTTTATTTGTATGATCTGTATTAATTACAGCAATTTTATTATTATTGTCTTTACCCGTATTAGCCGGAGCAATTACTATATTATTAACTGAT---------------------------------------------------------------------
>CNBRA060-14
AACTTTATATTTTATTTTTGGAGCTTGATCTAGAATAGTGGGAACATCACTTAGAATATTAATCCGAGCAGAATTAGGTTGCCCTAATGCTTTAATTGGGGATGATCAAATTTATAATGTAATTGTAACTGCTCATGCTTTTATTATAATTTTTTTTATAGTAATACCTATTATAATTGGAGGATTCGGGAACTGATTAGTTCCCCTTATATTAAGAGCGCCTGATATAGCTTTCCCTCGATTAAACAATATAAGATTTTGACTTCTTCCTCCTTCATTAACATTATTATTAACTAGAAGATTAGTAGAAAGAGGAACAGGAACTGGATGAACAGTTTACCCACCTTTATCTTCTACTTTATCTCATTCTGGTGCTTCAGTAGACCTTTCTATTTTCTCACTTCATTTAGCTGGTATCTCTTCTATTTTAGGTGCAGTAAATTTTATTTCTACAATTATTAATATACGAACCCCAGGAATATCTTTTGATAAAATACCTTTATTTGTATGATCTGTATTAATTACAGCAATTTTATTATTATTGTCTTTACCCGTATTAGCCGGAGCAATTACTATA---------------------------------------------------------------------------------
>CNBRA065-14
---------TTTTATTTTTGGAGCTTGATCTAGAATAGTGGGAACATCACTTAGAATATTAATCCGAGCAGAATTAGGTTGCCCTAATGCTTTAATTGGGGATGATCAAATTTATAATGTAATTGTAACTGCTCATGCTTTTATTATAATTTTTTTTATAGTAATACCTATTATAATTGGAGGATTCGGGAACTGATTAGTTCCCCTTATATTAAGAGCGCCTGATATAGCTTTCCCTCGATTAAACAATATAAGATTTTGACTTCTTCCTCCTTCATTAACATTATTATTAACTAGAAGATTAGTAGAAAGAGGAACAGGAACTGGATGAACAGTTTACCCACCTTTATCTTCTACTTTATCTCATTCTGGTGCTTCAGTAGACCTTTCTATTTTCTCACTTCATTTAGCTGGTATCTCTTCTATTTTAGGTGCAGTAAATTTTATTTCTACAATTATTAATATACGAACCCCAGGAATATCTTTTGATAAAATACCTTTATTTGTATGATCTGTATTAATTACAGCAATTTTATTATTATTGTCTTTACCCGTATTAGCCGGAGCAATTACTATATTATTAACTGAT---------------------------------------------------------------------
>CNBRA069-14
--------ATTTTATTTTTGGAGCTTGATCTAGAATAGTGGGAACATCACTTAGAATATTAATCCGAGCAGAATTAGGTTGCCCTAATGCTTTAATTGGGGATGATCAAATTTATAATGTAATTGTAACTGCTCATGCTTTTATTATAATTTTTTTTATAGTAATACCTATTATAATTGGAGGATTCGGGAACTGATTAGTTCCCCTTATATTAAGAGCGCCTGATATAGCTTTCCCTCGATTAAACAATATAAGATTTTGACTTCTTCCTCCTTCATTAACATTATTATTAACTAGAAGATTAGTAGAAAGAGGAACAGGAACTGGATGAACAGTTTACCCACCTTTATCTTCTACTTTATCTCATTCTGGTGCTTCAGTAGACCTTTCTATTTTCTCACTTCATTTAGCTGGTATCTCTTCTATTTTAGGTGCAGTAAATTTTATTTCTACAATTATTAATATACGAACCCCAGGAATATCTTTTGATAAAATACCTTTATTTGTATGATCTGTATTAATTACAGCAATTTTATTATTATTGTCTTTACCCGTATTAGCCGGAGCAATTACTATATTATTAACTGAT---------------------------------------------------------------------
>CNBRA072-14
--------ATTTTATTTTTGGAGCTTGATCTAGAATAGTAGGAACATCACTTAGAATATTAATCCGGGCAGAATTAGGTTGCCCTAATGCTTTAATTGGGGATGATCAAATTTATAATGTAATTGTAACTGCTCATGCTTTTATTATAATTTTTTTTATAGTAATACCTATTATAATTGGAGGATTTGGGAACTGATTAGTTCCCCTTATATTAAGAGCACCTGATATGGCTTTCCCGCGATTAAACAATATAAGATTTTGACTTCTTCCTCCTTCATTAACATTATTATTAACTAGAAGATTAGTAGAAAGAGGAACAGGAACTGGATGAACAGTTTACCCGCCTTTATCTTCTACTTTGTCTCATTCTGGTGCTTCAGTAGACCTTTCTATTTTCTCACTTCATTTAGCTGGTATCTCTTCTATTTTAGGTGCAGTAAATTTTATTTCTACAATTATTAATATACGAGCCCCAGGAATATCTTTTGATAAAATACCTTTATTTGTATGATCTGTATTAATTACAGCAATTTTATTATTATTGTCTTTACCTGTATTAGCCGGAGCAATTACTATATTATTAACTGAT---------------------------------------------------------------------
>CNBRA074-14
AACTTTATATTTTATTTTTGGAGCTTGATCTAGAATAGTGGGAACATCACTTAGAATATTAATCCGAGCAGAATTAGGTTGCCCTAATGCTTTAATTGGGGATGATCAAATTTATAATGTAATTGTAACTGCTCATGCTTTTATTATAATTTTTTTTATAGTAATACCTATTATAATTGGAGGATTCGGGAACTGATTAGTTCCCCTTATATTAAGAGCGCCTGATATAGCTTTCCCTCGATTAAACAATATAAGATTTTGACTTCTTCCTCCTTCATTAACATTATTATTAACTAGAAGATTAGTAGAAAGAGGAACAGGAACTGGATGAACAGTTTACCCACCTTTATCTTCTACTTTATCTCATTCTGGTGCTTCAGTAGACCTTTCTATTTTCTCACTTCATTTAGCTGGTATCTCTTCTATTTTAGGTGCAGTAAATTTTATTTCTACAATTATTAATATACGAACCCCAGGAATATCTTTTGATAAAATACCTTTATTTGTATGATCTGTATTAATTACAGCAATTTTATTATTATTGTCTTTACCCGTATTAGCCGGAGCAATTACTATATTATTAACTGAT---------------------------------------------------------------------
>CNBRA076-14
AACTTTATATTTTATTTTTGGAGCTTGATCTAGAATAGTGGGAACATCACTTAGAATATTAATCCGAGCAGAATTAGGTTGCCCTAATGCTTTAATTGGGGATGATCAAATTTATAATGTAATTGTAACTGCTCATGCTTTTATTATAATTTTTTTTATAGTAATACCTATTATAATTGGAGGATTCGGGAACTGATTAGTTCCCCTTATATTAAGAGCGCCTGATATAGCTTTCCCTCGATTAAACAATATAAGATTTTGACTTCTTCCTCCTTCATTAACATTATTATTAACTAGAAGATTAGTAGAAAGAGGAACAGGAACTGGATGAACAGTTTACCCACCTTTATCTTCTACTTTATCTCATTCTGGTGCTTCAGTAGACCTTTCTATTTTCTCACTTCATTTAGCTGGTATCTCTTCTATTTTAGGTGCAGTAAATTTTATTTCTACAATTATTAATATACGAACCCCAGGAATATCTTTTGATAAAATACCTTTATTTGTATGATCTGTATTAATTACAGCAATTTTATTATTATTGTCTTTACCCGTATTAGCCGGAGCAATTACTATATTATTAACTGAT---------------------------------------------------------------------
>CNBRA080-14
AACTTTATATTTTATTTTTGGAGCTTGATCTAGAATAGTGGGAACATCACTTAGAATATTAATCCGAGCAGAATTAGGTTGCCCTAATGCTTTAATTGGGGATGATCAAATTTATAATGTAATTGTAACTGCTCATGCTTTTATTATAATTTTTTTTATAGTAATACCTATTATAATTGGAGGATTCGGGAACTGATTAGTTCCCCTTATATTAAGAGCGCCTGATATAGCTTTCCCTCGATTAAACAATATAAGATTTTGACTTCTTCCTCCTTCATTAACATTATTATTAACTAGAAGATTAGTAGAAAGAGGAACAGGAACTGGATGAACAGTTTACCCACCTTTATCTTCTACTTTATCTCATTCTGGTGCTTCAGTAGACCTTTCTATTTTCTCACTTCATTTAGCTGGTATCTCTTCTATTTTAGGTGCAGTAAATTTTATTTCTACAATTATTAATATACGAACCCCAGGAATATCTTTTGATAAAATACCTTTATTTGTATGATCTGTATTAATTACAGCAATTTTATTATTATTGTCTTTACCCGTATTAGCCGGAGCAATTACTATATTATTAACTGATCGA------------------------------------------------------------------
>CNBRA104-14
AACTTTATATTTTATTTTTGGAGCTTGATCTAGAATAGTGGGAACATCACTTAGAATATTAATCCGAGCAGAATTAGGTTGCCCTAATGCTTTAATTGGGGATGATCAAATTTATAATGTAATTGTAACTGCTCATGCTTTTATTATAATTTTTTTTATAGTAATACCTATTATAATTGGAGGATTCGGGAACTGATTAGTTCCCCTTATATTAAGAGCGCCTGATATAGCTTTCCCTCGATTAAACAATATAAGATTTTGACTTCTTCCTCCTTCATTAACATTATTATTAACTAGAAGATTAGTAGAAAGAGGAACAGGAACTGGATGAACAGTTTACCCACCTTTATCTTCTACTTTATCTCATTCTGGTGCTTCAGTAGACCTTTCTATTTTCTCACTTCATTTAGCTGGTATCTCTTCTATTTTAGGTGCAGTAAATTTTATTTCTACAATTATTAATATACGAACCCCAGGAATATCTTTTGATAAAATACCTTTATTTGTATGATCTGTATTAATTACAGCAATTTTATTATTATTGTCTTTACCCGTATTAGCCGGAGCAATTACTATATTATTAACTGAT---------------------------------------------------------------------
>CNBRA109-14
--------ATTTTATTTTTGGAGCTTGATCTAGAATAGTGGGAACATCACTTAGAATATTAATCCGAGCAGAATTAGGTTGCCCTAATGCTTTAATTGGGGATGATCAAATTTATAATGTAATTGTAACTGCTCATGCTTTTATTATAATTTTTTTTATAGTAATACCTATTATAATTGGAGGATTCGGGAACTGATTAGTTCCCCTTATATTAAGAGCGCCTGATATAGCTTTCCCTCGATTAAACAATATAAGATTTTGACTTCTTCCTCCTTCATTAACATTATTATTAACTAGAAGATTAGTAGAAAGAGGAACAGGAACTGGATGAACAGTTTACCCACCTTTATCTTCTACTTTATCTCATTCTGGTGCTTCAGTAGACCTTTCTATTTTCTCACTTCATTTAGCTGGTATCTCTTCTATTTTAGGTGCAGTAAATTTTATTTCTACAATTATTAATATACGAACCCCAGGAATATCTTTTGATAAAATACCTTTATTTGTATGATCTGTATTAATTACAGCAATTTTATTATTATTGTCTTTACCCGTATTAGCCGGAGCAATTACTATATTATTAACTG-----------------------------------------------------------------------
>CNBRA112-14
-------------------------TGATCTAGAATAGTGGGAACATCACTTAGAATATTAATCCGAGCAGAATTAGGTTGCCCTAATGCTTTAATTGGGGATGATCAAATTTATAATGTAATTGTAACTGCTCATGCTTTTATTATAATTTTTTTTATAGTAATACCTATTATAATTGGAGGATTCGGGAACTGATTAGTTCCCCTTATATTAAGAGCGCCTGATATAGCTTTCCCTCGATTAAACAATATAAGATTTTGACTTCTTCCTCCTTCATTAACATTATTATTAACTAGAAGATTAGTAGAAAGAGGAACAGGAACTGGATGAACAGTTTACCCACCTTTATCTTCTACTTTATCTCATTCTGGTGCTTCAGTAGACCTTTCTATTTTCTCACTTCATTTAGCTGGTATCTCTTCTATTTTAGGTGCAGTAAATTTTATTTCTACAATTATTAATATACGAACCCCAGGAATATCTTTTGATAAAATACCTTTATTTGTATGATCTGTATTAATTACAGCAATTTTATTATTATTGTCTTTACCCGTATTAGCCGGAGCAATTACTATATT-------------------------------------------------------------------------------
>CNBRA113-14
AACTTTATATTTTATTTTTGGAGCTTGATCTAGAATAGTGGGAACATCACTTAGAATATTAATCCGAGCAGAATTAGGTTGCCCTAATGCTTTAATTGGGGATGATCAAATTTATAATGTAATTGTAACTGCTCATGCTTTTATTATAATTTTTTTTATAGTAATACCTATTATAATTGGAGGATTCGGGAACTGATTAGTTCCCCTTATATTAAGAGCGCCTGATATAGCTTTCCCTCGATTAAACAATATAAGATTTTGACTTCTTCCTCCTTCATTAACATTATTATTAACTAGAAGATTAGTAGAAAGAGGAACAGGAACTGGATGAACAGTTTACCCACCTTTATCTTCTACTTTATCTCATTCTGGTGCTTCAGTAGACCTTTCTATTTTCTCACTTCATTTAGCTGGTATCTCTTCTATTTTAGGTGCAGTAAATTTTATTTCTACAATTATTAATATACGAACCCCAGGAATATCTTTTGATAAAATACCTTTATTTGTATGATCTGTATTAATTACAGCAATTTTATTATTATTGTCTTTACCCGTATTAGCCGGAGCAATTACTATATTATTAACTGAT---------------------------------------------------------------------
>CNBRA117-14
-------------------------TGATCTAGAATAGTAGGAACATCACTTAGAATATTAATCCGGGCAGAATTAGGTTGCCCTAATGCTTTAATTGGGGATGATCAAATTTATAATGTAATTGTAACTGCTCATGCTTTTATTATAATTTTTTTTATAGTAATACCTATTATAATTGGAGGATTTGGGAACTGATTAGTTCCCCTTATATTAAGAGCACCTGATATGGCTTTCCCGCGATTAAACAATATAAGATTTTGACTTCTTCCTCCTTCATTAACATTATTATTAACTAGAAGATTAGTAGAAAGAGGAACAGGAACTGGATGAACAGTTTACCCGCCTTTATCTTCTACTTTGTCTCATTCTGGTGCTTCAGTAGACCTTTCTATTTTCTCACTTCATTTAGCTGGTATCTCTTCTATTTTAGGTGCAGTAAATTTTATTTCTACAATTATTAATATACGAGCCCCAGGAATATCTTTTGATAAAATACCTTTATTTGTATGATCTGTATTAATTACAGCAATTTTATTATTATTGTCTTTACCTGTATTAGCCGGAGCAATTACTATATT-------------------------------------------------------------------------------
>CNBRA118-14
AACTTTATATTTTATTTTTGGAGCTTGATCTAGAATAGTGGGAACATCACTTAGAATATTAATCCGAGCAGAATTAGGTTGCCCTAATGCTTTAATTGGGGATGATCAAATTTATAATGTAATTGTAACTGCTCATGCTTTTATTATAATTTTTTTTATAGTAATACCTATTATAATTGGAGGATTCGGGAACTGATTAGTTCCCCTTATATTAAGAGCGCCTGATATAGCTTTCCCTCGATTAAACAATATAAGATTTTGACTTCTTCCTCCTTCATTAACATTATTATTAACTAGAAGATTAGTAGAAAGAGGAACAGGAACTGGATGAACAGTTTACCCACCTTTATCTTCTACTTTATCTCATTCTGGTGCTTCAGTAGACCTTTCTATTTTCTCACTTCATTTAGCTGGTATCTCTTCTATTTTAGGTGCAGTAAATTTTATTTCTACAATTATTAATATACGAACCCCAGGAATATCTTTTGATAAAATACCTTTATTTGTATGATCTGTATTAATTACAGCAATTTTATTATTATTGTCTTTACCCGTATTAGCCGGAGCAATTACTATATTATTAACTGATCGA------------------------------------------------------------------
>CNBRA119-14
------------------------------TAGAATAGTGGGAACATCACTTAGAATATTAATCCGAGCAGAATTAGGTTGCCCTAATGCTTTAATTGGGGATGATCAAATTTATAATGTAATTGTAACTGCTCATGCTTTTATTATAATTTTTTTTATAGTAATACCTATTATAATTGGAGGATTCGGGAACTGATTAGTTCCCCTTATATTAAGAGCGCCTGATATAGCTTTCCCTCGATTAAACAATATAAGATTTTGACTTCTTCCTCCTTCATTAACATTATTATTAACTAGAAGATTAGTAGAAAGAGGAACAGGAACTGGATGAACAGTTTACCCACCTTTATCTTCTACTTTATCTCATTCTGGTGCTTCAGTAGACCTTTCTATTTTCTCACTTCATTTAGCTGGTATCTCTTCTATTTTAGGTGCAGTAAATTTTATTTCTACAATTATTAATATACGAACCCCAGGAATATCTTTTGATAAAATACCTTTATTTGTATGATCTGTATTAATTACAGCAATTTTATTATTATTGTCTTTACCCGTATTAGCCGGAGCAATTACTATATTATTAACTGAT---------------------------------------------------------------------
>CNBRA126-14
AACTTTATATTTTATTTTTGGAGCTTGATCTAGAATAGTGGGAACATCACTTAGAATATTAATCCGAGCAGAATTAGGTTGCCCTAATGCTTTAATTGGGGATGATCAAATTTATAATGTAATTGTAACTGCTCATGCTTTTATTATAATTTTTTTTATAGTAATACCTATTATAATTGGAGGATTCGGGAACTGATTAGTTCCCCTTATATTAAGAGCGCCTGATATAGCTTTCCCTCGATTAAACAATATAAGATTTTGACTTCTTCCTCCTTCATTAACATTATTATTAACTAGAAGATTAGTAGAAAGAGGAACAGGAACTGGATGAACAGTTTACCCACCTTTATCTTCTACTTTATCTCATTCTGGTGCTTCAGTAGACCTTTCTATTTTCTCACTTCATTTAGCTGGTATCTCTTCTATTTTAGGTGCAGTAAATTTTATTTCTACAATTATTAATATACGAACCCCAGGAATATCTTTTGATAAAATACCTTTATTTGTATGATCTGTATTAATTACAGCAATTTTATTATTATTGTCTTTACCCGTATTAGCCGGAGCAATTACTATATTATTAACTGAT---------------------------------------------------------------------
>CNBRA129-14
AACTTTATATTTTATTTTTGGAGCTTGATCTAGAATAGTGGGAACATCACTTAGAATATTAATCCGAGCAGAATTAGGTTGCCCTAATGCTTTAATTGGGGATGATCAAATTTATAATGTAATTGTAACTGCTCATGCTTTTATTATAATTTTTTTTATAGTAATACCTATTATAATTGGAGGATTCGGGAACTGATTAGTTCCCCTTATATTAAGAGCGCCTGATATAGCTTTCCCTCGATTAAACAATATAAGATTTTGACTTCTTCCTCCTTCATTAACATTATTATTAACTAGAAGATTAGTAGAAAGAGGAACAGGAACTGGATGAACAGTTTACCCACCTTTATCTTCTACTTTATCTCATTCTGGTGCTTCAGTAGACCTTTCTATTTTCTCACTTCATTTAGCTGGTATCTCTTCTATTTTAGGTGCAGTAAATTTTATTTCTACAATTATTAATATACGAACCCCAGGAATATCTTTTGATAAAATACCTTTATTTGTATGATCTGTATTAATTACAGCAATTTTATTATTATTGTCTTTACCCGTATTAGCCGGAGCAATTACTATATTATTAACTGATCGA------------------------------------------------------------------
>CNBRA130-14
AACTTTATATTTTATTTTTGGAGCTTGATCTAGAATAGTGGGAACATCACTTAGAATATTAATCCGAGCAGAATTAGGTTGCCCTAATGCTTTAATTGGGGATGATCAAATTTATAATGTAATTGTAACTGCTCATGCTTTTATTATAATTTTTTTTATAGTAATACCTATTATAATTGGAGGATTCGGGAACTGATTAGTTCCCCTTATATTAAGAGCGCCTGATATAGCTTTCCCTCGATTAAACAATATAAGATTTTGACTTCTTCCTCCTTCATTAACATTATTATTAACTAGAAGATTAGTAGAAAGAGGAACAGGAACTGGATGAACAGTTTACCCACCTTTATCTTCTACTTTATCTCATTCTGGTGCTTCAGTAGACCTTTCTATTTTCTCACTTCATTTAGCTGGTATCTCTTCTATTTTAGGTGCAGTAAATTTTATTTCTACAATTATTAATATACGAACCCCAGGAATATCTTTTGATAAAATACCTTTATTTGTATGATCTGTATTAATTACAGCAATTTTATTATTATTGTCTTTACCCGTATTAGCCGGAGCAATTACTATATT-------------------------------------------------------------------------------
>CNBRA133-14
AACTTTATATTTTATTTTTGGAGCTTGATCTAGAATAGTGGGAACATCACTTAGAATATTAATCCGAGCAGAATTAGGTTGCCCTAATGCTTTAATTGGGGATGATCAAATTTATAATGTAATTGTAACTGCTCATGCTTTTATTATAATTTTTTTTATAGTAATACCTATTATAATTGGAGGATTCGGGAACTGATTAGTTCCCCTTATATTAAGAGCGCCTGATATAGCTTTCCCTCGATTAAACAATATAAGATTTTGACTTCTTCCTCCTTCATTAACATTATTATTAACTAGAAGATTAGTAGAAAGAGGAACAGGAACTGGATGAACAGTTTACCCACCTTTATCTTCTACTTTATCTCATTCTGGTGCTTCAGTAGACCTTTCTATTTTCTCACTTCATTTAGCTGGTATCTCTTCTATTTTAGGTGCAGTAAATTTTATTTCTACAATTATTAATATACGAACCCCAGGAATATCTTTTGATAAAATACCTTTATTTGTATGATCTGTATTAATTACAGCAATTTTATTATTATTGTCTTTACCCGTATTAGCCGGAGCAATTACTATATT-------------------------------------------------------------------------------
>CNBRA137-14
-------------ATTTTTGGAGCTTGATCTAGAATAGTGGGAACATCACTTAGAATATTAATCCGAGCAGAATTAGGTTGCCCTAATGCTTTAATTGGGGATGATCAAATTTATAATGTAATTGTAACTGCTCATGCTTTTATTATAATTTTTTTTATAGTAATACCTATTATAATTGGAGGATTCGGGAACTGATTAGTTCCCCTTATATTAAGAGCGCCTGATATAGCTTTCCCTCGATTAAACAATATAAGATTTTGACTTCTTCCTCCTTCATTAACATTATTATTAACTAGAAGATTAGTAGAAAGAGGAACAGGAACTGGATGAACAGTTTACCCACCTTTATCTTCTACTTTATCTCATTCTGGTGCTTCAGTAGACCTTTCTATTTTCTCACTTCATTTAGCTGGTATCTCTTCTATTTTAGGTGCAGTAAATTTTATTTCTACAATTATTAATATACGAACCCCAGGAATATCTTTTGATAAAATACCTTTATTTGTATGATCTGTATTAATTACAGCAATTTTATTATTATTGTCTTTACCCGTATTAGCCGGAGCAATTACTATATTATTAACTGAT---------------------------------------------------------------------
>CNBRA140-14
--------ATTTTATTTTTGGAGCTTGATCTAGAATAGTGGGAACATCACTTAGAATATTAATCCGAGCAGAATTAGGTTGCCCTAATGCTTTAATTGGGGATGATCAAATTTATAATGTAATTGTAACTGCTCATGCTTTTATTATAATTTTTTTTATAGTAATACCTATTATAATTGGAGGATTCGGGAACTGATTAGTTCCCCTTATATTAAGAGCGCCTGATATAGCTTTCCCTCGATTAAACAATATAAGATTTTGACTTCTTCCTCCTTCATTAACATTATTATTAACTAGAAGATTAGTAGAAAGAGGAACAGGAACTGGATGAACAGTTTACCCACCTTTATCTTCTACTTTATCTCATTCTGGTGCTTCAGTAGACCTTTCTATTTTCTCACTTCATTTAGCTGGTATCTCTTCTATTTTAGGTGCAGTAAATTTTATTTCTACAATTATTAATATACGAACCCCAGGAATATCTTTTGATAAAATACCTTTATTTGTATGATCTGTATTAATTACAGCAATTTTATTATTATTGTCTTTACCCGTATTAGCCGGAGCAATTACTATATTATTAACTGAT---------------------------------------------------------------------
>CNBRA141-14
AACTTTATATTTTATTTTTGGAGCTTGATCTAGAATAGTAGGAACATCACTTAGAATATTAATCCGGGCAGAATTAGGTTGCCCTAATGCTTTAATTGGGGATGATCAAATTTATAATGTAATTGTAACTGCTCATGCTTTTATTATAATTTTTTTTATAGTAATACCTATTATAATTGGAGGATTTGGGAACTGATTAGTTCCCCTTATATTAAGAGCACCTGATATGGCTTTCCCGCGATTAAACAATATAAGATTTTGACTTCTTCCTCCTTCATTAACATTATTATTAACTAGAAGATTAGTAGAAAGAGGAACAGGAACTGGATGAACAGTTTACCCGCCTTTATCTTCTACTTTGTCTCATTCTGGTGCTTCAGTAGACCTTTCTATTTTCTCACTTCATTTAGCTGGTATCTCTTCTATTTTAGGTGCAGTAAATTTTATTTCTACAATTATTAATATACGAGCCCCAGGAATATCTTTTGATAAAATACCTTTATTTGTATGATCTGTATTAATTACAGCAATTTTATTATTATTGTCTTTACCTGTATTAGCCGGAGCAATTACT------------------------------------------------------------------------------------
>CNBRA144-14
-----------------------------CTAGAATAGTGGGAACATCACTTAGAATATTAATCCGAGCAGAATTAGGTTGCCCTAATGCTTTAATTGGGGATGATCAAATTTATAATGTAATTGTAACTGCTCATGCTTTTATTATAATTTTTTTTATAGTAATACCTATTATAATTGGAGGATTCGGGAACTGATTAGTTCCCCTTATATTAAGAGCGCCTGATATAGCTTTCCCTCGATTAAACAATATAAGATTTTGACTTCTTCCTCCTTCATTAACATTATTATTAACTAGAAGATTAGTAGAAAGAGGAACAGGAACTGGATGAACAGTTTACCCACCTTTATCTTCTACTTTATCTCATTCTGGTGCTTCAGTAGACCTTTCTATTTTCTCACTTCATTTAGCTGGTATCTCTTCTATTTTAGGTGCAGTAAATTTTATTTCTACAATTATTAATATACGAACCCCAGGAATATCTTTTGATAAAATACCTTTATTTGTATGATCTGTATTAATTACAGCAATTTTATTATTATTGTCTTTACCCGTATTAGCCGGAGCAATTACTATATTATTAACTGAT---------------------------------------------------------------------
>CNBRA150-14
--------------TTTTTGGAGCTTGATCTAGAATAGTGGGAACATCACTTAGAATATTAATCCGAGCAGAATTAGGTTGCCCTAATGCTTTAATTGGGGATGATCAAATTTATAATGTAATTGTAACTGCTCATGCTTTTATTATAATTTTTTTTATAGTAATACCTATTATAATTGGAGGATTCGGGAACTGATTAGTTCCCCTTATATTAAGAGCGCCTGATATAGCTTTCCCTCGATTAAACAATATAAGATTTTGACTTCTTCCTCCTTCATTAACATTATTATTAACTAGAAGATTAGTAGAAAGAGGAACAGGAACTGGATGAACAGTTTACCCACCTTTATCTTCTACTTTATCTCATTCTGGTGCTTCAGTAGACCTTTCTATTTTCTCACTTCATTTAGCTGGTATCTCTTCTATTTTAGGTGCAGTAAATTTTATTTCTACAATTATTAATATACGAACCCCAGGAATATCTTTTGATAAAATACCTTTATTTGTATGATCTGTATTAATTACAGCAATTTTATTATTATTGTCTTTACCCGTATTAGCCGGAGCAATTACTATATTATTAACTGAT---------------------------------------------------------------------
>CNBRA151-14
--------ATTTTATTTTTGGAGCTTGATCTAGAATAGTGGGAACATCACTTAGAATATTAATCCGAGCAGAATTAGGTTGCCCTAATGCTTTAATTGGGGATGATCAAATTTATAATGTAATTGTAACTGCTCATGCTTTTATTATAATTTTTTTTATAGTAATACCTATTATAATTGGAGGATTCGGGAACTGATTAGTTCCCCTTATATTAAGAGCGCCTGATATAGCTTTCCCTCGATTAAACAATATAAGATTTTGACTTCTTCCTCCTTCATTAACATTATTATTAACTAGAAGATTAGTAGAAAGAGGAACAGGAACTGGATGAACAGTTTACCCACCTTTATCTTCTACTTTATCTCATTCTGGTGCTTCAGTAGACCTTTCTATTTTCTCACTTCATTTAGCTGGTATCTCTTCTATTTTAGGTGCAGTAAATTTTATTTCTACAATTATTAATATACGAACCCCAGGAATATCTTTTGATAAAATACCTTTATTTGTATGATCTGTATTAATTACAGCAATTTTATTATTATTGTCTTTACCCGTATTAGCCGGAGCAATTACT------------------------------------------------------------------------------------
>CNBRA152-14
-------------------------TGATCTAGAATAGTGGGAACATCACTTAGAATATTAATCCGAGCAGAATTAGGTTGCCCTAATGCTTTAATTGGGGATGATCAAATTTATAATGTAATTGTAACTGCTCATGCTTTTATTATAATTTTTTTTATAGTAATACCTATTATAATTGGAGGATTCGGGAACTGATTAGTTCCCCTTATATTAAGAGCGCCTGATATAGCTTTCCCTCGATTAAACAATATAAGATTTTGACTTCTTCCTCCTTCATTAACATTATTATTAACTAGAAGATTAGTAGAAAGAGGAACAGGAACTGGATGAACAGTTTACCCACCTTTATCTTCTACTTTATCTCATTCTGGTGCTTCAGTAGACCTTTCTATTTTCTCACTTCATTTAGCTGGTATCTCTTCTATTTTAGGTGCAGTAAATTTTATTTCTACAATTATTAATATACGAACCCCAGGAATATCTTTTGATAAAATACCTTTATTTGTATGATCTGTATTAATTACAGCAATTTTATTATTATTGTCTTTACCCGTATTAGCCGGAGCAATTACTATATTATTAACTGATCGA------------------------------------------------------------------
>CNBRA156-14
-----------------------------CTAGAATAGTGGGAACATCACTTAGAATATTAATCCGAGCAGAATTAGGTTGCCCTAATGCTTTAATTGGGGATGATCAAATTTATAATGTAATTGTAACTGCTCATGCTTTTATTATAATTTTTTTTATAGTAATACCTATTATAATTGGAGGATTCGGGAACTGATTAGTTCCCCTTATATTAAGAGCGCCTGATATAGCTTTCCCTCGATTAAACAATATAAGATTTTGACTTCTTCCTCCTTCATTAACATTATTATTAACTAGAAGATTAGTAGAAAGAGGAACAGGAACTGGATGAACAGTTTACCCACCTTTATCTTCTACTTTATCTCATTCTGGTGCTTCAGTAGACCTTTCTATTTTCTCACTTCATTTAGCTGGTATCTCTTCTATTTTAGGTGCAGTAAATTTTATTTCTACAATTATTAATATACGAACCCCAGGAATATCTTTTGATAAAATACCTTTATTTGTATGATCTGTATTAATTACAGCAATTTTATTATTATTGTCTTTACCCGTATTAGCCGGAGCAATTACTATATTATTAACTGAT---------------------------------------------------------------------
>CNBRA157-14
AACTTTATATTTTATTTTTGGAGCTTGATCTAGAATAGTGGGAACATCACTTAGAATATTAATCCGAGCAGAATTAGGTTGCCCTAATGCTTTAATTGGGGATGATCAAATTTATAATGTAATTGTAACTGCTCATGCTTTTATTATAATTTTTTTTATAGTAATACCTATTATAATTGGAGGATTCGGGAACTGATTAGTTCCCCTTATATTAAGAGCGCCTGATATAGCTTTCCCTCGATTAAACAATATAAGATTTTGACTTCTTCCTCCTTCATTAACATTATTATTAACTAGAAGATTAGTAGAAAGAGGAACAGGAACTGGATGAACAGTTTACCCACCTTTATCTTCTACTTTATCTCATTCTGGTGCTTCAGTAGACCTTTCTATTTTCTCACTTCATTTAGCTGGTATCTCTTCTATTTTAGGTGCAGTAAATTTTATTTCTACAATTATTAATATACGAACCCCAGGAATATCTTTTGATAAAATACCTTTATTTGTATGATCTGTATTAATTACAGCAATTTTATTATTATTGTCTTTACCCGTATTAGCCGGAGCAATTACTATATTATTAACTGAT---------------------------------------------------------------------
>CNBRA158-14
--------ATTTTATTTTTGGAGCTTGATCTAGAATAGTGGGAACATCACTTAGAATATTAATCCGAGCAGAATTAGGTTGCCCTAATGCTTTAATTGGGGATGATCAAATTTATAATGTAATTGTAACTGCTCATGCTTTTATTATAATTTTTTTTATAGTAATACCTATTATAATTGGAGGATTCGGGAACTGATTAGTTCCCCTTATATTAAGAGCGCCTGATATAGCTTTCCCTCGATTAAACAATATAAGATTTTGACTTCTTCCTCCTTCATTAACATTATTATTAACTAGAAGATTAGTAGAAAGAGGAACAGGAACTGGATGAACAGTTTACCCACCTTTATCTTCTACTTTATCTCATTCTGGTGCTTCAGTAGACCTTTCTATTTTCTCACTTCATTTAGCTGGTATCTCTTCTATTTTAGGTGCAGTAAATTTTATTTCTACAATTATTAATATACGAACCCCAGGAATATCTTTTGATAAAATACCTTTATTTGTATGATCTGTATTAATTACAGCAATTTTATTATTATTGTCTTTACCCGTATTAGCCGGAGCAATTACTATATTATTAACTGAT---------------------------------------------------------------------
>CNBRA160-14
------------------------------------------------------------AATCCGAGCAGAATTAGGTTGCCCTAATGCTTTAATTGGGGATGATCAAATTTATAATGTAATTGTAACTGCTCATGCTTTTATTATAATTTTTTTTATAGTAATACCTATTATAATTGGAGGATTCGGGAACTGATTAGTTCCCCTTATATTAAGAGCGCCTGATATAGCTTTCCCTCGATTAAACAATATAAGATTTTGACTTCTTCCTCCTTCATTAACATTATTATTAACTAGAAGATTAGTAGAAAGAGGAACAGGAACTGGATGAACAGTTTACCCACCTTTATCTTCTACTTTATCTCATTCTGGTGCTTCAGTAGACCTTTCTATTTTCTCACTTCATTTAGCTGGTATCTCTTCTATTTTAGGTGCAGTAAATTTTATTTCTACAATTATTAATATACGAACCCCAGGAATATCTTTTGATAAAATACCTTTATTTGTATGATCTGTATTAATTACAGCAATTTTATTATTATTGTCTTTACCCGTATTAGCCGGAGCAATTACTATATTATTAACTGATCGAAATTTAAATACTTCTTTTTTTGACCCAGCTGGTGG-------------------------------
>CNBRA161-14
AACTTTATATTTTATTTTTGGAGCTTGATCTAGAATAGTGGGAACATCACTTAGAATATTAATCCGAGCAGAATTAGGTTGCCCTAATGCTTTAATTGGGGATGATCAAATTTATAATGTAATTGTAACTGCTCATGCTTTTATTATAATTTTTTTTATAGTAATACCTATTATAATTGGAGGATTCGGGAACTGATTAGTTCCCCTTATATTAAGAGCGCCTGATATAGCTTTCCCTCGATTAAACAATATAAGATTTTGACTTCTTCCTCCTTCATTAACATTATTATTAACTAGAAGATTAGTAGAAAGAGGAACAGGAACTGGATGAACAGTTTACCCACCTTTATCTTCTACTTTATCTCATTCTGGTGCTTCAGTAGACCTTTCTATTTTCTCACTTCATTTAGCTGGTATCTCTTCTATTTTAGGTGCAGTAAATTTTATTTCTACAATTATTAATATACGAACCCCAGGAATATCTTTTGATAAAATACCTTTATTTGTATGATCTGTATTAATTACAGCAATTTTATTATTATTGTCTTTACCCGTATTAGCCGGAGCAATTACTATATT-------------------------------------------------------------------------------
>CNBRA163-14
--------ATTTTATTTTTGGAGCTTGATCTAGAATAGTGGGAACATCACTTAGAATATTAATCCGAGCAGAATTAGGTTGCCCTAATGCTTTAATTGGGGATGATCAAATTTATAATGTAATTGTAACTGCTCATGCTTTTATTATAATTTTTTTTATAGTAATACCTATTATAATTGGAGGATTCGGGAACTGATTAGTTCCCCTTATATTAAGAGCGCCTGATATAGCTTTCCCTCGATTAAACAATATAAGATTTTGACTTCTTCCTCCTTCATTAACATTATTATTAACTAGAAGATTAGTAGAAAGAGGAACAGGAACTGGATGAACAGTTTACCCACCTTTATCTTCTACTTTATCTCATTCTGGTGCTTCAGTAGACCTTTCTATTTTCTCACTTCATTTAGCTGGTATCTCTTCTATTTTAGGTGCAGTAAATTTTATTTCTACAATTATTAATATACGAACCCCAGGAATATCTTTTGATAAAATACCTTTATTTGTATGATCTGTATTAATTACAGCAATTTTATTATTATTGTCTTTACCCGTATTAGCCGGAGCAATTACTATATT-------------------------------------------------------------------------------
>CNBRA164-14
---------TTTTATTTTTGGAGCTTGATCTAGAATAGTGGGAACATCACTTAGAATATTAATCCGAGCAGAATTAGGTTGCCCTAATGCTTTAATTGGGGATGATCAAATTTATAATGTAATTGTAACTGCTCATGCTTTTATTATAATTTTTTTTATAGTAATACCTATTATAATTGGAGGATTCGGGAACTGATTAGTTCCCCTTATATTAAGAGCGCCTGATATAGCTTTCCCTCGATTAAACAATATAAGATTTTGACTTCTTCCTCCTTCATTAACATTATTATTAACTAGAAGATTAGTAGAAAGAGGAACAGGAACTGGATGAACAGTTTACCCACCTTTATCTTCTACTTTATCTCATTCTGGTGCTTCAGTAGACCTTTCTATTTTCTCACTTCATTTAGCTGGTATCTCTTCTATTTTAGGTGCAGTAAATTTTATTTCTACAATTATTAATATACGAACCCCAGGAATATCTTTTGATAAAATACCTTTATTTGTATGATCTGTATTAATTACAGCAATTTTATTATTATTGTCTTTACCCGTATTAGCCGGAGCAATTACTATATT-------------------------------------------------------------------------------
>CNBRA166-14
AACTTTATATTTTATTTTTGGAGCTTGATCTAGAATAGTGGGAACATCACTTAGAATATTAATCCGAGCAGAATTAGGTTGCCCTAATGCTTTAATTGGGGATGATCAAATTTATAATGTAATTGTAACTGCTCATGCTTTTATTATAATTTTTTTTATAGTAATACCTATTATAATTGGAGGATTCGGGAACTGATTAGTTCCCCTTATATTAAGAGCGCCTGATATAGCTTTCCCTCGATTAAACAATATAAGATTTTGACTTCTTCCTCCTTCATTAACATTATTATTAACTAGAAGATTAGTAGAAAGAGGAACAGGAACTGGATGAACAGTTTACCCACCTTTATCTTCTACTTTATCTCATTCTGGTGCTTCAGTAGACCTTTCTATTTTCTCACTTCATTTAGCTGGTATCTCTTCTATTTTAGGTGCAGTAAATTTTATTTCTACAATTATTAATATACGAACCCCAGGAATATCTTTTGATAAAATACCTTTATTTGTATGATCTGTATTAATTACAGCAATTTTATTATTATTGTCTTTACCCGTATTAGCCGGAGCAATTACTATATTATTAACTGATCGA------------------------------------------------------------------
>CNBRA168-14
--------ATTTTATTTTTGGAGCTTGATCTAGAATAGTGGGAACATCACTTAGAATATTAATCCGAGCAGAATTAGGTTGCCCTAATGCTTTAATTGGGGATGATCAAATTTATAATGTAATTGTAACTGCTCATGCTTTTATTATAATTTTTTTTATAGTAATACCTATTATAATTGGAGGATTCGGGAACTGATTAGTTCCCCTTATATTAAGAGCGCCTGATATAGCTTTCCCTCGATTAAACAATATAAGATTTTGACTTCTTCCTCCTTCATTAACATTATTATTAACTAGAAGATTAGTAGAAAGAGGAACAGGAACTGGATGAACAGTTTACCCACCTTTATCTTCTACTTTATCTCATTCTGGTGCTTCAGTAGACCTTTCTATTTTCTCACTTCATTTAGCTGGTATCTCTTCTATTTTAGGTGCAGTAAATTTTATTTCTACAATTATTAATATACGAACCCCAGGAATATCTTTTGATAAAATACCTTTATTTGTATGATCTGTATTAATTACAGCAATTTTATTATTATTGTCTTTACCCGTATTAGCCGGAGCAATTACTATATTATTAACTGAT---------------------------------------------------------------------
>CNBRA172-14
AACTTTATATTTTATTTTTGGAGCTTGATCTAGAATAGTGGGANCATCACTTAGAATATTAATCCGAGCAGAATTAGGTTGCCCTAATGCTTTAATTGGGGATGATCAAATTTATAATGTAATTGTAACTGCTCATGCTTTTATTATAATTTTTTTTATAGTAATACCTATTATAATTGGAGGATTCGGGAACTGATTAGTTCCCCTTATATTAAGAGCGCCTGATATAGCTTTCCCTCGATTAAACAATATAAGATTTTGACTTCTTCCTCCTTCATTAACATTATTATTAACTAGAAGATTAGTAGAAAGAGGAACAGGAACTGGATGAACAGTTTACCCACCTTTATCTTCTACTTTATCTCATTCTGGTGCTTCAGTAGACCTTTCTATTTTCTCACTTCATTTAGCTGGTATCTCTTCTATTTTAGGTGCAGTAAATTTTATTTCTACAATTATTAATATACGAACCCCAGGAATATCTTTTGATAAAATACCTTTATTTGTATGATCTGTATTAATTACAGCAATTTTATTATTATTGTCTTTACCCGTATTAGCCGGAGCAATTACTATATTATTAACTGAT---------------------------------------------------------------------
>CNBRA173-14
------------TATTTTTGGAGCTTGATCTAGAATAGTGGGAACATCACTTAGAATATTAATCCGAGCAGAATTAGGTTGCCCTAATGCTTTAATTGGGGATGATCAAATTTATAATGTAATTGTAACTGCTCATGCTTTTATTATAATTTTTTTTATAGTAATACCTATTATAATTGGAGGATTCGGGAACTGATTAGTTCCCCTTATATTAAGAGCGCCTGATATAGCTTTCCCTCGATTAAACAATATAAGATTTTGACTTCTTCCTCCTTCATTAACATTATTATTAACTAGAAGATTAGTAGAAAGAGGAACAGGAACTGGATGAACAGTTTACCCACCTTTATCTTCTACTTTATCTCATTCTGGTGCTTCAGTAGACCTTTCTATTTTCTCACTTCATTTAGCTGGTATCTCTTCTATTTTAGGTGCAGTAAATTTTATTTCTACAATTATTAATATACGAACCCCAGGAATATCTTTTGATAAAATACCTTTATTTGTATGATCTGTATTAATTACAGCAATTTTATTATTATTGTCTTTACCCGTATTAGCCGGAGCAATTACTATATTATTAACTGAT---------------------------------------------------------------------
>CNBRB104-14
--------------------GAGCTTGATCTAGAATAGTGGGAACATCACTTAGAATATTAATCCGAGCAGAATTAGGTTGCCCTAATGCTTTAATTGGGGATGATCAAATTTATAATGTAATTGTAACTGCTCATGCTTTTATTATAATTTTTTTTATAGTAATACCTATTATAATTGGAGGATTCGGGAACTGATTAGTTCCCCTTATATTAAGAGCGCCTGATATAGCTTTCCCTCGATTAAACAATATAAGATTTTGACTTCTTCCTCCTTCATTAACATTATTATTAACTAGAAGATTAGTAGAAAGAGGAACAGGAACTGGATGAACAGTTTACCCACCTTTATCTTCTACTTTATCTCATTCTGGTGCTTCAGTAGACCTTTCTATTTTCTCACTTCATTTAGCTGGTATCTCTTCTATTTTAGGTGCAGTAAATTTTATTTCTACAATTATTAATATACGAACCCCAGGAATATCTTTTGATAAAATACCTTTATTTGTATGATCTGTATTAATTACAGCAATTTTATTATTATTGTCTTTACCCGTATTAGCCGGAGCAATTACTA-----------------------------------------------------------------------------------
>CNBRB108-14
AACTTTATATTTTATTTTTGGAGCTTGATCTAGAATAGTGGGAACATCACTTAGAATATTAATCCGAGCAGAATTAGGTTGCCCTAATGCTTTAATTGGGGATGATCAAATTTATAATGTAATTGTAACTGCTCATGCTTTTATTATAATTTTTTTTATAGTAATACCTATTATAATTGGAGGATTCGGGAACTGATTAGTTCCCCTTATATTAAGAGCGCCTGATATAGCTTTCCCTCGATTAAACAATATAAGATTTTGACTTCTTCCTCCTTCATTAACATTATTATTAACTAGAAGATTAGTAGAAAGAGGAACAGGAACTGGATGAACAGTTTACCCACCTTTATCTTCTACTTTATCTCATTCTGGTGCTTCAGTAGACCTTTCTATTTTCTCACTTCATTTAGCTGGTATCTCTTCTATTTTAGGTGCAGTAAATTTTATTTCTACAATTATTAATATACGAACCCCAGGAATATCTTTTGATAAAATACCTTTATTTGTATGATCTGTATTAATTACAGCAATTTTATTATTATTGTCTTTACCCGTATTAGCCGGAGCAATTACTATATTATTAACTGAT---------------------------------------------------------------------
>CNBRB110-14
--------ATTTTATTTTTGGAGCTTGATCTAGAATAGTGGGAACATCACTTAGAATATTAATCCGAGCAGAATTAGGTTGCCCTAATGCTTTAATTGGGGATGATCAAATTTATAATGTAATTGTAACTGCTCATGCTTTTATTATAATTTTTTTTATAGTAATACCTATTATAATTGGAGGATTCGGGAACTGATTAGTTCCCCTTATATTAAGAGCGCCTGATATAGCTTTCCCTCGATTAAACAATATAAGATTTTGACTTCTTCCTCCTTCATTAACATTATTATTAACTAGAAGATTAGTAGAAAGAGGAACAGGAACTGGATGAACAGTTTACCCACCTTTATCTTCTACTTTATCTCATTCTGGTGCTTCAGTAGACCTTTCTATTTTCTCACTTCATTTAGCTGGTATCTCTTCTATTTTAGGTGCAGTAAATTTTATTTCTACAATTATTAATATACGAACCCCAGGAATATCTTTTGATAAAATACCTTTATTTGTATGATCTGTATTAATTACAGCAATTTTATTATTATTGTCTTTACCCGTATTAGCCGGAGCAATTACTATATTATTAACTGAT---------------------------------------------------------------------
>CNBRB114-14
-------------------------TGATCTAGAATAGTGGGAACATCACTTAGAATATTAATCCGAGCAGAATTAGGTTGCCCTAATGCTTTAATTGGGGATGATCAAATTTATAATGTAATTGTAACTGCTCATGCTTTTATTATAATTTTTTTTATAGTAATACCTATTATAATTGGAGGATTCGGGAACTGATTAGTTCCCCTTATATTAAGAGCGCCTGATATAGCTTTCCCTCGATTAAACAATATAAGATTTTGACTTCTTCCTCCTTCATTAACATTATTATTAACTAGAAGATTAGTAGAAAGAGGAACAGGAACTGGATGAACAGTTTACCCACCTTTATCTTCTACTTTATCTCATTCTGGTGCTTCAGTAGACCTTTCTATTTTCTCACTTCATTTAGCTGGTATCTCTTCTATTTTAGGTGCAGTAAATTTTATTTCTACAATTATTAATATACGAACCCCAGGAATATCTTTTGATAAAATACCTTTATTTGTATGATCTGTATTAATTACAGCAATTTTATTATTATTGTCTTTACCCGTATTAGCCGGAGCAATTACTATA---------------------------------------------------------------------------------
>CNBRB116-14
AACTTTATATTTTATTTTTGGAGCTTGATCTAGAATAGTGGGAACATCACTTAGAATATTAATCCGAGCAGAATTAGGTTGCCCTAATGCTTTAATTGGGGATGATCAAATTTATAATGTAATTGTAACTGCTCATGCTTTTATTATAATTTTTTTTATAGTAATACCTATTATAATTGGAGGATTCGGGAACTGATTAGTTCCCCTTATATTAAGAGCGCCTGATATAGCTTTCCCTCGATTAAACAATATAAGATTTTGACTTCTTCCTCCTTCATTAACATTATTATTAACTAGAAGATTAGTAGAAAGAGGAACAGGAACTGGATGAACAGTTTACCCACCTTTATCTTCTACTTTATCTCATTCTGGTGCTTCAGTAGACCTTTCTATTTTCTCACTTCATTTAGCTGGTATCTCTTCTATTTTAGGTGCAGTAAATTTTATTTCTACAATTATTAATATACGAACCCCAGGAATATCTTTTGATAAAATACCTTTATTTGTATGATCTGTATTAATTACAGCAATTTTATTATTATTGTCTTTACCCGTATTAGCCGGAGCAATTACTATATTAT-----------------------------------------------------------------------------
>CNBRB117-14
AACTTTATATTTTATTTTTGGAGCTTGATCTAGAATAGTGGGAACATCACTTAGAATATTAATCCGAGCAGAATTAGGTTGCCCTAATGCTTTAATTGGGGATGATCAAATTTATAATGTAATTGTAACTGCTCATGCTTTTATTATAATTTTTTTTATAGTAATACCTATTATAATTGGAGGATTCGGGAACTGATTAGTTCCCCTTATATTAAGAGCGCCTGATATAGCTTTCCCTCGATTAAACAATATAAGATTTTGACTTCTTCCTCCTTCATTAACATTATTATTAACTAGAAGATTAGTAGAAAGAGGAACAGGAACTGGATGAACAGTTTACCCACCTTTATCTTCTACTTTATCTCATTCTGGTGCTTCAGTAGACCTTTCTATTTTCTCACTTCATTTAGCTGGTATCTCTTCTATTTTAGGTGCAGTAAATTTTATTTCTACAATTATTAATATACGAACCCCAGGAATATCTTTTGATAAAATACCTTTATTTGTATGATCTGTATTAATTACAGCAATTTTATTATTATTGTCTTTACCCGTATTAGCCGGAGCAATTACTA-----------------------------------------------------------------------------------
>CNBRB119-14
-------------ATTTTTGGAGCTTGATCTAGAATAGTGGGAACATCACTTAGAATATTAATCCGAGCAGAATTAGGTTGCCCTAATGCTTTAATTGGGGATGATCAAATTTATAATGTAATTGTAACTGCTCATGCTTTTATTATAATTTTTTTTATAGTAATACCTATTATAATTGGAGGATTCGGGAACTGATTAGTTCCCCTTATATTAAGAGCGCCTGATATAGCTTTCCCTCGATTAAACAATATAAGATTTTGACTTCTTCCTCCTTCATTAACATTATTATTAACTAGAAGATTAGTAGAAAGAGGAACAGGAACTGGATGAACAGTTTACCCACCTTTATCTTCTACTTTATCTCATTCTGGTGCTTCAGTAGACCTTTCTATTTTCTCACTTCATTTAGCTGGTATCTCTTCTATTTTAGGTGCAGTAAATTTTATTTCTACAATTATTAATATACGAACCCCAGGAATATCTTTTGATAAAATACCTTTATTTGTATGATCTGTATTAATTACAGCAATTTTATTATTATTGTCTTTACCCGTA------------------------------------------------------------------------------------------------------
>CNBRB121-14
----------TTTATTTTTGGAGCTTGATCTAGAATAGTGGGAACATCACTTAGAATATTAATCCGAGCAGAATTAGGTTGCCCTAATGCTTTAATTGGGGATGATCAAATTTATAATGTAATTGTAACTGCTCATGCTTTTATTATAATTTTTTTTATAGTAATACCTATTATAATTGGAGGATTCGGGAACTGATTAGTTCCCCTTATATTAAGAGCGCCTGATATAGCTTTCCCTCGATTAAACAATATAAGATTTTGACTTCTTCCTCCTTCATTAACATTATTATTAACTAGAAGATTAGTAGAAAGAGGAACAGGAACTGGATGAACAGTTTACCCACCTTTATCTTCTACTTTATCTCATTCTGGTGCTTCAGTAGACCTTTCTATTTTCTCACTTCATTTAGCTGGTATCTCTTCTATTTTAGGTGCAGTAAATTTTATTTCTACAATTATTAATATACGAACCCCAGGAATATCTTTTGATAAAATACCTTTATTTGTATGATCTGTATTAATTACAGCAATTTTATTATTATTGTCTTTACCCGTATTAGCCGGAGCAATTACTATATT-------------------------------------------------------------------------------
>CNBRB122-14
--------ATTTTATTTTTGGAGCTTGATCTAGAATAGTGGGAACATCACTTAGAATATTAATCCGAGCAGAATTAGGTTGCCCTAATGCTTTAATTGGGGATGATCAAATTTATAATGTAATTGTAACTGCTCATGCTTTTATTATAATTTTTTTTATAGTAATACCTATTATAATTGGAGGATTCGGGAACTGATTAGTTCCCCTTATATTAAGAGCGCCTGATATAGCTTTCCCTCGATTAAACAATATAAGATTTTGACTTCTTCCTCCTTCATTAACATTATTATTAACTAGAAGATTAGTAGAAAGAGGAACAGGAACTGGATGAACAGTTTACCCACCTTTATCTTCTACTTTATCTCATTCTGGTGCTTCAGTAGACCTTTCTATTTTCTCACTTCATTTAGCTGGTATCTCTTCTATTTTAGGTGCAGTAAATTTTATTTCTACAATTATTAATATACGAACCCCAGGAATATCTTTTGATAAAATACCTTTATTTGTATGATCTGTATTAATTACAGCAATTTTATTATTATTGTCTTTACCCGTATTAGCCGGAGCAATTACTATATTATTAACTGAT---------------------------------------------------------------------
>CNBRB127-14
AACTTTATATTTTATTTTTGGAGCTTGATCTAGAATAGTGGGAACATCACTTAGAATATTAATCCGAGCAGAATTAGGTTGCCCTAATGCTTTAATTGGGGATGATCAAATTTATAATGTAATTGTAACTGCTCATGCTTTTATTATAATTTTTTTTATAGTAATACCTATTATAATTGGAGGATTCGGGAACTGATTAGTTCCCCTTATATTAAGAGCGCCTGATATAGCTTTCCCTCGATTAAACAATATAAGATTTTGACTTCTTCCTCCTTCATTAACATTATTATTAACTAGAAGATTAGTAGAAAGAGGAACAGGAACTGGATGAACAGTTTACCCACCTTTATCTTCTACTTTATCTCATTCTGGTGCTTCAGTAGACCTTTCTATTTTCTCACTTCATTTAGCTGGTATCTCTTCTATTTTAGGTGCAGTAAATTTTATTTCTACAATTATTAATATACGAACCCCAGGAATATCTTTTGATAAAATACCTTTATTTGTATGATCTGTATTAATTACAGCAATTTTATTATTATTGTCTTTACCCGTATTAGCCGGAGCAATTACTATATT-------------------------------------------------------------------------------
>CNBRB129-14
---------TTTTATTTTTGGAGCTTGATCTAGAATAGTGGGAACATCACTTAGAATATTAATCCGAGCAGAATTAGGTTGCCCTAATGCTTTAATTGGGGATGATCAAATTTATAATGTAATTGTAACTGCTCATGCTTTTATTATAATTTTTTTTATAGTAATACCTATTATAATTGGAGGATTCGGGAACTGATTAGTTCCCCTTATATTAAGAGCGCCTGATATAGCTTTCCCTCGATTAAACAATATAAGATTTTGACTTCTTCCTCCTTCATTAACATTATTATTAACTAGAAGATTAGTAGAAAGAGGAACAGGAACTGGATGAACAGTTTACCCACCTTTATCTTCTACTTTATCTCATTCTGGTGCTTCAGTAGACCTTTCTATTTTCTCACTTCATTTAGCTGGTATCTCTTCTATTTTAGGTGCAGTAAATTTTATTTCTACAATTATTAATATACGAACCCCAGGAATATCTTTTGATAAAATACCTTTATTTGTATGATCTGTATTAATTACAGCAATTTTATTATTATTGTCTTTACCCGTATTAGCCGGAGCAATTACTA-----------------------------------------------------------------------------------
>CNBRB133-14
-----------------------------CTAGAATAGTGGGAACATCACTTAGAATATTAATCCGAGCAGAATTAGGTTGCCCTAATGCTTTAATTGGGGATGATCAAATTTATAATGTAATTGTAACTGCTCATGCTTTTATTATAATTTTTTTTATAGTAATACCTATTATAATTGGAGGATTCGGGAACTGATTAGTTCCCCTTATATTAAGAGCGCCTGATATAGCTTTCCCTCGATTAAACAATATAAGATTTTGACTTCTTCCTCCTTCATTAACATTATTATTAACTAGAAGATTAGTAGAAAGAGGAACAGGAACTGGATGAACAGTTTACCCACCTTTATCTTCTACTTTATCTCATTCTGGTGCTTCAGTAGACCTTTCTATTTTCTCACTTCATTTAGCTGGTATCTCTTCTATTTTAGGTGCAGTAAATTTTATTTCTACAATTATTAATATACGAACCCCAGGAATATCTTTTGATAAAATACCTTTATTTGTATGATCTGTATTAATTACAGCAATTTTATTATTATTGTCTTTACCCGTATTAGCCGGAGCAATTACTATATTATTAACTGAT---------------------------------------------------------------------
>CNBRB134-14
-----------------------------CTAGAATAGTGGGAACATCACTTAGAATATTAATCCGAGCAGAATTAGGTTGCCCTAATGCTTTAATTGGGGATGATCAAATTTATAATGTAATTGTAACTGCTCATGCTTTTATTATAATTTTTTTTATAGTAATACCTATTATAATTGGAGGATTCGGGAACTGATTAGTTCCCCTTATATTAAGAGCGCCTGATATAGCTTTCCCTCGATTAAACAATATAAGATTTTGACTTCTTCCTCCTTCATTAACATTATTATTAACTAGAAGATTAGTAGAAAGAGGAACAGGAACTGGATGAACAGTTTACCCACCTTTATCTTCTACTTTATCTCATTCTGGTGCTTCAGTAGACCTTTCTATTTTCTCACTTCATTTAGCTGGTATCTCTTCTATTTTAGGTGCAGTAAATTTTATTTCTACAATTATTAATATACGAACCCCAGGAATATCTTTTGATAAAATACCTTTATTTGTATGATCTGTATTAATTACAGCAATTTTATTATTATTGTCTTTACCCGTATTAGCCGGAGCAATTACTATATTATTAACTGAT---------------------------------------------------------------------
>CNBRB138-14
----------TTTATTTTTGGAGCTTGATCTAGAATAGTGGGAACATCACTTAGAATATTAATCCGAGCAGAATTAGGTTGCCCTAATGCTTTAATTGGGGATGATCAAATTTATAATGTAATTGTAACTGCTCATGCTTTTATTATAATTTTTTTTATAGTAATACCTATTATAATTGGAGGATTCGGGAACTGATTAGTTCCCCTTATATTAAGAGCGCCTGATATAGCTTTCCCTCGATTAAACAATATAAGATTTTGACTTCTTCCTCCTTCATTAACATTATTATTAACTAGAAGATTAGTAGAAAGAGGAACAGGAACTGGATGAACAGTTTACCCACCTTTATCTTCTACTTTATCTCATTCTGGTGCTTCAGTAGACCTTTCTATTTTCTCACTTCATTTAGCTGGTATCTCTTCTATTTTAGGTGCAGTAAATTTTATTTCTACAATTATTAATATACGAACCCCAGGAATATCTTTTGATAAAATACCTTTATTTGTATGATCTGTATTAATTACAGCAATTTTATTATTATTGTCTTTACCCGTATTAGCCGGAGCAATTACTATATTATTAACTGAT---------------------------------------------------------------------
>CNBRB141-14
AACTTTATATTTTATTTTTGGAGCTTGATCTAGAATAGTGGGAACATCACTTAGAATATTAATCCGAGCAGAATTAGGTTGCCCTAATGCTTTAATTGGGGATGATCAAATTTATAATGTAATTGTAACTGCTCATGCTTTTATTATAATTTTTTTTATAGTAATACCTATTATAATTGGAGGATTCGGGAACTGATTAGTTCCCCTTATATTAAGAGCGCCTGATATAGCTTTCCCTCGATTAAACAATATAAGATTTTGACTTCTTCCTCCTTCATTAACATTATTATTAACTAGAAGATTAGTAGAAAGAGGAACAGGAACTGGATGAACAGTTTACCCACCTTTATCTTCTACTTTATCTCATTCTGGTGCTTCAGTAGACCTTTCTATTTTCTCACTTCATTTAGCTGGTATCTCTTCTATTTTAGGTGCAGTAAATTTTATTTCTACAATTATTAATATACGAACCCCAGGAATATCTTTTGATAAAATACCTTTATTTGTATGATCTGTATTAATTACAGCAATTTTATTATTATTGTCTTTACCCGTATTAGCCGGAGCAATTACTATATT-------------------------------------------------------------------------------
>CNBRB142-14
AACTTTATATTTTATTTTTGGAGCTTGATCTAGAATAGTGGGAACATCACTTAGAATATTAATCCGAGCAGAATTAGGTTGCCCTAATGCTTTAATTGGGGATGATCAAATTTATAATGTAATTGTAACTGCTCATGCTTTTATTATAATTTTTTTTATAGTAATACCTATTATAATTGGAGGATTCGGGAACTGATTAGTTCCCCTTATATTAAGAGCGCCTGATATAGCTTTCCCTCGATTAAACAATATAAGATTTTGACTTCTTCCTCCTTCATTAACATTATTATTAACTAGAAGATTAGTAGAAAGAGGAACAGGAACTGGATGAACAGTTTACCCACCTTTATCTTCTACTTTATCTCATTCTGGTGCTTCAGTAGACCTTTCTATTTTCTCACTTCATTTAGCTGGTATCTCTTCTATTTTAGGTGCAGTAAATTTTATTTCTACAATTATTAATATACGAACCCCAGGAATATCTTTTGATAAAATACCTTTATTTGTATGATCTGTATTAATTACAGCAATTTTATTATTATTGTCTTTACCCGTATTAGCCGGAGCAATTACTATATTATTAACTGAT---------------------------------------------------------------------
>CNBRB143-14
-------------ATTTTTGGAGCTTGATCTAGAATAGTGGGAACATCACTTAGAATATTAATCCGAGCAGAATTAGGTTGCCCTAATGCTTTAATTGGGGATGATCAAATTTATAATGTAATTGTAACTGCTCATGCTTTTATTATAATTTTTTTTATAGTAATACCTATTATAATTGGAGGATTCGGGAACTGATTAGTTCCCCTTATATTAAGAGCGCCTGATATAGCTTTCCCTCGATTAAACAATATAAGATTTTGACTTCTTCCTCCTTCATTAACATTATTATTAACTAGAAGATTAGTAGAAAGAGGAACAGGAACTGGATGAACAGTTTACCCACCTTTATCTTCTACTTTATCTCATTCTGGTGCTTCAGTAGACCTTTCTATTTTCTCACTTCATTTAGCTGGTATCTCTTCTATTTTAGGTGCAGTAAATTTTATTTCTACAATTATTAATATACGAACCCCAGGAATATCTTTTGATAAAATACCTTTATTTGTATGATCTGTATTAATTACAGCAATTTTATTATTATTGTCTTTA------------------------------------------------------------------------------------------------------------
>CNBRB144-14
--------ATTTTATTTTTGGAGCTTGATCTAGAATAGTGGGAACATCACTTAGAATATTAATCCGAGCAGAATTAGGTTGCCCTAATGCTTTAATTGGGGATGATCAAATTTATAATGTAATTGTAACTGCTCATGCTTTTATTATAATTTTTTTTATAGTAATACCTATTATAATTGGAGGATTCGGGAACTGATTAGTTCCCCTTATATTAAGAGCGCCTGATATAGCTTTCCCTCGATTAAACAATATAAGATTTTGACTTCTTCCTCCTTCATTAACATTATTATTAACTAGAAGATTAGTAGAAAGAGGAACAGGAACTGGATGAACAGTTTACCCACCTTTATCTTCTACTTTATCTCATTCTGGTGCTTCAGTAGACCTTTCTATTTTCTCACTTCATTTAGCTGGTATCTCTTCTATTTTAGGTGCAGTAAATTTTATTTCTACAATTATTAATATACGAACCCCAGGAATATCTTTTGATAAAATACCTTTATTTGTATGATCTGTATTAATTACAGCAATTTTATTATTATTGTCTTTACCCGTATTAGCCGGAGCAATTACTATATTATTAACTGAT---------------------------------------------------------------------
>CNBRB146-14
-----------------------------CTAGAATAGTGGGAACATCACTTAGAATATTAATCCGAGCAGAATTAGGTTGCCCTAATGCTTTAATTGGGGATGATCAAATTTATAATGTAATTGTAACTGCTCATGCTTTTATTATAATTTTTTTTATAGTAATACCTATTATAATTGGAGGATTCGGGAACTGATTAGTTCCCCTTATATTAAGAGCGCCTGATATAGCTTTCCCTCGATTAAACAATATAAGATTTTGACTTCTTCCTCCTTCATTAACATTATTATTAACTAGAAGATTAGTAGAAAGAGGAACAGGAACTGGATGAACAGTTTACCCACCTTTATCTTCTACTTTATCTCATTCTGGTGCTTCAGTAGACCTTTCTATTTTCTCACTTCATTTAGCTGGTATCTCTTCTATTTTAGGTGCAGTAAATTTTATTTCTACAATTATTAATATACGAACCCCAGGAATATCTTTTGATAAAATACCTTTATTTGTATGATCTGTATTAATTACAGCAATTTTATTATTATTGTCTTTACCCGTATTAGCCGGAGCAATTACTATATTATTAACTGAT---------------------------------------------------------------------
>CNBRB152-14
--------ATTTTATTTTTGGAGCTTGATCTAGAATAGTGGGAACATCACTTAGAATATTAATCCGAGCAGAATTAGGTTGCCCTAATGCTTTAATTGGGGATGATCAAATTTATAATGTAATTGTAACTGCTCATGCTTTTATTATAATTTTTTTTATAGTAATACCTATTATAATTGGAGGATTCGGGAACTGATTAGTTCCCCTTATATTAAGAGCGCCTGATATAGCTTTCCCTCGATTAAACAATATAAGATTTTGACTTCTTCCTCCTTCATTAACATTATTATTAACTAGAAGATTAGTAGAAAGAGGAACAGGAACTGGATGAACAGTTTACCCACCTTTATCTTCTACTTTATCTCATTCTGGTGCTTCAGTAGACCTTTCTATTTTCTCACTTCATTTAGCTGGTATCTCTTCTATTTTAGGTGCAGTAAATTTTATTTCTACAATTATTAATATACGAACCCCAGGAATATCTTTTGATAAAATACCTTTATTTGTATGATCTGTATTAATTACAGCAATTTTATTATTATTGTCTTTACCCGTATTAGCCGGAGCAATTACTATATTATTAACTGAT---------------------------------------------------------------------
>CNBRB153-14
--------ATTTTATTTTTGGAGCTTGATCTAGAATAGTGGGAACATCACTTAGAATATTAATCCGAGCAGAATTAGGTTGCCCTAATGCTTTAATTGGGGATGATCAAATTTATAATGTAATTGTAACTGCTCATGCTTTTATTATAATTTTTTTTATAGTAATACCTATTATAATTGGAGGATTCGGGAACTGATTAGTTCCCCTTATATTAAGAGCGCCTGATATAGCTTTCCCTCGATTAAACAATATAAGATTTTGACTTCTTCCTCCTTCATTAACATTATTATTAACTAGAAGATTAGTAGAAAGAGGAACAGGAACTGGATGAACAGTTTACCCACCTTTATCTTCTACTTTATCTCATTCTGGTGCTTCAGTAGACCTTTCTATTTTCTCACTTCATTTAGCTGGTATCTCTTCTATTTTAGGTGCAGTAAATTTTATTTCTACAATTATTAATATACGAACCCCAGGAATATCTTTTGATAAAATACCTTTATTTGTATGATCTGTATTAATTACAGCAATTTTATTATTATTGTCTTTACCCGTATTAGCCGGAGCAATTACTATATTATTAACTGAT---------------------------------------------------------------------
>CNBRB156-14
-----------------------------CTAGAATAGTGGGAACATCACTTAGAATATTAATCCGAGCAGAATTAGGTTGCCCTAATGCTTTAATTGGGGATGATCAAATTTATAATGTAATTGTAACTGCTCATGCTTTTATTATAATTTTTTTTATAGTAATACCTATTATAATTGGAGGATTCGGGAACTGATTAGTTCCCCTTATATTAAGAGCGCCTGATATAGCTTTCCCTCGATTAAACAATATAAGATTTTGACTTCTTCCTCCTTCATTAACATTATTATTAACTAGAAGATTAGTAGAAAGAGGAACAGGAACTGGATGAACAGTTTACCCACCTTTATCTTCTACTTTATCTCATTCTGGTGCTTCAGTAGACCTTTCTATTTTCTCACTTCATTTAGCTGGTATCTCTTCTATTTTAGGTGCAGTAAATTTTATTTCTACAATTATTAATATACGAACCCCAGGAATATCTTTTGATAAAATACCTTTATTTGTATGATCTGTATTAATTACAGCAATTTTATTATTATTGTCTTTACCCGTATTAGCCGGAGCAATTACT------------------------------------------------------------------------------------
>CNBRB158-14
-------------------------TGATCTAGAATAGTGGGAACATCACTTAGAATATTAATCCGAGCAGAATTAGGTTGCCCTAATGCTTTAATTGGGGATGATCAAATTTATAATGTAATTGTAACTGCTCATGCTTTTATTATAATTTTTTTTATAGTAATACCTATTATAATTGGAGGATTCGGGAACTGATTAGTTCCCCTTATATTAAGAGCGCCTGATATAGCTTTCCCTCGATTAAACAATATAAGATTTTGACTTCTTCCTCCTTCATTAACATTATTATTAACTAGAAGATTAGTAGAAAGAGGAACAGGAACTGGATGAACAGTTTACCCACCTTTATCTTCTACTTTATCTCATTCTGGTGCTTCAGTAGACCTTTCTATTTTCTCACTTCATTTAGCTGGTATCTCTTCTATTTTAGGTGCAGTAAATTTTATTTCTACAATTATTAATATACGAACCCCAGGAATATCTTTTGATAAAATACCTTTATTTGTATGATCTGTATTAATTACAGCAATTTTATTATTATTGTCTTTACCCGTATTAGCCGGAGCAATTACTATATTATTAACTGAT---------------------------------------------------------------------
>CNBRB159-14
------------TATTTTTGGAGCTTGATCTAGAATAGTGGGAACATCACTTAGAATATTAATCCGAGCAGAATTAGGTTGCCCTAATGCTTTAATTGGGGATGATCAAATTTATAATGTAATTGTAACTGCTCATGCTTTTATTATAATTTTTTTTATAGTAATACCTATTATAATTGGAGGATTCGGGAACTGATTAGTTCCCCTTATATTAAGAGCGCCTGATATAGCTTTCCCTCGATTAAACAATATAAGATTTTGACTTCTTCCTCCTTCATTAACATTATTATTAACTAGAAGATTAGTAGAAAGAGGAACAGGAACTGGATGAACAGTTTACCCACCTTTATCTTCTACTTTATCTCATTCTGGTGCTTCAGTAGACCTTTCTATTTTCTCACTTCATTTAGCTGGTATCTCTTCTATTTTAGGTGCAGTAAATTTTATTTCTACAATTATTAATATACGAACCCCAGGAATATCTTTTGATAAAATACCTTTATTTGTATGATCTGTATTAATTACAGCAATTTTATTATTATTGTCTTTACCCGTATTAGCCGGAGCAATTACT------------------------------------------------------------------------------------
>CNBRB162-14
-----------------------------CTAGAATAGTGGGAACATCACTTAGAATATTAATCCGAGCAGAATTAGGTTGCCCTAATGCTTTAATTGGGGATGATCAAATTTATAATGTAATTGTAACTGCTCATGCTTTTATTATAATTTTTTTTATAGTAATACCTATTATAATTGGAGGATTCGGGAACTGATTAGTTCCCCTTATATTAAGAGCGCCTGATATAGCTTTCCCTCGATTAAACAATATAAGATTTTGACTTCTTCCTCCTTCATTAACATTATTATTAACTAGAAGATTAGTAGAAAGAGGAACAGGAACTGGATGAACAGTTTACCCACCTTTATCTTCTACTTTATCTCATTCTGGTGCTTCAGTAGACCTTTCTATTTTCTCACTTCATTTAGCTGGTATCTCTTCTATTTTAGGTGCAGTAAATTTTATTTCTACAATTATTAATATACGAACCCCAGGAATATCTTTTGATAAAATACCTTTATTTGTATGATCTGTATTAATTACAGCAATTTTATTATTATTGTCTTTACCCGTATTAGCCGGAGCAATTACTATATTATTAACTGAT---------------------------------------------------------------------
>CNBRB165-14
-----------TTATTTTTGGAGCTTGATCTAGAATAGTAGGAACATCACTTAGAATATTAATCCGGGCAGAATTAGGTTGCCCTAATGCTTTAATTGGGGATGATCAAATTTATAATGTAATTGTAACTGCTCATGCTTTTATTATAATTTTTTTTATAGTAATACCTATTATAATTGGAGGATTTGGGAACTGATTAGTTCCCCTTATATTAAGAGCACCTGATATGGCTTTCCCGCGATTAAACAATATAAGATTTTGACTTCTTCCTCCTTCATTAACATTATTATTAACTAGAAGATTAGTAGAAAGAGGAACAGGAACTGGATGAACAGTTTACCCGCCTTTATCTTCTACTTTGTCTCATTCTGGTGCTTCAGTAGACCTTTCTATTTTCTCACTTCATTTAGCTGGTATCTCTTCTATTTTAGGTGCAGTAAATTTTATTTCTACAATTATTAATATACGAGCCCCAGGAATATCTTTTGATAAAATACCTTTATTTGTATGATCTGTATTAATTACAGCAATTTTATTATTATTGTCTTTACCTGTATTAGCCGGAGCAATTACTA-----------------------------------------------------------------------------------
>CNBRB166-14
AACTTTATATTTTATTTTTGGAGCTTGATCTAGAATAGTGGGAACATCACTTAGAATATTAATCCGAGCAGAATTAGGTTGCCCTAATGCTTTAATTGGGGATGATCAAATTTATAATGTAATTGTAACTGCTCATGCTTTTATTATAATTTTTTTTATAGTAATACCTATTATAATTGGAGGATTCGGGAACTGATTAGTTCCCCTTATATTAAGAGCGCCTGATATAGCTTTCCCTCGATTAAACAATATAAGATTTTGACTTCTTCCTCCTTCATTAACATTATTATTAACTAGAAGATTAGTAGAAAGAGGAACAGGAACTGGATGAACAGTTTACCCACCTTTATCTTCTACTTTATCTCATTCTGGTGCTTCAGTAGACCTTTCTATTTTCTCACTTCATTTAGCTGGTATCTCTTCTATTTTAGGTGCAGTAAATTTTATTTCTACAATTATTAATATACGAACCCCAGGAATATCTTTTGATAAAATACCTTTATTTGTATGATCTGTATTAATTACAGCAATTTTATTATTATTGTCTTTACCCGTATTAGCCGGAGCAATTACTATATT-------------------------------------------------------------------------------
>CNBRB169-14
-------------ATTTTTGGAGCTTGATCTAGAATAGTGGGAACATCACTTAGAATATTAATCCGAGCAGAATTAGGTTGCCCTAATGCTTTAATTGGGGATGATCAAATTTATAATGTAATTGTAACTGCTCATGCTTTTATTATAATTTTTTTTATAGTAATACCTATTATAATTGGAGGATTCGGGAACTGATTAGTTCCCCTTATATTAAGAGCGCCTGATATAGCTTTCCCTCGATTAAACAATATAAGATTTTGACTTCTTCCTCCTTCATTAACATTATTATTAACTAGAAGATTAGTAGAAAGAGGAACAGGAACTGGATGAACAGTTTACCCACCTTTATCTTCTACTTTATCTCATTCTGGTGCTTCAGTAGACCTTTCTATTTTCTCACTTCATTTAGCTGGTATCTCTTCTATTTTAGGTGCAGTAAATTTTATTTCTACAATTATTAATATACGAACCCCAGGAATATCTTTTGATAAAATACCTTTATTTGTATGATCTGTATTAATTACAGCAATTTTATTATTATTGTCTTTACCCGTATTAGCCGGAGCAATTACTATATT-------------------------------------------------------------------------------
>CNBRB172-14
--------ATTTTATTTTTGGAGCTTGATCTAGAATAGTGGGAACATCACTTAGAATATTAATCCGAGCAGAATTAGGTTGCCCTAATGCTTTAATTGGGGATGATCAAATTTATAATGTAATTGTAACTGCTCATGCTTTTATTATAATTTTTTTTATAGTAATACCTATTATAATTGGAGGATTCGGGAACTGATTAGTTCCCCTTATATTAAGAGCGCCTGATATAGCTTTCCCTCGATTAAACAATATAAGATTTTGACTTCTTCCTCCTTCATTAACATTATTATTAACTAGAAGATTAGTAGAAAGAGGAACAGGAACTGGATGAACAGTTTACCCACCTTTATCTTCTACTTTATCTCATTCTGGTGCTTCAGTAGACCTTTCTATTTTCTCACTTCATTTAGCTGGTATCTCTTCTATTTTAGGTGCAGTAAATTTTATTTCTACAATTATTAATATACGAACCCCAGGAATATCTTTTGATAAAATACCTTTATTTGTATGATCTGTATTAATTACAGCAATTTTATTATTATTGTCTTTACCCGTATTAGCCGGAGCAATTACTATATT-------------------------------------------------------------------------------
>CNBRB174-14
-------------ATTTTTGGAGCTTGATCTAGAATAGTGGGAACATCACTTAGAATATTAATCCGAGCAGAATTAGGTTGCCCTAATGCTTTAATTGGGGATGATCAAATTTATAATGTAATTGTAACTGCTCATGCTTTTATTATAATTTTTTTTATAGTAATACCTATTATAATTGGAGGATTCGGGAACTGATTAGTTCCCCTTATATTAAGAGCGCCTGATATAGCTTTCCCTCGATTAAACAATATAAGATTTTGACTTCTTCCTCCTTCATTAACATTATTATTAACTAGAAGATTAGTAGAAAGAGGAACAGGAACTGGATGAACAGTTTACCCACCTTTATCTTCTACTTTATCTCATTCTGGTGCTTCAGTAGACCTTTCTATTTTCTCACTTCATTTAGCTGGTATCTCTTCTATTTTAGGTGCAGTAAATTTTATTTCTACAATTATTAATATACGAACCCCAGGAATATCTTTTGATAAAATACCTTTATTTGTATGATCTGTATTAATTACAGCAATTTTATTATTATTGTCTTTACCCGTATTAGCCGGAGCAATTACTATATTATTAACTGATCGA------------------------------------------------------------------
>CNBRB175-14
--------ATTTTATTTTTGGAGCTTGATCTAGAATAGTGGGAACATCACTTAGAATATTAATCCGAGCAGAATTAGGTTGCCCTAATGCTTTAATTGGGGATGATCAAATTTATAATGTAATTGTAACTGCTCATGCTTTTATTATAATTTTTTTTATAGTAATACCTATTATAATTGGAGGATTCGGGAACTGATTAGTTCCCCTTATATTAAGAGCGCCTGATATAGCTTTCCCTCGATTAAACAATATAAGATTTTGACTTCTTCCTCCTTCATTAACATTATTATTAACTAGAAGATTAGTAGAAAGAGGAACAGGAACTGGATGAACAGTTTACCCACCTTTATCTTCTACTTTATCTCATTCTGGTGCTTCAGTAGACCTTTCTATTTTCTCACTTCATTTAGCTGGTATCTCTTCTATTTTAGGTGCAGTAAATTTTATTTCTACAATTATTAATATACGAACCCCAGGAATATCTTTTGATAAAATACCTTTATTTGTATGATCTGTATTAATTACAGCAATTTTATTATTATTGTCTTTACCCGTATTAGCCGGAGCAATTACTATATTATTAACTGAT---------------------------------------------------------------------
>CNBRB176-14
--------ATTTTATTTTTGGAGCTTGATCTAGAATAGTGGGAACATCACTTAGAATATTAATCCGAGCAGAATTAGGTTGCCCTAATGCTTTAATTGGGGATGATCAAATTTATAATGTAATTGTAACTGCTCATGCTTTTATTATAATTTTTTTTATAGTAATACCTATTATAATTGGAGGATTCGGGAACTGATTAGTTCCCCTTATATTAAGAGCGCCTGATATAGCTTTCCCTCGATTAAACAATATAAGATTTTGACTTCTTCCTCCTTCATTAACATTATTATTAACTAGAAGATTAGTAGAAAGAGGAACAGGAACTGGATGAACAGTTTACCCACCTTTATCTTCTACTTTATCTCATTCTGGTGCTTCAGTAGACCTTTCTATTTTCTCACTTCATTTAGCTGGTATCTCTTCTATTTTAGGTGCAGTAAATTTTATTTCTACAATTATTAATATACGAACCCCAGGAATATCTTTTGATAAAATACCTTTATTTGTATGATCTGTATTAATTACAGCAATTTTATTATTATTGTCTTTACCCGTATTAGCCGGAGCAATTACTATATTATTAACTGAT---------------------------------------------------------------------
>CNBRB179-14
--------ATTTTATTTTTGGAGCTTGATCTAGAATAGTGGGAACATCACTTAGAATATTAATCCGAGCAGAATTAGGTTGCCCTAATGCTTTAATTGGGGATGATCAAATTTATAATGTAATTGTAACTGCTCATGCTTTTATTATAATTTTTTTTATAGTAATACCTATTATAATTGGAGGATTCGGGAACTGATTAGTTCCCCTTATATTAAGAGCGCCTGATATAGCTTTCCCTCGATTAAACAATATAAGATTTTGACTTCTTCCTCCTTCATTAACATTATTATTAACTAGAAGATTAGTAGAAAGAGGAACAGGAACTGGATGAACAGTTTACCCACCTTTATCTTCTACTTTATCTCATTCTGGTGCTTCAGTAGACCTTTCTATTTTCTCACTTCATTTAGCTGGTATCTCTTCTATTTTAGGTGCAGTAAATTTTATTTCTACAATTATTAATATACGAACCCCAGGAATATCTTTTGATAAAATACCTTTATTTGTATGATCTGTATTAATTACAGCAATTTTATTATTATTGTCTTTACCCGTATTAGCCGGAGCAATTACTATATT-------------------------------------------------------------------------------
>CNBRB181-14
-----------TTATTTTTGGAGCTTGATCTAGAATAGTGGGAACATCACTTAGAATATTAATCCGAGCAGAATTAGGTTGCCCTAATGCTTTAATTGGGGATGATCAAATTTATAATGTAATTGTAACTGCTCATGCTTTTATTATAATTTTTTTTATAGTAATACCTATTATAATTGGAGGATTCGGGAACTGATTAGTTCCCCTTATATTAAGAGCGCCTGATATAGCTTTCCCTCGATTAAACAATATAAGATTTTGACTTCTTCCTCCTTCATTAACATTATTATTAACTAGAAGATTAGTAGAAAGAGGAACAGGAACTGGATGAACAGTTTACCCACCTTTATCTTCTACTTTATCTCATTCTGGTGCTTCAGTAGACCTTTCTATTTTCTCACTTCATTTAGCTGGTATCTCTTCTATTTTAGGTGCAGTAAATTTTATTTCTACAATTATTAATATACGAACCCCAGGAATATCTTTTGATAAAATACCTTTATTTGTATGATCTGTATTAATTACAGCAATTTTATTATTATTGTCTTTACCCGTATTAGCCGGAGCAATTACTATATT-------------------------------------------------------------------------------
>CNBRB182-14
AACTTTATATTTTATTTTTGGAGCTTGATCTAGAATAGTGGGAACATCACTTAGAATATTAATCCGAGCAGAATTAGGTTGCCCTAATGCTTTAATTGGGGATGATCAAATTTATAATGTAATTGTAACTGCTCATGCTTTTATTATAATTTTTTTTATAGTAATACCTATTATAATTGGAGGATTCGGGAACTGATTAGTTCCCCTTATATTAAGAGCGCCTGATATAGCTTTCCCTCGATTAAACAATATAAGATTTTGACTTCTTCCTCCTTCATTAACATTATTATTAACTAGAAGATTAGTAGAAAGAGGAACAGGAACTGGATGAACAGTTTACCCACCTTTATCTTCTACTTTATCTCATTCTGGTGCTTCAGTAGACCTTTCTATTTTCTCACTTCATTTAGCTGGTATCTCTTCTATTTTAGGTGCAGTAAATTTTATTTCTACAATTATTAATATACGAACCCCAGGAATATCTTTTGATAAAATACCTTTATTTGTATGATCTGTATTAATTACAGCAATTTTATTATTATTGTCTTTACCCGTATTAGCCGGAGCAATTACTATATTATTAACTGAT---------------------------------------------------------------------
>CNBRB183-14
------------------------------------AGTGGGAACATCACTTAGAATATTAATCCGAGCAGAATTAGGTTGCCCTAATGCTTTAATTGGGGATGATCAAATTTATAATGTAATTGTAACTGCTCATGCTTTTATTATAATTTTTTTTATAGTAATACCTATTATAATTGGAGGATTCGGGAACTGATTAGTTCCCCTTATATTAAGAGCGCCTGATATAGCTTTCCCTCGATTAAACAATATAAGATTTTGACTTCTTCCTCCTTCATTAACATTATTATTAACTAGAAGATTAGTAGAAAGAGGAACAGGAACTGGATGAACAGTTTACCCACCTTTATCTTCTACTTTATCTCATTCTGGTGCTTCAGTAGACCTTTCTATTTTCTCACTTCATTTAGCTGGTATCTCTTCTATTTTAGGTGCAGTAAATTTTATTTCTACAATTATTAATATACGAACCCCAGGAATATCTTTTGATAAAATACCTTTATTTGTATGATCTGTATTAATTACAGCAATTTTATTATTATTGTCTTTACCCGTATTAGCCGGAGCAATTACTATATTATTAACTGAT---------------------------------------------------------------------
>CNBRB184-14
AACTTTATATTTTATTTTTGGAGCTTGATCTAGAATAGTGGGAACATCACTTAGAATATTAATCCGAGCAGAATTAGGTTGCCCTAATGCTTTAATTGGGGATGATCAAATTTATAATGTAATTGTAACTGCTCATGCTTTTATTATAATTTTTTTTATAGTAATACCTATTATAATTGGAGGATTCGGGAACTGATTAGTTCCCCTTATATTAAGAGCGCCTGATATAGCTTTCCCTCGATTAAACAATATAAGATTTTGACTTCTTCCTCCTTCATTAACATTATTATTAACTAGAAGATTAGTAGAAAGAGGAACAGGAACTGGATGAACAGTTTACCCACCTTTATCTTCTACTTTATCTCATTCTGGTGCTTCAGTAGACCTTTCTATTTTCTCACTTCATTTAGCTGGTATCTCTTCTATTTTAGGTGCAGTAAATTTTATTTCTACAATTATTAATATACGAACCCCAGGAATATCTTTTGATAAAATACCTTTATTTGTATGATCTGTATTAATTACAGCAATTTTATTATTATTGTCTTTACC----------------------------------------------------------------------------------------------------------
>CNBRB186-14
--------ATTTTATTTTTGGAGCTTGATCTAGAATAGTGGGAACATCACTTAGAATATTAATCCGAGCAGAATTAGGTTGCCCTAATGCTTTAATTGGGGATGATCAAATTTATAATGTAATTGTAACTGCTCATGCTTTTATTATAATTTTTTTTATAGTAATACCTATTATAATTGGAGGATTCGGGAACTGATTAGTTCCCCTTATATTAAGAGCGCCTGATATAGCTTTCCCTCGATTAAACAATATAAGATTTTGACTTCTTCCTCCTTCATTAACATTATTATTAACTAGAAGATTAGTAGAAAGAGGAACAGGAACTGGATGAACAGTTTACCCACCTTTATCTTCTACTTTATCTCATTCTGGTGCTTCAGTAGACCTTTCTATTTTCTCACTTCATTTAGCTGGTATCTCTTCTATTTTAGGTGCAGTAAATTTTATTTCTACAATTATTAATATACGAACCCCAGGAATATCTTTTGATAAAATACCTTTATTTGTATGATCTGTATTAATTACAGCAATTTTATTATTATTGTCTTTACCCGTATTAGCCGGAGCAATTACTATATTATTAACTGAT---------------------------------------------------------------------
>CNBRB187-14
--------ATTTTATTTTTGGAGCTTGATCTAGAATAGTGGGAACATCACTTAGAATATTAATCCGAGCAGAATTAGGTTGCCCTAATGCTTTAATTGGGGATGATCAAATTTATAATGTAATTGTAACTGCTCATGCTTTTATTATAATTTTTTTTATAGTAATACCTATTATAATTGGAGGATTCGGGAACTGATTAGTTCCCCTTATATTAAGAGCGCCTGATATAGCTTTCCCTCGATTAAACAATATAAGATTTTGACTTCTTCCTCCTTCATTAACATTATTATTAACTAGAAGATTAGTAGAAAGAGGAACAGGAACTGGATGAACAGTTTACCCACCTTTATCTTCTACTTTATCTCATTCTGGTGCTTCAGTAGACCTTTCTATTTTCTCACTTCATTTAGCTGGTATCTCTTCTATTTTAGGTGCAGTAAATTTTATTTCTACAATTATTAATATACGAACCCCAGGAATATCTTTTGATAAAATACCTTTATTTGTATGATCTGTATTAATTACAGCAATTTTATTATTATTGTCTTTACCCG--------------------------------------------------------------------------------------------------------
>CNBRB192-14
--------ATTTTATTTTTGGAGCTTGATCTAGAATAGTGGGAACATCACTTAGAATATTAATCCGAGCAGAATTAGGTTGCCCTAATGCTTTAATTGGGGATGATCAAATTTATAATGTAATTGTAACTGCTCATGCTTTTATTATAATTTTTTTTATAGTAATACCTATTATAATTGGAGGATTCGGGAACTGATTAGTTCCCCTTATATTAAGAGCGCCTGATATAGCTTTCCCTCGATTAAACAATATAAGATTTTGACTTCTTCCTCCTTCATTAACATTATTATTAACTAGAAGATTAGTAGAAAGAGGAACAGGAACTGGATGAACAGTTTACCCACCTTTATCTTCTACTTTATCTCATTCTGGTGCTTCAGTAGACCTTTCTATTTTCTCACTTCATTTAGCTGGTATCTCTTCTATTTTAGGTGCAGTAAATTTTATTTCTACAATTATTAATATACGAACCCCAGGAATATCTTTTGATAAAATACCTTTATTTGTATGATCTGTATTAATTACAGCAATTTTATTATTATTGTCTTTACCCGTATTAGCCGGAGCAATTACTA-----------------------------------------------------------------------------------
>CNBRB196-14
AACTTTATATTTTATTTTTGGAGCTTGATCTAGAATAGTGGGAACATCACTTAGAATATTAATCCGAGCAGAATTAGGTTGCCCTAATGCTTTAATTGGGGATGATCAAATTTATAATGTAATTGTAACTGCTCATGCTTTTATTATAATTTTTTTTATAGTAATACCTATTATAATTGGAGGATTCGGGAACTGATTAGTTCCCCTTATATTAAGAGCGCCTGATATAGCTTTCCCTCGATTAAACAATATAAGATTTTGACTTCTTCCTCCTTCATTAACATTATTATTAACTAGAAGATTAGTAGAAAGAGGAACAGGAACTGGATGAACAGTTTACCCACCTTTATCTTCTACTTTATCTCATTCTGGTGCTTCAGTAGACCTTTCTATTTTCTCACTTCATTTAGCTGGTATCTCTTCTATTTTAGGTGCAGTAAATTTTATTTCTACAATTATTAATATACGAACCCCAGGAATATCTTTTGATAAAATACCTTTATTTGTATGATCTGTATTAATTACAGCAATTTTATTATTATTGTCTTTACCCGTATTAGCCGGAGCAATTACTATATTATTAACTGAT---------------------------------------------------------------------
>CNBRB198-14
AACTTTATATTTTATTTTTGGAGCTTGATCTAGAATAGTGGGAACATCACTTAGAATATTAATCCGAGCAGAATTAGGTTGCCCTAATGCTTTAATTGGGGATGATCAAATTTATAATGTAATTGTAACTGCTCATGCTTTTATTATAATTTTTTTTATAGTAATACCTATTATAATTGGAGGATTCGGGAACTGATTAGTTCCCCTTATATTAAGAGCGCCTGATATAGCTTTCCCTCGATTAAACAATATAAGATTTTGACTTCTTCCTCCTTCATTAACATTATTATTAACTAGAAGATTAGTAGAAAGAGGAACAGGAACTGGATGAACAGTTTACCCACCTTTATCTTCTACTTTATCTCATTCTGGTGCTTCAGTAGACCTTTCTATTTTCTCACTTCATTTAGCTGGTATCTCTTCTATTTTAGGTGCAGTAAATTTTATTTCTACAATTATTAATATACGAACCCCAGGAATATCTTTTGATAAAATACCTTTATTTGTATGATCTGTATTAATTACAGCAATTTTATTATTATTGTCTTTACCCGTATTAGCCGGAGCAATTACTATATT-------------------------------------------------------------------------------
>CNBRB199-14
-------------------------TGATCTAGAATAGTGGGAACATCACTTAGAATATTAATCCGAGCAGAATTAGGTTGCCCTAATGCTTTAATTGGGGATGATCAAATTTATAATGTAATTGTAACTGCTCATGCTTTTATTATAATTTTTTTTATAGTAATACCTATTATAATTGGAGGATTCGGGAACTGATTAGTTCCCCTTATATTAAGAGCGCCTGATATAGCTTTCCCTCGATTAAACAATATAAGATTTTGACTTCTTCCTCCTTCATTAACATTATTATTAACTAGAAGATTAGTAGAAAGAGGAACAGGAACTGGATGAACAGTTTACCCACCTTTATCTTCTACTTTATCTCATTCTGGTGCTTCAGTAGACCTTTCTATTTTCTCACTTCATTTAGCTGGTATCTCTTCTATTTTAGGTGCAGTAAATTTTATTTCTACNATTATTAATATACGAACCCCAGGAATATCTTTTGATAAAATACCTTTATTTGTATGATCTGTATTAATTACAGCAATTTTATTATTATTGTCTTTACCCG--------------------------------------------------------------------------------------------------------
>CNBRB200-14
-------------ATTTTTGGAGCTTGATCTAGAATAGTGGGAACATCACTTAGAATATTAATCCGAGCAGAATTAGGTTGCCCTAATGCTTTAATTGGGGATGATCAAATTTATAATGTAATTGTAACTGCTCATGCTTTTATTATAATTTTTTTTATAGTAATACCTATTATAATTGGAGGATTCGGGAACTGATTAGTTCCCCTTATATTAAGAGCGCCTGATATAGCTTTCCCTCGATTAAACAATATAAGATTTTGACTTCTTCCTCCTTCATTAACATTATTATTAACTAGAAGATTAGTAGAAAGAGGAACAGGAACTGGATGAACAGTTTACCCACCTTTATCTTCTACTTTATCTCATTCTGGTGCTTCAGTAGACCTTTCTATTTTCTCACTTCATTTAGCTGGTATCTCTTCTATTTTAGGTGCAGTAAATTTTATTTCTACAATTATTAATATACGAACCCCAGGAATATCTTTTGATAAAATACCTTTATTTGTATGATCTGTATTAATTACAGCNATTTTATTATTATTGTCTTTACCCG--------------------------------------------------------------------------------------------------------
>CNBRB201-14
-------------ATTTTTGGAGCTTGATCTAGAATAGTGGGAACATCACTTAGAATATTAATCCGAGCAGAATTAGGTTGCCCTAATGCTTTAATTGGGGATGATCAAATTTATAATGTAATTGTAACTGCTCATGCTTTTATTATAATTTTTTTTATAGTAATACCTATTATAATTGGAGGATTCGGGAACTGATTAGTTCCCCTTATATTAAGAGCGCCTGATATAGCTTTCCCTCGATTAAACAATATAAGATTTTGACTTCTTCCTCCTTCATTAACATTATTATTAACTAGAAGATTAGTAGAAAGAGGAACAGGAACTGGATGAACAGTTTACCCACCTTTATCTTCTACTTTATCTCATTCTGGTGCTTCAGTAGACCTTTCTATTTTCTCACTTCATTTAGCTGGTATCTCTTCTATTTTAGGTGCAGTAAATTTTATTTCTACAATTATTAATATACGAACCCCAGGAATATCTTTTGATAAAATACCTTTATTTGTATGATCTGTATTAATTACAGCAATTTTATTATTATTGTCTTTA------------------------------------------------------------------------------------------------------------
>CNBRB203-14
------ATATTTTATTTTTGGAGCTTGATCTAGAATAGTGGGAACATCACTTAGAATATTAATCCGAGCAGAATTAGGTTGCCCTAATGCTTTAATTGGGGATGATCAAATTTATAATGTAATTGTAACTGCTCATGCTTTTATTATAATTTTTTTTATAGTAATACCTATTATAATTGGAGGATTCGGGAACTGATTAGTTCCCCTTATATTAAGAGCGCCTGATATAGCTTTCCCTCGATTAAACAATATAAGATTTTGACTTCTTCCTCCTTCATTAACATTATTATTAACTAGAAGATTAGTAGAAAGAGGAACAGGAACTGGATGAACAGTTTACCCACCTTTATCTTCTACTTTATCTCATTCTGGTGCTTCAGTAGACCTTTCTATTTTCTCACTTCATTTAGCTGGTATCTCTTCTATTTTAGGTGCAGTAAATTTTATTTCTACAATTATTAATATACGAACCCCAGGAATATCTTTTGATAAAATACCTTTATTTGTATGATCTGTATTAATTACAGCAATTTTATTATTATTGTCTTTACCCGT-------------------------------------------------------------------------------------------------------
>CNBRB206-14
AACTTTATATTTTANTTTTGGAGCTTGATCTAGAATAGTGGGAACATCACTTAGAATATTAATCCGAGCAGAATTAGGTTGCCCTAATGCTTTAATTGGGGATGATCAAATTTATAATGTAATTGTAACTGCTCATGCTTTTATTATAATTTTTTTTATAGTAATACCTATTATAATTGGAGGATTCGGGAACTGATTAGTTCCCCTTATATTAAGAGCGCCTGATATAGCTTTCCCTCGATTAAACAATATAAGATTTTGACTTCTTCCTCCTTCATTAACATTATTATTAACTAGAAGATTAGTAGAAAGAGGAACAGGAACTGGATGAACAGTTTACCCACCTTTATCTTCTACTTTATCTCATTCTGGTGCTTCAGTAGACCTTTCTATTTTCTCACTTCATTTAGCTGGTATCTCTTCTATTTTAGGTGCAGTAAATTTTATTTCTACAATTATTAATATACGAACCCCAGGAATATCTTTTGATAAAATACCTTTATTTGTATGATCTGTATTAATTACAGCAATTTTATTATTATTGTCTTTACCCGTATTAGCCGGAGCAATTACTATATTATTAACTGAT---------------------------------------------------------------------
>CNBRB208-14
------------TATTTTTGGAGCTTGATCTAGAATAGTGGGAACATCACTTAGAATATTAATCCGAGCAGAATTAGGTTGCCCTAATGCTTTAATTGGGGATGATCAAATTTATAATGTAATTGTAACTGCTCATGCTTTTATTATAATTTTTTTTATAGTAATACCTATTATAATTGGAGGATTCGGGAACTGATTAGTTCCCCTTATATTAAGAGCGCCTGATATAGCTTTCCCTCGATTAAACAATATAAGATTTTGACTTCTTCCTCCTTCATTAACATTATTATTAACTAGAAGATTAGTAGAAAGAGGAACAGGAACTGGATGAACAGTTTACCCACCTTTATCTTCTACTTTATCTCATTCTGGTGCTTCAGTAGACCTTTCTATTTTCTCACTTCATTTAGCTGGTATCTCTTCTATTTTAGGTGCAGTAAATTTTATTTCTACAATTATTAATATACGAACCCCAGGAATATCTTTTGATAAAATACCTTTATTTGTATGATCTGTATTAATTACAGCAATTTTATTATTATTGTCTTTACCCGTATTAGCCGGAGCAATTACTATATTATTAACTGAT---------------------------------------------------------------------
>CNBRB209-14
AACTTTATATTTTATTTTTGGAGCTTGATCTAGAATAGTGGGAACATCACTTAGAATATTAATCCGAGCAGAATTAGGTTGCCCTAATGCTTTAATTGGGGATGATCAAATTTATAATGTAATTGTAACTGCTCATGCTTTTATTATAATTTTTTTTATAGTAATACCTATTATAATTGGAGGATTCGGGAACTGATTAGTTCCCCTTATATTAAGAGCGCCTGATATAGCTTTCCCTCGATTAAACAATATAAGATTTTGACTTCTTCCTCCTTCATTAACATTATTATTAACTAGAAGATTAGTAGAAAGAGGAACAGGAACTGGATGAACAGTTTACCCACCTTTATCTTCTACTTTATCTCATTCTGGTGCTTCAGTAGACCTTTCTATTTTCTCACTTCATTTAGCTGGTATCTCTTCTATTTTAGGTGCAGTAAATTTTATTTCTACAATTATTAATATACGAACCCCAGGAATATCTTTTGATAAAATACCTTTATTTGTATGATCTGTATTAATTACAGCAATTTTATTATTATTGTCTTTACCCGTATTAGCCGGAGCAATTACTATATT-------------------------------------------------------------------------------
>CNBRB210-14
---------TTTTATTTTTGGAGCTTGATCTAGAATAGTGGGAACATCACTTAGAATATTAATCCGAGCAGAATTAGGTTGCCCTAATGCTTTAATTGGGGATGATCAAATTTATAATGTAATTGTAACTGCTCATGCTTTTATTATAATTTTTTTTATAGTAATACCTATTATAATTGGAGGATTCGGGAACTGATTAGTTCCCCTTATATTAAGAGCGCCTGATATAGCTTTCCCTCGATTAAACAATATAAGATTTTGACTTCTTCCTCCTTCATTAACATTATTATTAACTAGAAGATTAGTAGAAAGAGGAACAGGAACTGGATGAACAGTTTACCCACCTTTATCTTCTACTTTATCTCATTCTGGTGCTTCAGTAGACCTTTCTATTTTCTCACTTCATTTAGCTGGTATCTCTTCTATTTTAGGTGCAGTAAATTTTATTTCTACAATTATTAATATACGAACCCCAGGAATATCTTTTGATAAAATACCTTTATTTGTATGATCTGTATTAATTACAGCAATTTTATTATTATTGTCTTTACCCG--------------------------------------------------------------------------------------------------------
>CNBRB212-14
AACTTTATATTTTATTTTTGGAGCTTGATCTAGAATAGTGGGAACATCACTTAGAATATTAATCCGAGCAGAATTAGGTTGCCCTAATGCTTTAATTGGGGATGATCAAATTTATAATGTAATTGTAACTGCTCATGCTTTTATTATAATTTTTTTTATAGTAATACCTATTATAATTGGAGGATTCGGGAACTGATTAGTTCCCCTTATATTAAGAGCGCCTGATATAGCTTTCCCTCGATTAAACAATATAAGATTTTGACTTCTTCCTCCTTCATTAACATTATTATTAACTAGAAGATTAGTAGAAAGAGGAACAGGAACTGGATGAACAGTTTACCCACCTTTATCTTCTACTTTATCTCATTCTGGTGCTTCAGTAGACCTTTCTATTTTCTCACTTCATTTAGCTGGTATCTCTTCTATTTTAGGTGCAGTAAATTTTATTTCTACAATTATTAATATACGAACCCCAGGAATATCTTTTGATAAAATACCTTTATTTGTATGATCTGTATTAATTACAGCAATTTTATTATTATTGTCTTTACCCGTATTAGCCGGAGCAATTACTATATTATTAACTGAT---------------------------------------------------------------------
>CNBRB213-14
AACTTTATATTTTATTTTTGGAGCTTGATCTAGAATAGTGGGAACATCACTTAGAATATTAATCCGAGCAGAATTAGGTTGCCCTAATGCTTTAATTGGGGATGATCAAATTTATAATGTAATTGTAACTGCTCATGCTTTTATTATAATTTTTTTTATAGTAATACCTATTATAATTGGAGGATTCGGGAACTGATTAGTTCCCCTTATATTAAGAGCGCCTGATATAGCTTTCCCTCGATTAAACAATATAAGATTTTGACTTCTTCCTCCTTCATTAACATTATTATTAACTAGAAGATTAGTAGAAAGAGGAACAGGAACTGGATGAACAGTTTACCCACCTTTATCTTCTACTTTATCTCATTCTGGTGCTTCAGTAGACCTTTCTATTTTCTCACTTCATTTAGCTGGTATCTCTTCTATTTTAGGTGCAGTAAATTTTATTTCTACAATTATTAATATACGAACCCCAGGAATATCTTTTGATAAAATACCTTTATTTGTATGATCTGTATTAATTACAGCAATTTTATTATTATTGTCTTTACCCGTATTAGCCGGAGCAATTACTATATTATTAACTGAT---------------------------------------------------------------------
>CNBRB215-14
AACTTTATATTTTATTTTTGGAGCTTGATCTAGAATAGTGGGAACATCACTTAGAATATTAATCCGAGCAGAATTAGGTTGCCCTAATGCTTTAATTGGGGATGATCAAATTTATAATGTAATTGTAACTGCTCATGCTTTTATTATAATTTTTTTTATAGTAATACCTATTATAATTGGAGGATTCGGGAACTGATTAGTTCCCCTTATATTAAGAGCGCCTGATATAGCTTTCCCTCGATTAAACAATATAAGATTTTGACTTCTTCCTCCTTCATTAACATTATTATTAACTAGAAGATTAGTAGAAAGAGGAACAGGAACTGGATGAACAGTTTACCCACCTTTATCTTCTACTTTATCTCATTCTGGTGCTTCAGTAGACCTTTCTATTTTCTCACTTCATTTAGCTGGTATCTCTTCTATTTTAGGTGCAGTAAATTTTATTTCTACAATTATTAATATACGAACCCCAGGAATATCTTTTGATAAAATACCTTTATTTGTATGATCTGTATTAATTACAGCAATTTTATTATTATTGTCTTTACCCGTATTAGCCGGAGCAATTACTATATTATTAACTGAT---------------------------------------------------------------------
>CNBRB219-14
AACTTTATATTTTATTTTTGGAGCTTGATCTAGAATAGTGGGAACATCACTTAGAATATTAATCCGAGCAGAATTAGGTTGCCCTAATGCTTTAATTGGGGATGATCAAATTTATAATGTAATTGTAACTGCTCATGCTTTTATTATAATTTTTTTTATAGTAATACCTATTATAATTGGAGGATTCGGGAACTGATTAGTTCCCCTTATATTAAGAGCGCCTGATATAGCTTTCCCTCGATTAAACAATATAAGATTTTGACTTCTTCCTCCTTCATTAACATTATTATTAACTAGAAGATTAGTAGAAAGAGGAACAGGAACTGGATGAACAGTTTACCCACCTTTATCTTCTACTTTATCTCATTCTGGTGCTTCAGTAGACCTTTCTATTTTCTCACTTCATTTAGCTGGTATCTCTTCTATTTTAGGTGCAGTAAATTTTATTTCTACAATTATTAATATACGAACCCCAGGAATATCTTTTGATAAAATACCTTTATTTGTATGATCTGTATTAATTACAGCAATTTTATTATTATTGTCTTTACCCGTATTAGCCGGAGCAATTACTATATTATTAACTGAT---------------------------------------------------------------------
>CNBRB220-14
AACTTTATATTTTATTTTTGGAGCTTGATCTAGAATAGTGGGAACATCACTTAGAATATTAATCCGAGCAGAATTAGGTTGCCCTAATGCTTTAATTGGGGATGATCAAATTTATAATGTAATTGTAACTGCTCATGCTTTTATTATAATTTTTTTTATAGTAATACCTATTATAATTGGAGGATTCGGGAACTGATTAGTTCCCCTTATATTAAGAGCGCCTGATATAGCTTTCCCTCGATTAAACAATATAAGATTTTGACTTCTTCCTCCTTCATTAACATTATTATTAACTAGAAGATTAGTAGAAAGAGGAACAGGAACTGGATGAACAGTTTACCCACCTTTATCTTCTACTTTATCTCATTCTGGTGCTTCAGTAGACCTTTCTATTTTCTCACTTCATTTAGCTGGTATCTCTTCTATTTTAGGTGCAGTAAATTTTATTTCTACAATTATTAATATACGAACCCCAGGAATATCTTTTGATAAAATACCTTTATTTGTATGATCTGTATTAATTACAGCAATTTTATTATTATTGTCTTTACCCGTATTAGCCGGAGCAATTACTATATT-------------------------------------------------------------------------------
>CNBRB221-14
AACTTTATATTTTATTTTTGGAGCTTGATCTAGAATAGTGGGAACATCACTTAGAATATTAATCCGAGCAGAATTAGGTTGCCCTAATGCTTTAATTGGGGATGATCAAATTTATAATGTAATTGTAACTGCTCATGCTTTTATTATAATTTTTTTTATAGTAATACCTATTATAATTGGAGGATTCGGGAACTGATTAGTTCCCCTTATATTAAGAGCGCCTGATATAGCTTTCCCTCGATTAAACAATATAAGATTTTGACTTCTTCCTCCTTCATTAACATTATTATTAACTAGAAGATTAGTAGAAAGAGGAACAGGAACTGGATGAACAGTTTACCCACCTTTATCTTCTACTTTATCTCATTCTGGTGCTTCAGTAGACCTTTCTATTTTCTCACTTCATTTAGCTGGTATCTCTTCTATTTTAGGTGCAGTAAATTTTATTTCTACAATTATTAATATACGAACCCCAGGAATATCTTTTGATAAAATACCTTTATTTGTATGATCTGTATTAATTACAGCAATTTTATTATTATTGTCTTTACCCGTATTAGCCGGAGCAATTACTATATTATTAACTGAT---------------------------------------------------------------------
>CNBRB225-14
AACTTTATATTTTATTTTTGGAGCTTGATCTAGAATAGTGGGAACATCACTTAGAATATTAATCCGAGCAGAATTAGGTTGCCCTAATGCTTTAATTGGGGATGATCAAATTTATAATGTAATTGTAACTGCTCATGCTTTTATTATAATTTTTTTTATAGTAATACCTATTATAATTGGAGGATTCGGGAACTGATTAGTTCCCCTTATATTAAGAGCGCCTGATATAGCTTTCCCTCGATTAAACAATATAAGATTTTGACTTCTTCCTCCTTCATTAACATTATTATTAACTAGAAGATTAGTAGAAAGAGGAACAGGAACTGGATGAACAGTTTACCCACCTTTATCTTCTACTTTATCTCATTCTGGTGCTTCAGTAGACCTTTCTATTTTCTCACTTCATTTAGCTGGTATCTCTTCTATTTTAGGTGCAGTAAATTTTATTTCTACAATTATTAATATACGAACCCCAGGAATATCTTTTGATAAAATACCTTTATTTGTATGATCTGTATTAATTACAGCAATTTTATTATTATTGTCTTTACCCGTATTAGCCGGAGCAATTACTATATTATTAACTGAT---------------------------------------------------------------------
>CNBRB227-14
AACTTTATATTTTATTTTTGGAGCTTGATCTAGAATAGTGGGAACATCACTTAGAATATTAATCCGAGCAGAATTAGGTTGCCCTAATGCTTTAATTGGGGATGATCAAATTTATAATGTAATTGTAACTGCTCATGCTTTTATTATAATTTTTTTTATAGTAATACCTATTATAATTGGAGGATTCGGGAACTGATTAGTTCCCCTTATATTAAGAGCGCCTGATATAGCTTTCCCTCGATTAAACAATATAAGATTTTGACTTCTTCCTCCTTCATTAACATTATTATTAACTAGAAGATTAGTAGAAAGAGGAACAGGAACTGGATGAACAGTTTACCCACCTTTATCTTCTACTTTATCTCATTCTGGTGCTTCAGTAGACCTTTCTATTTTCTCACTTCATTTAGCTGGTATCTCTTCTATTTTAGGTGCAGTAAATTTTATTTCTACAATTATTAATATACGAACCCCAGGAATATCTTTTGATAAAATACCTTTATTTGTATGATCTGTATTAATTACAGCAATTTTATTATTATTGTCTTTACCCGTATTAGCCGGAGCAATTACTATATT-------------------------------------------------------------------------------
>CNBRB239-14
AACTTTATATTTTATTTTTGGAGCTTGATCTAGAATAGTGGGAACATCACTTAGAATATTAATCCGAGCAGAATTAGGTTGCCCTAATGCTTTAATTGGGGATGATCAAATTTATAATGTAATTGTAACTGCTCATGCTTTTATTATAATTTTTTTTATAGTAATACCTATTATAATTGGAGGATTCGGGAACTGATTAGTTCCCCTTATATTAAGAGCGCCTGATATAGCTTTCCCTCGATTAAACAATATAAGATTTTGACTTCTTCCTCCTTCATTAACATTATTATTAACTAGAAGATTAGTAGAAAGAGGAACAGGAACTGGATGAACAGTTTACCCACCTTTATCTTCTACTTTATCTCATTCTGGTGCTTCAGTAGACCTTTCTATTTTCTCACTTCATTTAGCTGGTATCTCTTCTATTTTAGGTGCAGTAAATTTTATTTCTACAATTATTAATATACGAACCCCAGGAATATCTTTTGATAAAATACCTTTATTTGTATGATCTGTATTAATTACAGCAATTTTATTATTATTGTCTTTACCCGTATTAGCCGGAGCAATTACTATATTATTAACTGATCGA------------------------------------------------------------------
>CNBRB240-14
AACTTTATATTTTATTTTTGGAGCTTGATCTAGAATAGTGGGAACATCACTTAGAATATTAATCCGAGCAGAATTAGGTTGCCCTAATGCTTTAATTGGGGATGATCAAATTTATAATGTAATTGTAACTGCTCATGCTTTTATTATAATTTTTTTTATAGTAATACCTATTATAATTGGAGGATTCGGGAACTGATTAGTTCCCCTTATATTAAGAGCGCCTGATATAGCTTTCCCTCGATTAAACAATATAAGATTTTGACTTCTTCCTCCTTCATTAACATTATTATTAACTAGAAGATTAGTAGAAAGAGGAACAGGAACTGGATGAACAGTTTACCCACCTTTATCTTCTACTTTATCTCATTCTGGTGCTTCAGTAGACCTTTCTATTTTCTCACTTCATTTAGCTGGTATCTCTTCTATTTTAGGTGCAGTAAATTTTATTTCTACAATTATTAATATACGAACCCCAGGAATATCTTTTGATAAAATACCTTTATTTGTATGATCTGTATTAATTACAGCAATTTTATTATTATTGTCTTTACCCGTATTAGCCGGAGCAATTACTATATTATTAACTGAT---------------------------------------------------------------------
>CNBRB244-14
---------TTTTATTTTTGGAGCTTGATCTAGAATAGTGGGAACATCACTTAGAATATTAATCCGAGCAGAATTAGGTTGCCCTAATGCTTTAATTGGGGATGATCAAATTTATAATGTAATTGTAACTGCTCATGCTTTTATTATAATTTTTTTTATAGTAATACCTATTATAATTGGAGGATTCGGGAACTGATTAGTTCCCCTTATATTAAGAGCGCCTGATATAGCTTTCCCTCGATTAAACAATATAAGATTTTGACTTCTTCCTCCTTCATTAACATTATTATTAACTAGAAGATTAGTAGAAAGAGGAACAGGAACTGGATGAACAGTTTACCCACCTTTATCTTCTACTTTATCTCATTCTGGTGCTTCAGTAGACCTTTCTATTTTCTCACTTCATTTAGCTGGTATCTCTTCTATTTTAGGTGCAGTAAATTTTATTTCTACAATTATTAATATACGAACCCCAGGAATATCTTTTGATAAAATACCTTTATTTGTATGATCTGTATTAATTACAGCAATTTTATTATTATTGTCTTTACCCGTATTAGCCGGAGCAATTACTATATTATTAACTGAT---------------------------------------------------------------------
>CNBRB245-14
AACTTTATATTTTATTTTTGGAGCTTGATCTAGAATAGTGGGAACATCACTTAGAATATTAATCCGAGCAGAATTAGGTTGCCCTAATGCTTTAATTGGGGATGATCAAATTTATAATGTAATTGTAACTGCTCATGCTTTTATTATAATTTTTTTTATAGTAATACCTATTATAATTGGAGGATTCGGGAACTGATTAGTTCCCCTTATATTAAGAGCGCCTGATATAGCTTTCCCTCGATTAAACAATATAAGATTTTGACTTCTTCCTCCTTCATTAACATTATTATTAACTAGAAGATTAGTAGAAAGAGGAACAGGAACTGGATGAACAGTTTACCCACCTTTATCTTCTACTTTATCTCATTCTGGTGCTTCAGTAGACCTTTCTATTTTCTCACTTCATTTAGCTGGTATCTCTTCTATTTTAGGTGCAGTAAATTTTATTTCTACAATTATTAATATACGAACCCCAGGAATATCTTTTGATAAAATACCTTTATTTGTATGATCTGTATTAATTACAGCAATTTTATTATTATTGTCTTTACCCGTATTAGCCGGAGCAATTACTATATTATTAACTGATCGA------------------------------------------------------------------
>CNBRB250-14
AACTTTATATTTTATTTTTGGAGCTTGATCTAGAATAGTGGGAACATCACTTAGAATATTAATCCGAGCAGAATTAGGTTGCCCTAATGCTTTAATTGGGGATGATCAAATTTATAATGTAATTGTAACTGCTCATGCTTTTATTATAATTTTTTTTATAGTAATACCTATTATAATTGGAGGATTCGGGAACTGATTAGTTCCCCTTATATTAAGAGCGCCTGATATAGCTTTCCCTCGATTAAACAATATAAGATTTTGACTTCTTCCTCCTTCATTAACATTATTATTAACTAGAAGATTAGTAGAAAGAGGAACAGGAACTGGATGAACAGTTTACCCACCTTTATCTTCTACTTTATCTCATTCTGGTGCTTCAGTAGACCTTTCTATTTTCTCACTTCATTTAGCTGGTATCTCTTCTATTTTAGGTGCAGTAAATTTTATTTCTACAATTATTAATATACGAACCCCAGGAATATCTTTTGATAAAATACCTTTATTTGTATGATCTGTATTAATTACAGCAATTTTATTATTATTGTCTTTACCCGTATTAGCCGGAGCAATTACTATATTATTAACTGAT---------------------------------------------------------------------
>CNBRB254-14
---------TTTTATTTTTGGAGCTTGATCTAGAATAGTGGGAACATCACTTAGAATATTAATCCGAGCAGAATTAGGTTGCCCTAATGCTTTAATTGGGGATGATCAAATTTATAATGTAATTGTAACTGCTCATGCTTTTATTATAATTTTTTTTATAGTAATACCTATTATAATTGGAGGATTCGGGAACTGATTAGTTCCCCTTATATTAAGAGCGCCTGATATAGCTTTCCCTCGATTAAACAATATAAGATTTTGACTTCTTCCTCCTTCATTAACATTATTATTAACTAGAAGATTAGTAGAAAGAGGAACAGGAACTGGATGAACAGTTTACCCACCTTTATCTTCTACTTTATCTCATTCTGGTGCTTCAGTAGACCTTTCTATTTTCTCACTTCATTTAGCTGGTATCTCTTCTATTTTAGGTGCAGTAAATTTTATTTCTACAATTATTAATATACGAACCCCAGGAATATCTTTTGATAAAATACCTTTATTTGTATGATCTGTATTAATTACAGCAATTTTATTATTATTGTCTTTACCCGTATTAGCCGGAGCAATTACTATATT-------------------------------------------------------------------------------
>CNBRB257-14
AACTTTATATTTTATTTTTGGAGCTTGATCTAGAATAGTGGGAACATCACTTAGAATATTAATCCGAGCAGAATTAGGTTGCCCTAATGCTTTAATTGGGGATGATCAAATTTATAATGTAATTGTAACTGCTCATGCTTTTATTATAATTTTTTTTATAGTAATACCTATTATAATTGGAGGATTCGGGAACTGATTAGTTCCCCTTATATTAAGAGCGCCTGATATAGCTTTCCCTCGATTAAACAATATAAGATTTTGACTTCTTCCTCCTTCATTAACATTATTATTAACTAGAAGATTAGTAGAAAGAGGAACAGGAACTGGATGAACAGTTTACCCACCTTTATCTTCTACTTTATCTCATTCTGGTGCTTCAGTAGACCTTTCTATTTTCTCACTTCATTTAGCTGGTATCTCTTCTATTTTAGGTGCAGTAAATTTTATTTCTACAATTATTAATATACGAACCCCAGGAATATCTTTTGATAAAATACCTTTATTTGTATGATCTGTATTAATTACAGCAATTTTATTATTATTGTCTTTACCCGTATTAGCCGGAGCAATTACTATATTATTAACTGAT---------------------------------------------------------------------
>CNBRB261-14
AACTTTATATTTTATTTTTGGAGCTTGATCTAGAATAGTGGGAACATCACTTAGAATATTAATCCGAGCAGAATTAGGTTGCCCTAATGCTTTAATTGGGGATGATCAAATTTATAATGTAATTGTAACTGCTCATGCTTTTATTATAATTTTTTTTATAGTAATACCTATTATAATTGGAGGATTCGGGAACTGATTAGTTCCCCTTATATTAAGAGCGCCTGATATAGCTTTCCCTCGATTAAACAATATAAGATTTTGACTTCTTCCTCCTTCATTAACATTATTATTAACTAGAAGATTAGTAGAAAGAGGAACAGGAACTGGATGAACAGTTTACCCACCTTTATCTTCTACTTTATCTCATTCTGGTGCTTCAGTAGACCTTTCTATTTTCTCACTTCATTTAGCTGGTATCTCTTCTATTTTAGGTGCAGTAAATTTTATTTCTACAATTATTAATATACGAACCCCAGGAATATCTTTTGATAAAATACCTTTATTTGTATGATCTGTATTAATTACAGCAATTTTATTATTATTGTCTTTACCCGTATTAGCCGGAGCAATTACTATATT-------------------------------------------------------------------------------
>CNBRB262-14
AACTTTATATTTTATTTTTGGAGCTTGATCTAGAATAGTGGGAACATCACTTAGAATATTAATCCGAGCAGAATTAGGTTGCCCTAATGCTTTAATTGGGGATGATCAAATTTATAATGTAATTGTAACTGCTCATGCTTTTATTATAATTTTTTTTATAGTAATACCTATTATAATTGGAGGATTCGGGAACTGATTAGTTCCCCTTATATTAAGAGCGCCTGATATAGCTTTCCCTCGATTAAACAATATAAGATTTTGACTTCTTCCTCCTTCATTAACATTATTATTAACTAGAAGATTAGTAGAAAGAGGAACAGGAACTGGATGAACAGTTTACCCACCTTTATCTTCTACTTTATCTCATTCTGGTGCTTCAGTAGACCTTTCTATTTTCTCACTTCATTTAGCTGGTATCTCTTCTATTTTAGGTGCAGTAAATTTTATTTCTACAATTATTAATATACGAACCCCAGGAATATCTTTTGATAAAATACCTTTATTTGTATGATCTGTATTAATTACAGCAATTTTATTATTATTGTCTTTACCCGTATTAGCCGGAGCAATTACTATATTATTAACTGAT---------------------------------------------------------------------
>CNBRB264-14
AACTTTATATTTTATTTTTGGAGCTTGATCTAGAATAGTGGGAACATCACTTAGAATATTAATCCGAGCAGAATTAGGTTGCCCTAATGCTTTAATTGGGGATGATCAAATTTATAATGTAATTGTAACTGCTCATGCTTTTATTATAATTTTTTTTATAGTAATACCTATTATAATTGGAGGATTCGGGAACTGATTAGTTCCCCTTATATTAAGAGCGCCTGATATAGCTTTCCCTCGATTAAACAATATAAGATTTTGACTTCTTCCTCCTTCATTAACATTATTATTAACTAGAAGATTAGTAGAAAGAGGAACAGGAACTGGATGAACAGTTTACCCACCTTTATCTTCTACTTTATCTCATTCTGGTGCTTCAGTAGACCTTTCTATTTTCTCACTTCATTTAGCTGGTATCTCTTCTATTTTAGGTGCAGTAAATTTTATTTCTACAATTATTAATATACGAACCCCAGGAATATCTTTTGATAAAATACCTTTATTTGTATGATCTGTATTAATTACAGCAATTTTATTATTATTGTCTTTACCCGTATTAGCCGGAGCAATTACTATATTATTAACTGAT---------------------------------------------------------------------
>CNBRB267-14
AACTTTATATTTTATTTTTGGAGCTTGATCTAGAATAGTGGGAACATCACTTAGAATATTAATCCGAGCAGAATTAGGTTGCCCTAATGCTTTAATTGGGGATGATCAAATTTATAATGTAATTGTAACTGCTCATGCTTTTATTATAATTTTTTTTATAGTAATACCTATTATAATTGGAGGATTCGGGAACTGATTAGTTCCCCTTATATTAAGAGCGCCTGATATAGCTTTCCCTCGATTAAACAATATAAGATTTTGACTTCTTCCTCCTTCATTAACATTATTATTAACTAGAAGATTAGTAGAAAGAGGAACAGGAACTGGATGAACAGTTTACCCACCTTTATCTTCTACTTTATCTCATTCTGGTGCTTCAGTAGACCTTTCTATTTTCTCACTTCATTTAGCTGGTATCTCTTCTATTTTAGGTGCAGTAAATTTTATTTCTACAATTATTAATATACGAACCCCAGGAATATCTTTTGATAAAATACCTTTATTTGTATGATCTGTATTAATTACAGCAATTTTATTATTATTGTCTTTACCCGTATTAGCCGGAGCAATTACTATATTATTAACTGAT---------------------------------------------------------------------
>CNBRB270-14
----TTATATTTTATTTTTGGAGCTTGATCTAGAATAGTGGGAACATCACTTAGAATATTAATNCGAGCAGAATTAGGTTGCCCTAATGCTTTAATTGGGGATGATCAAATTTATAATGTAATTGTAACTGCTCATGCTTTTATTATAATTTTTTTTATAGTAATACCTATTATAATTGGAGGATTCGGGAACTGATTAGTTCCCCTTATATTAAGAGCGCCTGATATAGCNTTCCCTCGATTAAACAATATAAGATTTTGACTTCTTCCTCCTTCATTAACATTATTATTAACTAGAAGATTAGTAGAAAGAGGAACAGGAACTGGATGAACAGTTTACCCACCTTTATCTTCTACTTTATCTCATTCTGGTGCTTCAGTAGACCTTTCTATTTTCTCACTTCATTTAGCTGGTATCTCTTCTATTTTAGGTGCAGTAAATTTTATTTCTACAATTATTAATATACGAACCCCAGGAATATCTTTTGANAAAATACCTTTATTTGTATGATCTGTATTAATTACAGCAATTTTATTATTATTGTCTTTACCCGTATTAGCCGGA---------------------------------------------------------------------------------------------
>CNBRB271-14
AACTTTATATTTTATTTTTGGAGCTTGATCTAGAATAGTGGGAACATCACTTAGAATATTAATCCGAGCAGAATTAGGTTGCCCTAATGCTTTAATTGGGGATGATCAAATTTATAATGTAATTGTAACTGCTCATGCTTTTATTATAATTTTTTTTATAGTAATACCTATTATAATTGGAGGATTCGGGAACTGATTAGTTCCCCTTATATTAAGAGCGCCTGATATAGCTTTCCCTCGATTAAACAATATAAGATTTTGACTTCTTCCTCCTTCATTAACATTATTATTAACTAGAAGATTAGTAGAAAGAGGAACAGGAACTGGATGAACAGTTTACCCACCTTTATCTTCTACTTTATCTCATTCTGGTGCTTCAGTAGACCTTTCTATTTTCTCACTTCATTTAGCTGGTATCTCTTCTATTTTAGGTGCAGTAAATTTTATTTCTACAATTATTAATATACGAACCCCAGGAATATCTTTTGATAAAATACCTTTATTTGTATGATCTGTATTAATTACAGCAATTTTATTATTATTGTCTTTACCCGTATTAGCCGGAGCAATTACTATATTATTAACTGAT---------------------------------------------------------------------
>CNBRB272-14
---------TTTTATTTTTGGAGCTTGATCTAGAATAGTAGGAACATCACTTAGAATATTAATCCGGGCAGAATTAGGTTGCCCTAATGCTTTAATTGGGGATGATCAAATTTATAATGTAATTGTAACTGCTCATGCTTTTATTATAATTTTTTTTATAGTAATACCTATTATAATTGGAGGATTTGGGAACTGATTAGTTCCCCTTATATTAAGAGCACCTGATATGGCTTTCCCGCGATTAAACAATATAAGATTTTGACTTCTTCCTCCTTCATTAACATTATTATTAACTAGAAGATTAGTAGAAAGAGGAACAGGAACTGGATGAACAGTTTACCCGCCTTTATCTTCTACTTTGTCTCATTCTGGTGCTTCAGTAGACCTTTCTATTTTCTCACTTCATTTAGCTGGTATCTCTTCTATTTTAGGTGCAGTAAATTTTATTTCTACAATTATTAATATACGAGCCCCAGGAATATCTTTTGATAAAATACCTTTATTTGTATGATCTGTATTAATTACAGCAATTTTATTATTATTGTCTTTACCTGTATTAGCCGGAGCAATTACTATATTATTAACTGATCGA------------------------------------------------------------------
>CNBRB273-14
AACTTTATATTTTATTTTTGGAGCTTGATCTAGAATAGTGGGAACATCACTTAGAATATTAATCCGAGCAGAATTAGGTTGCCCTAATGCTTTAATTGGGGATGATCAAATTTATAATGTAATTGTAACTGCTCATGCTTTTATTATAATTTTTTTTATAGTAATACCTATTATAATTGGAGGATTCGGGAACTGATTAGTTCCCCTTATATTAAGAGCGCCTGATATAGCTTTCCCTCGATTAAACAATATAAGATTTTGACTTCTTCCTCCTTCATTAACATTATTATTAACTAGAAGATTAGTAGAAAGAGGAACAGGAACTGGATGAACAGTTTACCCACCTTTATCTTCTACTTTATCTCATTCTGGTGCTTCAGTAGACCTTTCTATTTTCTCACTTCATTTAGCTGGTATCTCTTCTATTTTAGGTGCAGTAAATTTTATTTCTACAATTATTAATATACGAACCCCAGGAATATCTTTTGATAAAATACCTTTATTTGTATGATCTGTATTAATTACAGCAATTTTATTATTATTGTCTTTACCCGTATTAGCCGGAGCAATTACTATATTATTAACTGAT---------------------------------------------------------------------
>CNBRB274-14
AACTTTATATTTTATTTTTGGAGCTTGATCTAGAATAGTGGGAACATCACTTAGAATATTAATCCGAGCAGAATTAGGTTGCCCTAATGCTTTAATTGGGGATGATCAAATTTATAATGTAATTGTAACTGCTCATGCTTTTATTATAATTTTTTTTATAGTAATACCTATTATAATTGGAGGATTCGGGAACTGATTAGTTCCCCTTATATTAAGAGCGCCTGATATAGCTTTCCCTCGATTAAACAATATAAGATTTTGACTTCTTCCTCCTTCATTAACATTATTATTAACTAGAAGATTAGTAGAAAGAGGAACAGGAACTGGATGAACAGTTTACCCACCTTTATCTTCTACTTTATCTCATTCTGGTGCTTCAGTAGACCTTTCTATTTTCTCACTTCATTTAGCTGGTATCTCTTCTATTTTAGGTGCAGTAAATTTTATTTCTACAATTATTAATATACGAACCCCAGGAATATCTTTTGATAAAATACCTTTATTTGTATGATCTGTATTAATTACAGCAATTTTATTATTATTGTCTTTACCCGTATTAGCCGGAGCAATTACTATATTATTAACTGAT---------------------------------------------------------------------
>CNBRB277-14
AACTTTATATTTTATTTTTGGAGCTTGATCTAGAATAGTGGGAACATCACTTAGAATATTAATCCGAGCAGAATTAGGTTGCCCTAATGCTTTAATTGGGGATGATCAAATTTATAATGTAATTGTAACTGCTCATGCTTTTATTATAATTTTTTTTATAGTAATACCTATTATAATTGGAGGATTCGGGAACTGATTAGTTCCCCTTATATTAAGAGCGCCTGATATAGCTTTCCCTCGATTAAACAATATAAGATTTTGACTTCTTCCTCCTTCATTAACATTATTATTAACTAGAAGATTAGTAGAAAGAGGAACAGGAACTGGATGAACAGTTTACCCACCTTTATCTTCTACTTTATCTCATTCTGGTGCTTCAGTAGACCTTTCTATTTTCTCACTTCATTTAGCTGGTATCTCTTCTATTTTAGGTGCAGTAAATTTTATTTCTACAATTATTAATATACGAACCCCAGGAATATCTTTTGATAAAATACCTTTATTTGTATGATCTGTATTAATTACAGCAATTTTATTATTATTGTCTTTACCCGTATTAGCCGGAGCAATTACTATATTATTAACTGAT---------------------------------------------------------------------
>CNBRB278-14
---------TTTTATTTTTGGAGCTTGATCTAGAATAGTGGGAACATCACTTAGAATATTAATCCGAGCAGAATTAGGTTGCCCTAATGCTTTAATTGGGGATGATCAAATTTATAATGTAATTGTAACTGCTCATGCTTTTATTATAATTTTTTTTATAGTAATACCTATTATAATTGGAGGATTCGGGAACTGATTAGTTCCCCTTATATTAAGAGCGCCTGATATAGCTTTCCCTCGATTAAACAATATAAGATTTTGACTTCTTCCTCCTTCATTAACATTATTATTAACTAGAAGATTAGTAGAAAGAGGAACAGGAACTGGATGAACAGTTTACCCACCTTTATCTTCTACTTTATCTCATTCTGGTGCTTCAGTAGACCTTTCTATTTTCTCACTTCATTTAGCTGGTATCTCTTCTATTTTAGGTGCAGTAAATTTTATTTCTACAATTATTAATATACGAACCCCAGGAATATCTTTTGATAAAATACCTTTATTTGTATGATCTGTATTAATTACAGCAATTTTATTATTATTGTCTTTACCCGTATTAGCCGGAGCAATTACTATATTATTAACTGAT---------------------------------------------------------------------
>CNBRB279-14
AACTTTATATTTTATTTTTGGAGCTTGATCTAGAATAGTGGGAACATCACTTAGAATATTAATCCGAGCAGAATTAGGTTGCCCTAATGCTTTAATTGGGGATGATCAAATTTATAATGTAATTGTAACTGCTCATGCTTTTATTATAATTTTTTTTATAGTAATACCTATTATAATTGGAGGATTCGGGAACTGATTAGTTCCCCTTATATTAAGAGCGCCTGATATAGCTTTCCCTCGATTAAACAATATAAGATTTTGACTTCTTCCTCCTTCATTAACATTATTATTAACTAGAAGATTAGTAGAAAGAGGAACAGGAACTGGATGAACAGTTTACCCACCTTTATCTTCTACTTTATCTCATTCTGGTGCTTCAGTAGACCTTTCTATTTTCTCACTTCATTTAGCTGGTATCTCTTCTATTTTAGGTGCAGTAAATTTTATTTCTACAATTATTAATATACGAACCCCAGGAATATCTTTTGATAAAATACCTTTATTTGTATGATCTGTATTAATTACAGCAATTTTATTATTATTGTCTTTACCCGTATTAGCCGGAGCAATTACTATATTATTAACTGAT---------------------------------------------------------------------
>CNBRB281-14
AACTTTATATTTTATTTTTGGAGCTTGATCTAGAATAGTGGGAACATCACTTAGAATATTAATCCGAGCAGAATTAGGTTGCCCTAATGCTTTAATTGGGGATGATCAAATTTATAATGTAATTGTAACTGCTCATGCTTTTATTATAATTTTTTTTATAGTAATACCTATTATAATTGGAGGATTCGGGAACTGATTAGTTCCCCTTATATTAAGAGCGCCTGATATAGCTTTCCCTCGATTAAACAATATAAGATTTTGACTTCTTCCTCCTTCATTAACATTATTATTAACTAGAAGATTAGTAGAAAGAGGAACAGGAACTGGATGAACAGTTTACCCACCTTTATCTTCTACTTTATCTCATTCTGGTGCTTCAGTAGACCTTTCTATTTTCTCACTTCATTTAGCTGGTATCTCTTCTATTTTAGGTGCAGTAAATTTTATNTCTACAATTATTAATATACGAACCCCAGGAATATCTTTTGATAAAATACCTTTATTTGTATGATCTGTATTAATTACAGCAATTTTATTATTATTGTCTTTACCCGTATTAGCCGGAGCAATTACTATATTATTAACTGATCGAAATTTAAAT---------------------------------------------------------
>CNBRB282-14
AACTTTATATTTTATTTTTGGAGCTTGATCTAGAATAGTGGGAACATCACTTAGAATATTAATCCGAGCAGAATTAGGTTGCCCTAATGCTTTAATTGGGGATGATCAAATTTATAATGTAATTGTAACTGCTCATGCTTTTATTATAATTTTTTTTATAGTAATACCTATTATAATTGGAGGATTCGGGAACTGATTAGTTCCCCTTATATTAAGAGCGCCTGATATAGCTTTCCCTCGATTAAACAATATAAGATTTTGACTTCTTCCTCCTTCATTAACATTATTATTAACTAGAAGATTAGTAGAAAGAGGAACAGGAACTGGATGAACAGTTTACCCACCTTTATCTTCTACTTTATCTCATTCTGGTGCTTCAGTAGACCTTTCTATTTTCTCACTTCATTTAGCTGGTATCTCTTCTATTTTAGGTGCAGTAAATTTTATTTCTACAATTATTAATATACGAACCCCAGGAATATCTTTTGATAAAATACCTTTATTTGTATGATCTGTATTAATTACAGCAATTTTATTATTATTGTCTTTACCCGTATTAGCCGGAGCAATTACTATATTATTAACTGAT---------------------------------------------------------------------
>CNBRB285-14
AACTTTATATTTTATTTTTGGAGCTTGATCTAGAATAGTGGGAACATCACTTAGAATATTAATCCGAGCAGAATTAGGTTGCCCTAATGCTTTAATTGGGGATGATCAAATTTATAATGTAATTGTAACTGCTCATGCTTTTATTATAATTTTTTTTATAGTAATACCTATTATAATTGGAGGATTCGGGAACTGATTAGTTCCCCTTATATTAAGAGCGCCTGATATAGCTTTCCCTCGATTAAACAATATAAGATTTTGACTTCTTCCTCCTTCATTAACATTATTATTAACTAGAAGATTAGTAGAAAGAGGAACAGGAACTGGATGAACAGTTTACCCACCTTTATCTTCTACTTTATCTCATTCTGGTGCTTCAGTAGACCTTTCTATTTTCTCACTTCATTTAGCTGGTATCTCTTCTATTTTAGGTGCAGTAAATTTTATTTCTACAATTATTAATATACGAACCCCAGGAATATCTTTTGATAAAATACCTTTATTTGTATGATCTGTATTAATTACAGCAATTTTATTATTATTGTCTTTACCCGTATTAGCCGGAGCAATTACTATATTATTAACTGATCGA------------------------------------------------------------------
>CNBRB286-14
AACTTTATATTTTATTTTTGGAGCTTGATCTAGAATAGTGGGAACATCACTTAGAATATTAATCCGAGCAGAATTAGGTTGCCCTAATGCTTTAATTGGGGATGATCAAATTTATAATGTAATTGTAACTGCTCATGCTTTTATTATAATTTTTTTTATAGTAATACCTATTATAATTGGAGGATTCGGGAACTGATTAGTTCCCCTTATATTAAGAGCGCCTGATATAGCTTTCCCTCGATTAAACAATATAAGATTTTGACTTCTTCCTCCTTCATTAACATTATTATTAACTAGAAGATTAGTAGAAAGAGGAACAGGAACTGGATGAACAGTTTACCCACCTTTATCTTCTACTTTATCTCATTCTGGTGCTTCAGTAGACCTTTCTATTTTCTCACTTCATTTAGCTGGTATCTCTTCTATTTTAGGTGCAGTAAATTTTATTTCTACAATTATTAATATACGAACCCCAGGAATATCTTTTGATAAAATACCTTTATTTGTATGATCTGTATTAATTACAGCAATTTTATTATTATTGTCTTTACCCGTATTAGCCGGAGCAATTACTATATTATTAACTGATCGA------------------------------------------------------------------
>CNBRB288-14
AACTTTATATTTTATTTTTGGAGCTTGATCTAGAATAGTGGGAACATCACTTAGAATATTAATCCGAGCAGAATTAGGTTGCCCTAATGCTTTAATTGGGGATGATCAAATTTATAATGTAATTGTAACTGCTCATGCTTTTATTATAATTTTTTTTATAGTAATACCTATTATAATTGGAGGATTCGGGAACTGATTAGTTCCCCTTATATTAAGAGCGCCTGATATAGCTTTCCCTCGATTAAACAATATAAGATTTTGACTTCTTCCTCCTTCATTAACATTATTATTAACTAGAAGATTAGTAGAAAGAGGAACAGGAACTGGATGAACAGTTTACCCACCTTTATCTTCTACTTTATCTCATTCTGGTGCTTCAGTAGACCTTTCTATTTTCTCACTTCATTTAGCTGGTATCTCTTCTATTTTAGGTGCAGTAAATTTTATTTCTACAATTATTAATATACGAACCCCAGGAATATCTTTTGATAAAATACCTTTATTTGTATGATCTGTATTAATTACAGCAATTTTATTATTATTGTCTTTACCCGTATTAGCCGGAGCAATTACTATATTATTAACTGAT---------------------------------------------------------------------
>CNBRB290-14
------------------------------------------------------------------------ATTAGGTTGCCCTAATGCTTTAATTGGGGATGATCAAATTTATAATGTAATTGTAACTGCTCATGCTTTTATTATAATTTTTTTTATAGTAATACCTATTATAATTGGAGGATTTGGGAACTGATTAGTTCCCCTTATATTAAGAGCACCTGATATGGCTTTCCCGCGATTAAACAATATAAGATTTTGACTTCTTCCTCCTTCATTAACATTATTATTAACTAGAAGATTAGTAGAAAGAGGAACAGGAACTGGATGAACAGTTTACCCGCCTTTATCTTCTACTTTGTCTCATTCTGGTGCTTCAGTAGACCTTTCTATTTTCTCACTTCATTTAGCTGGTATCTCTTCTATTTTAGGTGCAGTAAATTTTATTTCTACAATTATTAATATACGAGCCCCAGGAATATCTTTTGATAAAATACCTTTATTTGTATGATCTGTATTAATTACAGCAATTTTATTATTATTGTCTTTACCTGTATTAGCCGGAGCAATTACTATATTATTAACTGATCGA------------------------------------------------------------------
>CNBRB291-14
-------------ATTTTTGGAGCTTGATCTAGAATAGTGGGAACATCACTTAGAATATTAATCCGAGCAGAATTAGGTTGCCCTAATGCTTTAATTGGGGATGATCAAATTTATAATGTAATTGTAACTGCTCATGCTTTTATTATAATTTTTTTTATAGTAATACCTATTATAATTGGAGGATTCGGGAACTGATTAGTTCCCCTTATATTAAGAGCGCCTGATATAGCTTTCCCTCGATTAAACAATATAAGATTTTGACTTCTTCCTCCTTCATTAACATTATTATTAACTAGAAGATTAGTAGAAAGAGGAACAGGAACTGGATGAACAGTTTACCCACCTTTATCTTCTACTTTATCTCATTCTGGTGCTTCAGTAGACCTTTCTATTTTCTCACTTCATTTAGCTGGTATCTCTTCTATTTTAGGTGCAGTAAATTTTATTTCTACAATTATTAATATACGAACCCCAGGAATATCTTTTGATAAAATACCTTTATTTGTATGATCTGTATTAATTACAGCAATTTTATTATTATTGTCTTTACCCGTATTAGCCGGAGCAATTACTATATTATTAACTGAT---------------------------------------------------------------------
>CNBRB293-14
AACTTTATATTTTATTTTTGGAGCTTGATCTAGAATAGTGGGAACATCACTTAGAATATTAATCCGAGCAGAATTAGGTTGCCCTAATGCTTTAATTGGGGATGATCAAATTTATAATGTAATTGTAACTGCTCATGCTTTTATTATAATTTTTTTTATAGTAATACCTATTATAATTGGAGGATTCGGGAACTGATTAGTTCCCCTTATATTAAGAGCGCCTGATATAGCTTTCCCTCGATTAAACAATATAAGATTTTGACTTCTTCCTCCTTCATTAACATTATTATTAACTAGAAGATTAGTAGAAAGAGGAACAGGAACTGGATGAACAGTTTACCCACCTTTATCTTCTACTTTATCTCATTCTGGTGCTTCAGTAGACCTTTCTATTTTCTCACTTCATTTAGCTGGTATCTCTTCTATTTTAGGTGCAGTAAATTTTATTTCTACAATTATTAATATACGAACCCCAGGAATATCTTTTGATAAAATACCTTTATTTGTATGATCTGTATTAATTACAGCAATTTTATTATTATTGTCTTTACCCGTATTAGCCGGAGCAATTACTATATTATTAACTGATCGA------------------------------------------------------------------
>CNBRB295-14
---------TTTTATTTTTGGAGCTTGATCTAGAATAGTGGGAACATCACTTAGAATATTAATCCGAGCAGAATTAGGTTGCCCTAATGCTTTAATTGGGGATGATCAAATTTATAATGTAATTGTAACTGCTCATGCTTTTATTATAATTTTTTTTATAGTAATACCTATTATAATTGGAGGATTCGGGAACTGATTAGTTCCCCTTATATTAAGAGCGCCTGATATAGCTTTCCCTCGATTAAACAATATAAGATTTTGACTTCTTCCTCCTTCATTAACATTATTATTAACTAGAAGATTAGTAGAAAGAGGAACAGGAACTGGATGAACAGTTTACCCACCTTTATCTTCTACTTTATCTCATTCTGGTGCTTCAGTAGACCTTTCTATTTTCTCACTTCATTTAGCTGGTATCTCTTCTATTTTAGGTGCAGTAAATTTTATTTCTACAATTATTAATATACGAACCCCAGGAATATCTTTTGATAAAATACCTTTATTTGTATGATCTGTATTAATTACAGCAATTTTATTATTATTGTCTTTACCCGTATTAGCCGGAGCAATTACTATATTATTAACTGAT---------------------------------------------------------------------
>CNBRB299-14
AACTTTATATTTTATTTTTGGAGCTTGATCTAGAATAGTGGGAACATCACTTAGAATATTAATCCGAGCAGAATTAGGTTGCCCTAATGCTTTAATTGGGGATGATCAAATTTATAATGTAATTGTAACTGCTCATGCTTTTATTATAATTTTTTTTATAGTAATACCTATTATAATTGGAGGATTCGGGAACTGATTAGTTCCCCTTATATTAAGAGCGCCTGATATAGCTTTCCCTCGATTAAACAATATAAGATTTTGACTTCTTCCTCCTTCATTAACATTATTATTAACTAGAAGATTAGTAGAAAGAGGAACAGGAACTGGATGAACAGTTTACCCACCTTTATCTTCTACTTTATCTCATTCTGGTGCTTCAGTAGACCTTTCTATTTTCTCACTTCATTTAGCTGGTATCTCTTCTATTTTAGGTGCAGTAAATTTTATTTCTACAATTATTAATATACGAACCCCAGGAATATCTTTTGATAAAATACCTTTATTTGTATGATCTGTATTAATTACAGCAATTTTATTATTATTGTCTTTACCCGTATTAGCCGGAGCAATTACTATATTATTAACTGAT---------------------------------------------------------------------
>CNBRB300-14
AACTTTATATTTTATTTTTGGAGCTTGATCTAGAATAGTGGGAACATCACTTAGAATATTAATCCGAGCAGAATTAGGTTGCCCTAATGCTTTAATTGGGGATGATCAAATTTATAATGTAATTGTAACTGCTCATGCTTTTATTATAATTTTTTTTATAGTAATACCTATTATAATTGGAGGATTCGGGAACTGATTAGTTCCCCTTATATTAAGAGCGCCTGATATAGCTTTCCCTCGATTAAACAATATAAGATTTTGACTTCTTCCTCCTTCATTAACATTATTATTAACTAGAAGATTAGTAGAAAGAGGAACAGGAACTGGATGAACAGTTTACCCACCTTTATCTTCTACTTTATCTCATTCTGGTGCTTCAGTAGACCTTTCTATTTTCTCACTTCATTTAGCTGGTATCTCTTCTATTTTAGGTGCAGTAAATTTTATTTCTACAATTATTAATATACGAACCCCAGGAATATCTTTTGATAAAATACCTTTATTTGTATGATCTGTATTAATTACAGCAATTTTATTATTATTGTCTTTACCCGTATTAGCCGGAGCAATTACTATATTATTAACTGAT---------------------------------------------------------------------
>CNBRB302-14
AACTTTATATTTTATTTTTGGAGCTTGATCTAGAATAGTGGGAACATCACTTAGAATATTAATCCGAGCAGAATTAGGTTGCCCTAATGCTTTAATTGGGGATGATCAAATTTATAATGTAATTGTAACTGCTCATGCTTTTATTATAATTTTTTTTATAGTAATACCTATTATAATTGGAGGATTCGGGAACTGATTAGTTCCCCTTATATTAAGAGCGCCTGATATAGCTTTCCCTCGATTAAACAATATAAGATTTTGACTTCTTCCTCCTTCATTAACATTATTATTAACTAGAAGATTAGTAGAAAGAGGAACAGGAACTGGATGAACAGTTTACCCACCTTTATCTTCTACTTTATCTCATTCTGGTGCTTCAGTAGACCTTTCTATTTTCTCACTTCATTTAGCTGGTATCTCTTCTATTTTAGGTGCAGTAAATTTTATTTCTACAATTATTAATATACGAACCCCAGGAATATCTTTTGATAAAATACCTTTATTTGTATGATCTGTATTAATTACAGCAATTTTATTATTATTGTCTTTACCCGTATTAGCCGGAGCAATTACTATATT-------------------------------------------------------------------------------
>CNBRB303-14
AACTTTATATTTTATTTTTGGAGCTTGATCTAGAATAGTGGGAACATCACTTAGAATATTAATCCGAGCAGAATTAGGTTGCCCTAATGCTTTAATTGGAGATGATCAAATTTATAATGTAATTGTAACTGCTCATGCTTTTATTATAATTTTTTTTATAGTAATACCTATTATAATTGGAGGATTCGGGAACTGATTAGTTCCCCTTATATTAAGAGCGCCTGATATAGCTTTCCCTCGATTAAACAATATAAGATTTTGACTTCTTCCTCCTTCATTAACATTATTATTAACTAGAAGATTAGTAGAAAGAGGAACAGGAACTGGATGAACAGTTTACCCACCTTTATCTTCTACTTTATCTCATTCTGGTGCTTCAGTAGACCTTTCTATTTTCTCACTTCATTTAGCTGGTATCTCTTCTATTTTAGGTGCAGTAAATTTTATTTCTACAATTATTAATATACGAACCCCAGGAATATCTTTTGATAAAATACCTTTATTTGTATGATCTGTATTAATTACAGCAATTTTATTATTATTGTCTTTACCCGTATTAGCCGGAGCAATTACTATATTATTAACTGATCGA------------------------------------------------------------------
>CNBRB304-14
---------TTTTATTTTTGGAGCTTGATCTAGAATAGTGGGAACATCACTTAGAATATTAATCCGAGCAGAATTAGGTTGCCCTAATGCTTTAATTGGGGATGATCAAATTTATAATGTAATTGTAACTGCTCATGCTTTTATTATAATTTTTTTTATAGTAATACCTATTATAATTGGAGGATTCGGGAACTGATTAGTTCCCCTTATATTAAGAGCGCCTGATATAGCTTTCCCTCGATTAAACAATATAAGATTTTGACTTCTTCCTCCTTCATTAACATTATTATTAACTAGAAGATTAGTAGAAAGAGGAACAGGAACTGGATGAACAGTTTACCCACCTTTATCTTCTACTTTATCTCATTCTGGTGCTTCAGTAGACCTTTCTATTTTCTCACTTCATTTAGCTGGTATCTCTTCTATTTTAGGTGCAGTAAATTTTATTTCTACAATTATTAATATACGAACCCCAGGAATATCTTTTGATAAAATACCTTTATTTGTATGATCTGTATTAATTACAGCAATTTTATTATTATTGTCTTTACCCGTATTAGCCGGAGCAATTACTATATTATTAACTGATCGA------------------------------------------------------------------
>CNBRB305-14
AACTTTATATTTTATTTTTGGAGCTTGATCTAGAATAGTGGGAACATCACTTAGAATATTAATCCGAGCAGAATTAGGTTGCCCTAATGCTTTAATTGGGGATGATCAAATTTATAATGTAATTGTAACTGCTCATGCTTTTATTATAATTTTTTTTATAGTAATACCTATTATAATTGGAGGATTCGGGAACTGATTAGTTCCCCTTATATTAAGAGCGCCTGATATAGCTTTCCCTCGATTAAACAATATAAGATTTTGACTTCTTCCTCCTTCATTAACATTATTATTAACTAGAAGATTAGTAGAAAGAGGAACAGGAACTGGATGAACAGTTTACCCACCTTTATCTTCTACTTTATCTCATTCTGGTGCTTCAGTAGACCTTTCTATTTTCTCACTTCATTTAGCTGGTATCTCTTCTATTTTAGGTGCAGTAAATTTTATTTCTACAATTATTAATATACGAACCCCAGGAATATCTTTTGATAAAATACCTTTATTTGTATGATCTGTATTAATTACAGCAATTTTATTATTATTGTCTTTACCCGTATTAGCCGGAGCAATTACTATATTATTAACTGAT---------------------------------------------------------------------
>CNBRB306-14
AACTTTATATTTTATTTTTGGAGCTTGATCTAGAATAGTGGGAACATCACTTAGAATATTAATCCGAGCAGAATTAGGTTGCCCTAATGCTTTAATTGGGGATGATCAAATTTATAATGTAATTGTAACTGCTCATGCTTTTATTATAATTTTTTTTATAGTAATACCTATTATAATTGGAGGATTCGGGAACTGATTAGTTCCCCTTATATTAAGAGCGCCTGATATAGCTTTCCCTCGATTAAACAATATAAGATTTTGACTTCTTCCTCCTTCATTAACATTATTATTAACTAGAAGATTAGTAGAAAGAGGAACAGGAACTGGATGAACAGTTTACCCACCTTTATCTTCTACTTTATCTCATTCTGGTGCTTCAGTAGACCTTTCTATTTTCTCACTTCATTTAGCTGGTATCTCTTCTATTTTAGGTGCAGTAAATTTTATTTCTACAATTATTAATATACGAACCCCAGGAATATCTTTTGATAAAATACCTTTATTTGTATGATCTGTATTAATTACAGCAATTTTATTATTATTGTCTTTACCCGTATTAGCCGGAGCAATTACTATATTATTAACTGAT---------------------------------------------------------------------
>CNBRB307-14
---------TTTTATTTTTGGAGCTTGATCTAGAATAGTGGGAACATCACTTAGAATATTAATCCGAGCAGAATTAGGTTGCCCTAATGCTTTAATTGGGGATGATCAAATTTATAATGTAATTGTAACTGCTCATGCTTTTATTATAATTTTTTTTATAGTAATACCTATTATAATTGGAGGATTCGGGAACTGATTAGTTCCCCTTATATTAAGAGCGCCTGATATAGCTTTCCCTCGATTAAACAATATAAGATTTTGACTTCTTCCTCCTTCATTAACATTATTATTAACTAGAAGATTAGTAGAAAGAGGAACAGGAACTGGATGAACAGTTTACCCACCTTTATCTTCTACTTTATCTCATTCTGGTGCTTCAGTAGACCTTTCTATTTTCTCACTTCATTTAGCTGGTATCTCTTCTATTTTAGGTGCAGTAAATTTTATTTCTACAATTATTAATATACGAACCCCAGGAATATCTTTTGATAAAATACCTTTATTTGTATGATCTGTATTAATTACAGCAATTTTATTATTATTGTCTTTACCCGTATTAGCCGGAGCAATTACTATATT-------------------------------------------------------------------------------
>CNBRB314-14
AACTTTATATTTTATTTTTGGAGCTTGATCTAGAATAGTGGGAACATCACTTAGAATATTAATCCGAGCAGAATTAGGTTGCCCTAATGCTTTAATTGGGGATGATCAAATTTATAATGTAATTGTAACTGCTCATGCTTTTATTATAATTTTTTTTATAGTAATACCTATTATAATTGGAGGATTCGGGAACTGATTAGTTCCCCTTATATTAAGAGCGCCTGATATAGCTTTCCCTCGATTAAACAATATAAGATTTTGACTTCTTCCTCCTTCATTAACATTATTATTAACTAGAAGATTAGTAGAAAGAGGAACAGGAACTGGATGAACAGTTTACCCACCTTTATCTTCTACTTTATCTCATTCTGGTGCTTCAGTAGACCTTTCTATTTTCTCACTTCATTTAGCTGGTATCTCTTCTATTTTAGGTGCAGTAAATTTTATTTCTACAATTATTAATATACGAACCCCAGGAATATCTTTTGATAAAATACCTTTATTTGTATGATCTGTATTAATTACAGCAATTTTATTATTATTGTCTTTACCCGTATTAGCCGGAGCAATTACTATATTATTAACTGATCGA------------------------------------------------------------------
>CNBRB315-14
AACTTTATATTTTATTTTTGGAGCTTGATCTAGAATAGTGGGAACATCACTTAGAATATTAATCCGAGCAGAATTAGGTTGCCCTAATGCTTTAATTGGGGATGATCAAATTTATAATGTAATTGTAACTGCTCATGCTTTTATTATAATTTTTTTTATAGTAATACCTATTATAATTGGAGGATTCGGGAACTGATTAGTTCCCCTTATATTAAGAGCGCCTGATATAGCTTTCCCTCGATTAAACAATATAAGATTTTGACTTCTTCCTCCTTCATTAACATTATTATTAACTAGAAGATTAGTAGAAAGAGGAACAGGAACTGGATGAACAGTTTACCCACCTTTATCTTCTACTTTATCTCATTCTGGTGCTTCAGTAGACCTTTCTATTTTCTCACTTCATTTAGCTGGTATCTCTTCTATTTTAGGTGCAGTAAATTTTATTTCTACAATTATTAATATACGAACCCCAGGAATATCTTTTGATAAAATACCTTTATTTGTATGATCTGTATTAATTACAGCAATTTTATTATTATTGTCTTTACCCGTATTAGCCGGAGCAATTACTATATTATTAACTGATCGA------------------------------------------------------------------
>CNBRB318-14
AACTTTATATTTTATTTTTGGAGCTTGATCTAGAATAGTGGGAACATCACTTAGAATATTAATCCGAGCAGAATTAGGTTGCCCTAATGCTTTAATTGGGGATGATCAAATTTATAATGTAATTGTAACTGCTCATGCTTTTATTATAATTTTTTTTATAGTAATACCTATTATAATTGGAGGATTCGGGAACTGATTAGTTCCCCTTATATTAAGAGCGCCTGATATAGCTTTCCCTCGATTAAACAATATAAGATTTTGACTTCTTCCTCCTTCATTAACATTATTATTAACTAGAAGATTAGTAGAAAGAGGAACAGGAACTGGATGAACAGTTTACCCACCTTTATCTTCTACTTTATCTCATTCTGGTGCTTCAGTAGACCTTTCTATTTTCTCACTTCATTTAGCTGGTATCTCTTCTATTTTAGGTGCAGTAAATTTTATTTCTACAATTATTAATATACGAACCCCAGGAATATCTTTTGATAAAATACCTTTATTTGTATGATCTGTATTAATTACAGCAATTTTATTATTATTGTCTTTACCCGTATTAGCCGGAGCAATTACTATATTATTAACTGAT---------------------------------------------------------------------
>CNBRB321-14
AACTTTATATTTTATTTTTGGAGCTTGATCTAGAATAGTGGGAACATCACTTAGAATATTAATCCGAGCAGAATTAGGTTGCCCTAATGCTTTAATTGGGGATGATCAAATTTATAATGTAATTGTAACTGCTCATGCTTTTATTATAATTTTTTTTATAGTAATACCTATTATAATTGGAGGATTCGGGAACTGATTAGTTCCCCTTATATTAAGAGCGCCTGATATAGCTTTCCCTCGATTAAACAATATAAGATTTTGACTTCTTCCTCCTTCATTAACATTATTATTAACTAGAAGATTAGTAGAAAGAGGAACAGGAACTGGATGAACAGTTTACCCACCTTTATCTTCTACTTTATCTCATTCTGGTGCTTCAGTAGACCTTTCTATTTTCTCACTTCATTTAGCTGGTATCTCTTCTATTTTAGGTGCAGTAAATTTTATTTCTACAATTATTAATATACGAACCCCAGGAATATCTTTTGATAAAATACCTTTATTTGTATGATCTGTATTAATTACAGCAATTTTATTATTATTGTCTTTACCCGTATTAGCCGGAGCAATTACTATATTATTAACTGATCGA------------------------------------------------------------------
>CNBRB327-14
AACTTTATATTTTATTTTTGGAGCTTGATCTAGAATAGTGGGAACATCACTTAGAATATTAATCCGAGCAGAATTAGGTTGCCCTAATGCTTTAATTGGGGATGATCAAATTTATAATGTAATTGTAACTGCTCATGCTTTTATTATAATTTTTTTTATAGTAATACCTATTATAATTGGAGGATTCGGGAACTGATTAGTTCCCCTTATATTAAGAGCGCCTGATATAGCTTTCCCTCGATTAAACAATATAAGATTTTGACTTCTTCCTCCTTCATTAACATTATTATTAACTAGAAGATTAGTAGAAAGAGGAACAGGAACTGGATGAACAGTTTACCCACCTTTATCTTCTACTTTATCTCATTCTGGTGCTTCAGTAGACCTTTCTATTTTCTCACTTCATTTAGCTGGTATCTCTTCTATTTTAGGTGCAGTAAATTTTATTTCTACAATTATTAATATACGAACCCCAGGAATATCTTTTGATAAAATACCTTTATTTGTATGATCTGTATTAATTACAGCAATTTTATTATTATTGTCTTTACCCGTATTAGCCGGAGCAATTACTATATTATTAACTGAT---------------------------------------------------------------------
>CNBRB328-14
AACTTTATATTTTATTTTTGGAGCTTGATCTAGAATAGTGGGAACATCACTTAGAATATTAATCCGAGCAGAATTAGGTTGCCCTAATGCTTTAATTGGGGATGATCAAATTTATAATGTAATTGTAACTGCTCATGCTTTTATTATAATTTTTTTTATAGTAATACCTATTATAATTGGAGGATTCGGGAACTGATTAGTTCCCCTTATATTAAGAGCGCCTGATATAGCTTTCCCTCGATTAAACAATATAAGATTTTGACTTCTTCCTCCTTCATTAACATTATTATTAACTAGAAGATTAGTAGAAAGAGGAACAGGAACTGGATGAACAGTTTACCCACCTTTATCTTCTACTTTATCTCATTCTGGTGCTTCAGTAGACCTTTCTATTTTCTCACTTCATTTAGCTGGTATCTCTTCTATTTTAGGTGCAGTAAATTTTATTTCTACAATTATTAATATACGAACCCCAGGAATATCTTTTGATAAAATACCTTTATTTGTATGATCTGTATTAATTACAGCAATTTTATTATTATTGTCTTTACCCGTATTAGCCGGAGCAATTACTA-----------------------------------------------------------------------------------
>CNBRB329-14
AACTTTATATTTTATTTTTGGAGCTTGATCTAGAATAGTGGGAACATCACTTAGAATATTAATCCGAGCAGAATTAGGTTGCCCTAATGCTTTAATTGGGGATGATCAAATTTATAATGTAATTGTAACTGCTCATGCTTTTATTATAATTTTTTTTATAGTAATACCTATTATAATTGGAGGATTCGGGAACTGATTAGTTCCCCTTATATTAAGAGCGCCTGATATAGCTTTCCCTCGATTAAACAATATAAGATTTTGACTTCTTCCTCCTTCATTAACATTATTATTAACTAGAAGATTAGTAGAAAGAGGAACAGGAACTGGATGAACAGTTTACCCACCTTTATCTTCTACTTTATCTCATTCTGGTGCTTCAGTAGACCTTTCTATTTTCTCACTTCATTTAGCTGGTATCTCTTCTATTTTAGGTGCAGTAAATTTTATTTCTACAATTATTAATATACGAACCCCAGGAATATCTTTTGATAAAATACCTTTATTTGTATGATCTGTATTAATTACAGCAATTTTATTATTATTGTCTTTACCCGTATTAGCCGGAGCAATTACTATATTATTAACTGATCGA------------------------------------------------------------------
>CNBRB331-14
AACTTTATATTTTATTTTTGGAGCTTGATCTAGAATAGTGGGAACATCACTTAGAATATTAATCCGAGCAGAATTAGGTTGCCCTAATGCTTTAATTGGGGATGATCAAATTTATAATGTAATTGTAACTGCTCATGCTTTTATTATAATTTTTTTTATAGTAATACCTATTATAATTGGAGGATTCGGGAACTGATTAGTTCCCCTTATATTAAGAGCGCCTGATATAGCTTTCCCTCGATTAAACAATATAAGATTTTGACTTCTTCCTCCTTCATTAACATTATTATTAACTAGAAGATTAGTAGAAAGAGGAACAGGAACTGGATGAACAGTTTACCCACCTTTATCTTCTACTTTATCTCATTCTGGTGCTTCAGTAGACCTTTCTATTTTCTCACTTCATTTAGCTGGTATCTCTTCTATTTTAGGTGCAGTAAATTTTATTTCTACAATTATTAATATACGAACCCCAGGAATATCTTTTGATAAAATACCTTTATTTGTATGATCTGTATTAATTACAGCAATTTTATTATTATTGTCTTTACCCGTATTAGCCGGAGCAATTACTATATTATTAACTGAT---------------------------------------------------------------------
>CNBRB333-14
AACTTTATATTTTATTTTTGGAGCTTGATCTAGAATAGTGGGAACATCACTTAGAATATTAATCCGAGCAGAATTAGGTTGCCCTAATGCTTTAATTGGGGATGATCAAATTTATAATGTAATTGTAACTGCTCATGCTTTTATTATAATTTTTTTTATAGTAATACCTATTATAATTGGAGGATTCGGGAACTGATTAGTTCCCCTTATATTAAGAGCGCCTGATATAGCTTTCCCTCGATTAAACAATATAAGATTTTGACTTCTTCCTCCTTCATTAACATTATTATTAACTAGAAGATTAGTAGAAAGAGGAACAGGAACTGGATGAACAGTTTACCCACCTTTATCTTCTACTTTATCTCATTCTGGTGCTTCAGTAGACCTTTCTATTTTCTCACTTCATTTAGCTGGTATCTCTTCTATTTTAGGTGCAGTAAATTTTATTTCTACAATTATTAATATACGAACCCCAGGAATATCTTTTGATAAAATACCTTTATTTGTATGATCTGTATTAATTACAGCAATTTTATTATTATTGTCTTTACCCGTATTAGCCGGAGCAATTACTATATTATTAACTGAT---------------------------------------------------------------------
>CNBRB334-14
AACTTTATATTTTATTTTTGGAGCTTGATCTAGAATAGTGGGAACATCACTTAGAATATTAATCCGAGCAGAATTAGGTTGCCCTAATGCTTTAATTGGGGATGATCAAATTTATAATGTAATTGTAACTGCTCATGCTTTTATTATAATTTTTTTTATAGTAATACCTATTATAATTGGAGGATTCGGGAACTGATTAGTTCCCCTTATATTAAGAGCGCCTGATATAGCTTTCCCTCGATTAAACAATATAAGATTTTGACTTCTTCCTCCTTCATTAACATTATTATTAACTAGAAGATTAGTAGAAAGAGGAACAGGAACTGGATGAACAGTTTACCCACCTTTATCTTCTACTTTATCTCATTCTGGTGCTTCAGTAGACCTTTCTATTTTCTCACTTCATTTAGCTGGTATCTCTTCTATTTTAGGTGCAGTAAATTTTATTTCTACAATTATTAATATACGAACCCCAGGAATATCTTTTGATAAAATACCTTTATTTGTATGATCTGTATTAATTACAGCAATTTTATTATTATTGTCTTTACCCGTATTAGCCGGAGCAATTACTATATTATTAACTGATCGA------------------------------------------------------------------
>CNBRB337-14
----------TTTATTTTTGGAGCTTGATCTAGAATAGTGGGAACATCACTTAGAATATTAATCCGAGCAGAATTAGGTTGCCCTAATGCTTTAATTGGGGATGATCAAATTTATAATGTAATTGTAACTGCTCATGCTTTTATTATAATTTTTTTTATAGTAATACCTATTATAATTGGAGGATTCGGGAACTGATTAGTTCCCCTTATATTAAGAGCGCCTGATATAGCTTTCCCTCGATTAAACAATATAAGATTTTGACTTCTTCCTCCTTCATTAACATTATTATTAACTAGAAGATTAGTAGAAAGAGGAACAGGAACTGGATGAACAGTTTACCCACCTTTATCTTCTACTTTATCTCATTCTGGTGCTTCAGTAGACCTTTCTATTTTCTCACTTCATTTAGCTGGTATCTCTTCTATTTTAGGTGCAGTAAATTTTATTTCTACAATTATTAATATACGAACCCCAGGAATATCTTTTGATAAAATACCTTTATTTGTATGATCTGTATTAATTACAGCAATTTTATTATTATTGTCTTTACCCGTATTAGCCGGAGCAATTACTATATTATTAACTGAT---------------------------------------------------------------------
>CNBRB340-14
--------ATTTTATTTTTGGAGCTTGATCTAGAATAGTGGGAACATCACTTAGAATATTAATCCGAGCAGAATTAGGTTGCCCTAATGCTTTAATTGGGGATGATCAAATTTATAATGTAATTGTAACTGCTCATGCTTTTATTATAATTTTTTTTATAGTAATACCTATTATAATTGGAGGATTCGGGAACTGATTAGTTCCCCTTATATTAAGAGCGCCTGATATAGCTTTCCCTCGATTAAACAATATAAGATTTTGACTTCTTCCTCCTTCATTAACATTATTATTAACTAGAAGATTAGTAGAAAGAGGAACAGGAACTGGATGAACAGTTTACCCACCTTTATCTTCTACTTTATCTCATTCTGGTGCTTCAGTAGACCTTTCTATTTTCTCACTTCATTTAGCTGGTATCTCTTCTATTTTAGGTGCAGTAAATTTTATTTCTACAATTATTAATATACGAACCCCAGGAATATCTTTTGATAAAATACCTTTATTTGTATGATCTGTATTAATTACAGCAATTTTATTATTATTGTCTTTACCCGTATTAGCCGGAGCAATTACTATATTATTAACTGAT---------------------------------------------------------------------
>CNBRB342-14
AACTTTATATTTTATTTTTGGAGCTTGATCTAGAATAGTGGGAACATCACTTAGAATATTAATCCGAGCAGAATTAGGTTGCCCTAATGCTTTAATTGGGGATGATCAAATTTATAATGTAATTGTAACTGCTCATGCTTTTATTATAATTTTTTTTATAGTAATACCTATTATAATTGGAGGATTCGGGAACTGATTAGTTCCCCTTATATTAAGAGCGCCTGATATAGCTTTCCCTCGATTAAACAATATAAGATTTTGACTTCTTCCTCCTTCATTAACATTATTATTAACTAGAAGATTAGTAGAAAGAGGAACAGGAACTGGATGAACAGTTTACCCACCTTTATCTTCTACTTTATCTCATTCTGGTGCTTCAGTAGACCTTTCTATTTTCTCACTTCATTTAGCTGGTATCTCTTCTATTTTAGGTGCAGTAAATTTTATTTCTACAATTATTAATATACGAACCCCAGGAATATCTTTTGATAAAATACCTTTATTTGTATGATCTGTATTAATTACAGCAATTTTATTATTATTGTCTTTACCCGTATTAGCCGGAGCAATTACTATATTATTAACTGAT---------------------------------------------------------------------
>CNBRB343-14
AACTTTATATTTTATTTTTGGAGCTTGATCTAGAATAGTGGGAACATCACTTAGAATATTAATCCGAGCAGAATTAGGTTGCCCTAATGCTTTAATTGGGGATGATCAAATTTATAATGTAATTGTAACTGCTCATGCTTTTATTATAATTTTTTTTATAGTAATACCTATTATAATTGGAGGATTCGGGAACTGATTAGTTCCCCTTATATTAAGAGCGCCTGATATAGCTTTCCCTCGATTAAACAATATAAGATTTTGACTTCTTCCTCCTTCATTAACATTATTATTAACTAGAAGATTAGTAGAAAGAGGAACAGGAACTGGATGAACAGTTTACCCACCTTTATCTTCTACTTTATCTCATTCTGGTGCTTCAGTAGACCTTTCTATTTTCTCACTTCATTTAGCTGGTATCTCTTCTATTTTAGGTGCAGTAAATTTTATTTCTACAATTATTAATATACGAACCCCAGGAATATCTTTTGATAAAATACCTTTATTTGTATGATCTGTATTAATTACAGCAATTTTATTATTATTGTCTTTACCCGTATTAGCCGGAGCAATTACTATATTATTAACTGATCGA------------------------------------------------------------------
>CNBRB346-14
AACTTTATATTTTATTTTTGGAGCTTGATCTAGAATAGTGGGAACATCACTTAGAATATTAATCCGAGCAGAATTAGGTTGCCCTAATGCTTTAATTGGGGATGATCAAATTTATAATGTAATTGTAACTGCTCATGCTTTTATTATAATTTTTTTTATAGTAATACCTATTATAATTGGAGGATTCGGGAACTGATTAGTTCCCCTTATATTAAGAGCGCCTGATATAGCTTTCCCTCGATTAAACAATATAAGATTTTGACTTCTTCCTCCTTCATTAACATTATTATTAACTAGAAGATTAGTAGAAAGAGGAACAGGAACTGGATGAACAGTTTACCCACCTTTATCTTCTACTTTATCTCATTCTGGTGCTTCAGTAGACCTTTCTATTTTCTCACTTCATTTAGCTGGTATCTCTTCTATTTTAGGTGCAGTAAATTTTATTTCTACAATTATTAATATACGAACCCCAGGAATATCTTTTGATAAAATACCTTTATTTGTATGATCTGTATTAATTACAGCAATTTTATTATTATTGTCTTTACCCGTATTAGCCGGAGCAATTACTATATTATTAACTG-----------------------------------------------------------------------
>CNBRB347-14
AACTTTATATTTTATTTTTGGAGCTTGATCTAGAATAGTGGGAACATCACTTAGAATATTAATCCGAGCAGAATTAGGTTGCCCTAATGCTTTAATTGGGGATGATCAAATTTATAATGTAATTGTAACTGCTCATGCTTTTATTATAATTTTTTTTATAGTAATACCTATTATAATTGGAGGATTCGGGAACTGATTAGTTCCCCTTATATTAAGAGCGCCTGATATAGCTTTCCCTCGATTAAACAATATAAGATTTTGACTTCTTCCTCCTTCATTAACATTATTATTAACTAGAAGATTAGTAGAAAGAGGAACAGGAACTGGATGAACAGTTTACCCACCTTTATCTTCTACTTTATCTCATTCTGGTGCTTCAGTAGACCTTTCTATTTTCTCACTTCATTTAGCTGGTATCTCTTCTATTTTAGGTGCAGTAAATTTTATTTCTACAATTATTAATATACGAACCCCAGGAATATCTTTTGATAAAATACCTTTATTTGTATGATCTGTATTAATTACAGCAATTTTATTATTATTGTCTTTACCCGTATTAGCCGGAGCAATTACTATATTATTAACTGATCGA------------------------------------------------------------------
>CNBRB349-14
AACTTTATATTTTATTTTTGGAGCTTGATCTAGAATAGTGGGAACATCACTTAGAATATTAATCCGAGCAGAATTAGGTTGCCCTAATGCTTTAATTGGGGATGATCAAATTTATAATGTAATTGTAACTGCTCATGCTTTTATTATAATTTTTTTTATAGTAATACCTATTATAATTGGAGGATTCGGGAACTGATTAGTTCCCCTTATATTAAGAGCGCCTGATATAGCTTTCCCTCGATTAAACAATATAAGATTTTGACTTCTTCCTCCTTCATTAACATTATTATTAACTAGAAGATTAGTAGAAAGAGGAACAGGAACTGGATGAACAGTTTACCCACCTTTATCTTCTACTTTATCTCATTCTGGTGCTTCAGTAGACCTTTCTATTTTCTCACTTCATTTAGCTGGTATCTCTTCTATTTTAGGTGCAGTAAATTTTATTTCTACAATTATTAATATACGAACCCCAGGAATATCTTTTGATAAAATACCTTTATTTGTATGATCTGTATTAATTACAGCAATTTTATTATTATTGTCTTTACCCGTATTAGCCGGAGCAATTACTATATTATTAACTG-----------------------------------------------------------------------
>CNBRB351-14
AACTTTATATTTTATTTTTGGAGCTTGATCTAGAATAGTGGGAACATCACTTAGAATATTAATCCGAGCAGAATTAGGTTGCCCTAATGCTTTAATTGGGGATGATCAAATTTATAATGTAATTGTAACTGCTCATGCTTTTATTATAATTTTTTTTATAGTAATACCTATTATAATTGGAGGATTCGGGAACTGATTAGTTCCCCTTATATTAAGAGCGCCTGATATAGCTTTCCCTCGATTAAACAATATAAGATTTTGACTTCTTCCTCCTTCATTAACATTATTATTAACTAGAAGATTAGTAGAAAGAGGAACAGGAACTGGATGAACAGTTTACCCACCTTTATCTTCTACTTTATCTCATTCTGGTGCTTCAGTAGACCTTTCTATTTTCTCACTTCATTTAGCTGGTATCTCTTCTATTTTAGGTGCAGTAAATTTTATTTCTACAATTATTAATATACGAACCCCAGGAATATCTTTTGATAAAATACCTTTATTTGTATGATCTGTATTAATTACAGCAATTTTATTATTATTGTCTTTACCCGTATTAGCCGGAGCAATTACTA-----------------------------------------------------------------------------------
>CNBRB353-14
AACTTTATATTTTATTTTTGGAGCTTGATCTAGAATAGTGGGAACATCACTTAGAATATTAATCCGAGCAGAATTAGGTTGCCCTAATGCTTTAATTGGGGATGATCAAATTTATAATGTAATTGTAACTGCTCATGCTTTTATTATAATTTTTTTTATAGTAATACCTATTATAATTGGAGGATTCGGGAACTGATTAGTTCCCCTTATATTAAGAGCGCCTGATATAGCTTTCCCTCGATTAAACAATATAAGATTTTGACTTCTTCCTCCTTCATTAACATTATTATTAACTAGAAGATTAGTAGAAAGAGGAACAGGAACTGGATGAACAGTTTACCCACCTTTATCTTCTACTTTATCTCATTCTGGTGCTTCAGTAGACCTTTCTATTTTCTCACTTCATTTAGCTGGTATCTCTTCTATTTTAGGTGCAGTAAATTTTATTTCTACAATTATTAATATACGAACCCCAGGAATATCTTTTGATAAAATACCTTTATTTGTATGATCTGTATTAATTACAGCAATTTTATTATTATTGTCTTTACCCGTATTAGCCGGAGCAATTACTATATTATTAACTGAT---------------------------------------------------------------------
>CNBRB354-14
---------TTTTATTTTTGGAGCTTGATCTAGAATAGTGGGAACATCACTTAGAATATTAATCCGAGCAGAATTAGGTTGCCCTAATGCTTTAATTGGGGATGATCAAATTTATAATGTAATTGTAACTGCTCATGCTTTTATTATAATTTTTTTTATAGTAATACCTATTATAATTGGAGGATTCGGGAACTGATTAGTTCCCCTTATATTAAGAGCGCCTGATATAGCTTTCCCTCGATTAAACAATATAAGATTTTGACTTCTTCCTCCTTCATTAACATTATTATTAACTAGAAGATTAGTAGAAAGAGGAACAGGAACTGGATGAACAGTTTACCCACCTTTATCTTCTACTTTATCTCATTCTGGTGCTTCAGTAGACCTTTCTATTTTCTCACTTCATTTAGCTGGTATCTCTTCTATTTTAGGTGCAGTAAATTTTATTTCTACAATTATTAATATACGAACCCCAGGAATATCTTTTGATAAAATACCTTTATTTGTATGATCTGTATTAATTACAGCAATTTTATTATTATTGTCTTTACCCGTATTAGCCGGAGCAATTACTATATTATTAACTGAT---------------------------------------------------------------------
>CNBRB359-14
AACTTTATATTTTATTTTTGGAGCTTGATCTAGAATAGTGGGAACATCACTTAGAATATTAATCCGAGCAGAATTAGGTTGCCCTAATGCTTTAATTGGGGATGATCAAATTTATAATGTAATTGTAACTGCTCATGCTTTTATTATAATTTTTTTTATAGTAATACCTATTATAATTGGAGGATTCGGGAACTGATTAGTTCCCCTTATATTAAGAGCGCCTGATATAGCTTTCCCTCGATTAAACAATATAAGATTTTGACTTCTTCCTCCTTCATTAACATTATTATTAACTAGAAGATTAGTAGAAAGAGGAACAGGAACTGGATGAACAGTTTACCCACCTTTATCTTCTACTTTATCTCATTCTGGTGCTTCAGTAGACCTTTCTATTTTCTCACTTCATTTAGCTGGTATCTCTTCTATTTTAGGTGCAGTAAATTTTATTTCTACAATTATTAATATACGAACCCCAGGAATATCTTTTGATAAAATACCTTTATTTGTATGATCTGTATTAATTACAGCAATTTTATTATTATTGTCTTTACCCGTATTAGCCGGAGCAATTACTATATTATTAACTGAT---------------------------------------------------------------------
>CNBRB361-14
AACTTTATATTTTATTTTTGGAGCTTGATCTAGAATAGTGGGAACATCACTTAGAATATTAATCCGAGCAGAATTAGGTTGCCCTAATGCTTTAATTGGGGATGATCAAATTTATAATGTAATTGTAACTGCTCATGCTTTTATTATAATTTTTTTTATAGTAATACCTATTATAATTGGAGGATTCGGGAACTGATTAGTTCCCCTTATATTAAGAGCGCCTGATATAGCTTTCCCTCGATTAAACAATATAAGATTTTGACTTCTTCCTCCTTCATTAACATTATTATTAACTAGAAGATTAGTAGAAAGAGGAACAGGAACTGGATGAACAGTTTACCCACCTTTATCTTCTACTTTATCTCATTCTGGTGCTTCAGTAGACCTTTCTATTTTCTCACTTCATTTAGCTGGTATCTCTTCTATTTTAGGTGCAGTAAATTTTATTTCTACAATTATTAATATACGAACCCCAGGAATATCTTTTGATAAAATACCTTTATTTGTATGATCTGTATTAATTACAGCAATTTTATTATTATTGTCTTTACCCGTATTAGCC------------------------------------------------------------------------------------------------
>CNBRB362-14
---------TTTTATTTTTGGAGCTTGATCTAGAATAGTGGGAACATCACTTAGAATATTAATCCGAGCAGAATTAGGTTGCCCTAATGCTTTAATTGGGGATGATCAAATTTATAATGTAATTGTAACTGCTCATGCTTTTATTATAATTTTTTTTATAGTAATACCTATTATAATTGGAGGATTCGGGAACTGATTAGTTCCCCTTATATTAAGAGCGCCTGATATAGCTTTCCCTCGATTAAACAATATAAGATTTTGACTTCTTCCTCCTTCATTAACATTATTATTAACTAGAAGATTAGTAGAAAGAGGAACAGGAACTGGATGAACAGTTTACCCACCTTTATCTTCTACTTTATCTCATTCTGGTGCTTCAGTAGACCTTTCTATTTTCTCACTTCATTTAGCTGGTATCTCTTCTATTTTAGGTGCAGTAAATTTTATTTCTACAATTATTAATATACGAACCCCAGGAATATCTTTTGATAAAATACCTTTATTTGTATGATCTGTATTAATTACAGCAATTTTATTATTATTGTCTTTACCCGTATTAGCCGGAGCAATTACTATATTATTAACTGATCGA------------------------------------------------------------------
>CNBRB365-14
AACTTTATATTTTATTTTTGGAGCTTGATCTAGAATAGTGGGAACATCACTTAGAATATTAATCCGAGCAGAATTAGGTTGCCCTAATGCTTTAATTGGGGATGATCAAATTTATAATGTAATTGTAACTGCTCATGCTTTTATTATAATTTTTTTTATAGTAATACCTATTATAATTGGAGGATTCGGGAACTGATTAGTTCCCCTTATATTAAGAGCGCCTGATATAGCTTTCCCTCGATTAAACAATATAAGATTTTGACTTCTTCCTCCTTCATTAACATTATTATTAACTAGAAGATTAGTAGAAAGAGGAACAGGAACTGGATGAACAGTTTACCCACCTTTATCTTCTACTTTATCTCATTCTGGTGCTTCAGTAGACCTTTCTATTTTCTCACTTCATTTAGCTGGTATCTCTTCTATTTTAGGTGCAGTAAATTTTATTTCTACAATTATTAATATACGAACCCCAGGAATATCTTTTGATAAAATACCTTTATTTGTATGATCTGTATTAATTACAGCAATTTTATTATTATTGTCTTTACCCGTATTAGCCGGAGCAATTACTATATTATTAACTGAT---------------------------------------------------------------------
>CNBRB368-14
AACTTTATATTTTATTTTTGGAGCTTGATCTAGAATAGTGGGAACATCACTTAGAATATTAATCCGAGCAGAATTAGGTTGCCCTAATGCTTTAATTGGGGATGATCAAATTTATAATGTAATTGTAACTGCTCATGCTTTTATTATAATTTTTTTTATAGTAATACCTATTATAATTGGAGGATTCGGGAACTGATTAGTTCCCCTTATATTAAGAGCGCCTGATATAGCTTTCCCTCGATTAAACAATATAAGATTTTGACTTCTTCCTCCTTCATTAACATTATTATTAACTAGAAGATTAGTAGAAAGAGGAACAGGAACTGGATGAACAGTTTACCCACCTTTATCTTCTACTTTATCTCATTCTGGTGCTTCAGTAGACCTTTCTATTTTCTCACTTCATTTAGCTGGTATCTCTTCTATTTTAGGTGCAGTAAATTTTATTTCTACAATTATTAATATACGAACCCCAGGAATATCTTTTGATAAAATACCTTTATTTGTATGATCTGTATTAATTACAGCAATTTTATTATTATTGTCTTTACCCGTATTAGCCGGAGCAATTACTATATTATTAACTGAT---------------------------------------------------------------------
>CNBRB371-14
AACTTTATATTTTATTTTTGGAGCTTGATCTAGAATAGTGGGAACATCACTTAGAATATTAATCCGAGCAGAATTAGGTTGCCCTAATGCTTTAATTGGGGATGATCAAATTTATAATGTAATTGTAACTGCTCATGCTTTTATTATAATTTTTTTTATAGTAATACCTATTATAATTGGAGGATTCGGGAACTGATTAGTTCCCCTTATATTAAGAGCGCCTGATATAGCTTTCCCTCGATTAAACAATATAAGATTTTGACTTCTTCCTCCTTCATTAACATTATTATTAACTAGAAGATTAGTAGAAAGAGGAACAGGAACTGGATGAACAGTTTACCCACCTTTATCTTCTACTTTATCTCATTCTGGTGCTTCAGTAGACCTTTCTATTTTCTCACTTCATTTAGCTGGTATCTCTTCTATTTTAGGTGCAGTAAATTTTATTTCTACAATTATTAATATACGAACCCCAGGAATATCTTTTGATAAAATACCTTTATTTGTATGATCTGTATTAATTACAGCAATTTTATTATTATTGTCTTTACCCGTATTAGCCGGAGCAATTACTATATTATTAACTGAT---------------------------------------------------------------------
>CNBRC045-14
AACTTTATATTTTATTTTTGGAGCTTGATCTAGAATAGTGGGAACATCACTTAGAATATTAATCCGAGCAGAATTAGGTTGCCCTAATGCTTTAATTGGGGATGATCAAATTTATAATGTAATTGTAACTGCTCATGCTTTTATTATAATTTTTTTTATAGTAATACCTATTATAATTGGAGGATTCGGGAACTGATTAGTTCCCCTTATATTAAGAGCGCCTGATATAGCTTTCCCTCGATTAAACAATATAAGATTTTGACTTCTTCCTCCTTCATTAACATTATTATTAACTAGAAGATTAGTAGAAAGAGGAACAGGAACTGGATGAACAGTTTACCCACCTTTATCTTCTACTTTATCTCATTCTGGTGCTTCAGTAGACCTTTCTATTTTCTCACTTCATTTAGCTGGTATCTCTTCTATTTTAGGTGCAGTAAATTTTATTTCTACAATTATTAATATACGAACCCCAGGAATATCTTTTGATAAAATACCTTTATTTGTATGATCTGTATTAATTACAGCAATTTTATTATTATTGTCTTTACCCGTATTAGCCGGAGCAATTACTATATTATTAACTGAT---------------------------------------------------------------------
>CNBRC054-14
AACTTTATATTTTATTTTTGGAGCTTGATCTAGAATAGTGGGAACATCACTTAGAATATTAATCCGAGCAGAATTAGGTTGCCCTAATGCTTTAATTGGGGATGATCAAATTTATAATGTAATTGTAACTGCTCATGCTTTTATTATAATTTTTTTTATAGTAATACCTATTATAATTGGAGGATTCGGGAACTGATTAGTTCCCCTTATATTAAGAGCGCCTGATATAGCTTTCCCTCGATTAAACAATATAAGATTTTGACTTCTTCCTCCTTCATTAACATTATTATTAACTAGAAGATTAGTAGAAAGAGGAACAGGAACTGGATGAACAGTTTACCCACCTTTATCTTCTACTTTATCTCATTCTGGTGCTTCAGTAGACCTTTCTATTTTCTCACTTCATTTAGCTGGTATCTCTTCTATTTTAGGTGCAGTAAATTTTATTTCTACAATTATTAATATACGAACCCCAGGAATATCTTTTGATAAAATACCTTTATTTGTATGATCTGTATTAATTACAGCAATTTTATTATTATTGTCTTTACCCGTATTAGCCGGAGCAATTACTATATTATTAACTGAT---------------------------------------------------------------------
>CNBRC061-14
AACTTTATATTTTATTTTTGGAGCTTGATCTAGAATAGTGGGAACATCACTTAGAATATTAATCCGAGCAGAATTAGGTTGCCCTAATGCTTTAATTGGGGATGATCAAATTTATAATGTAATTGTAACTGCTCATGCTTTTATTATAATTTTTTTTATAGTAATACCTATTATAATTGGAGGATTCGGGAACTGATTAGTTCCCCTTATATTAAGAGCGCCTGATATAGCTTTCCCTCGATTAAACAATATAAGATTTTGACTTCTTCCTCCTTCATTAACATTATTATTAACTAGAAGATTAGTAGAAAGAGGAACAGGAACTGGATGAACAGTTTACCCACCTTTATCTTCTACTTTATCTCATTCTGGTGCTTCAGTAGACCTTTCTATTTTCTCACTTCATTTAGCTGGTATCTCTTCTATTTTAGGTGCAGTAAATTTTATTTCTACAATTATTAATATACGAACCCCAGGAATATCTTTTGATAAAATACCTTTATTTGTATGATCTGTATTAATTACAGCAATTTTATTATTATTGTCTTTACCCGTATTAGCCGGAGCAATTACTATATTATTAACTGAT---------------------------------------------------------------------
>CNBRC086-14
AACTTTATATTTTATTTTTGGAGCTTGATCTAGAATAGTGGGAACATCACTTAGAATATTAATCCGAGCAGAATTAGGTTGCCCTAATGCTTTAATTGGGGATGATCAAATTTATAATGTAATTGTAACTGCTCATGCTTTTATTATAATTTTTTTTATAGTAATACCTATTATAATTGGAGGATTCGGGAACTGATTAGTTCCCCTTATATTAAGAGCGCCTGATATAGCTTTCCCTCGATTAAACAATATAAGATTTTGACTTCTTCCTCCTTCATTAACATTATTATTAACTAGAAGATTAGTAGAAAGAGGAACAGGAACTGGATGAACAGTTTACCCACCTTTATCTTCTACTTTATCTCATTCTGGTGCTTCAGTAGACCTTTCTATTTTCTCACTTCATTTAGCTGGTATCTCTTCTATTTTAGGTGCAGTAAATTTTATTTCTACAATTATTAATATACGAACCCCAGGAATATCTTTTGATAAAATACCTTTATTTGTATGATCTGTATTAATTACAGCAATTTTATTATTATTGTCTTTACCCGTATTAGCCGGAGCAATTACTATATTATTAACTGAT---------------------------------------------------------------------
>CNBRC107-14
AACTTTATATTTTATTTTTGGAGCTTGATCTAGAATAGTGGGAACATCACTTAGAATATTAATCCGAGCAGAATTAGGTTGCCCTAATGCTTTAATTGGGGATGATCAAATTTATAATGTAATTGTAACTGCTCATGCTTTTATTATAATTTTTTTTATAGTAATACCTATTATAATTGGAGGATTCGGGAACTGATTAGTTCCCCTTATATTAAGAGCGCCTGATATAGCTTTCCCTCGATTAAACAATATAAGATTTTGACTTCTTCCTCCTTCATTAACATTATTATTAACTAGAAGATTAGTAGAAAGAGGAACAGGAACTGGATGAACAGTTTACCCACCTTTATCTTCTACTTTATCTCATTCTGGTGCTTCAGTAGACCTTTCTATTTTCTCACTTCATTTAGCTGGTATCTCTTCTATTTTAGGTGCAGTAAATTTTATTTCTACAATTATTAATATACGAACCCCAGGAATATCTTTTGATAAAATACCTTTATTTGTATGATCTGTATTAATTACAGCAATTTTATTATTATTGTCTTTACCCGTATTAGCCGGAGCAATTACTATATTATTAACTGAT---------------------------------------------------------------------
>CNBRC148-14
AACTTTATATTTTATTTTTGGAGCTTGATCTAGAATAGTGGGAACATCACTTAGAATATTAATCCGAGCAGAATTAGGTTGCCCTAATGCTTTAATTGGGGATGATCAAATTTATAATGTAATTGTAACTGCTCATGCTTTTATTATAATTTTTTTTATAGTAATACCTATTATAATTGGAGGATTCGGGAACTGATTAGTTCCCCTTATATTAAGAGCGCCTGATATAGCTTTCCCTCGATTAAACAATATAAGATTTTGACTTCTTCCTCCTTCATTAACATTATTATTAACTAGAAGATTAGTAGAAAGAGGAACAGGAACTGGATGAACAGTTTACCCACCTTTATCTTCTACTTTATCTCATTCTGGTGCTTCAGTAGACCTTTCTATTTTCTCACTTCATTTAGCTGGTATCTCTTCTATTTTAGGTGCAGTAAATTTTATTTCTACAATTATTAATATACGAACCCCAGGAATATCTTTTGATAAAATACCTTTATTTGTATGATCTGTATTAATTACAGCAATTTTATTATTATTGTCTTTACCCGTATTAGCCGGAGCAATTACTATATT-------------------------------------------------------------------------------
>CNBRC152-14
AACTTTATATTTTATTTTTGGAGCTTGATCTAGAATAGTGGGAACATCACTTAGAATATTAATCCGAGCAGAATTAGGTTGCCCTAATGCTTTAATTGGGGATGATCAAATTTATAATGTAATTGTAACTGCTCATGCTTTTATTATAATTTTTTTTATAGTAATACCTATTATAATTGGAGGATTCGGGAACTGATTAGTTCCCCTTATATTAAGAGCGCCTGATATAGCTTTCCCTCGATTAAACAATATAAGATTTTGACTTCTTCCTCCTTCATTAACATTATTATTAACTAGAAGATTAGTAGAAAGAGGAACAGGAACTGGATGAACAGTTTACCCACCTTTATCTTCTACTTTATCTCATTCTGGTGCTTCAGTAGACCTTTCTATTTTCTCACTTCATTTAGCTGGTATCTCTTCTATTTTAGGTGCAGTAAATTTTATTTCTACAATTATTAATATACGAACCCCAGGAATATCTTTTGATAAAATACCTTTATTTGTATGATCTGTATTAATTACAGCAATTTTATTATTATTGTCTTTACCCGTATTAGCCGGAGCAATTACTATATT-------------------------------------------------------------------------------
>CNBRC164-14
AACTTTATATTTTATTTTTGGAGCTTGATCTAGAATAGTGGGAACATCACTTAGAATATTAATCCGAGCAGAATTAGGTTGCCCTAATGCTTTAATTGGGGATGATCAAATTTATAATGTAATTGTAACTGCTCATGCTTTTATTATAATTTTTTTTATAGTAATACCTATTATAATTGGAGGATTCGGGAACTGATTAGTTCCCCTTATATTAAGAGCGCCTGATATAGCTTTCCCTCGATTAAACAATATAAGATTTTGACTTCTTCCTCCTTCATTAACATTATTATTAACTAGAAGATTAGTAGAAAGAGGAACAGGAACTGGATGAACAGTTTACCCACCTTTATCTTCTACTTTATCTCATTCTGGTGCTTCAGTAGACCTTTCTATTTTCTCACTTCATTTAGCTGGTATCTCTTCTATTTTAGGTGCAGTAAATTTTATTTCTACAATTATTAATATACGAACCCCAGGAATATCTTTTGATAAAATACCTTTATTTGTATGATCTGTATTAATTACAGCAATTTTATTATTATTGTCTTTACCCGTATTAGCCGGAGCAATTACTATATTATTAACTGAT---------------------------------------------------------------------
>CNBRC189-14
AACTTTATATTTTATTTTTGGAGCTTGATCTAGAATAGTGGGAACATCACTTAGAATATTAATCCGAGCAGAATTAGGTTGCCCTAATGCTTTAATTGGGGATGATCAAATTTATAATGTAATTGTAACTGCTCATGCTTTTATTATAATTTTTTTTATAGTAATACCTATTATAATTGGAGGATTCGGGAACTGATTAGTTCCCCTTATATTAAGAGCGCCTGATATAGCTTTCCCTCGATTAAACAATATAAGATTTTGACTTCTTCCTCCTTCATTAACATTATTATTAACTAGAAGATTAGTAGAAAGAGGAACAGGAACTGGATGAACAGTTTACCCACCTTTATCTTCTACTTTATCTCATTCTGGTGCTTCAGTAGACCTTTCTATTTTCTCACTTCATTTAGCTGGTATCTCTTCTATTTTAGGTGCAGTAAATTTTATTTCTACAATTATTAATATACGAACCCCAGGAATATCTTTTGATAAAATACCTTTATTTGTATGATCTGTATTAATTACAGCAATTTTATTATTATTGTCTTTACCCGTATTAGCCGGAGCAATTACTATATTATTAACTGATCGA------------------------------------------------------------------
>CNBRC201-14
AACTTTATATTTTATTTTTGGAGCTTGATCTAGAATAGTGGGAACATCACTTAGAATATTAATCCGAGCAGAATTAGGTTGCCCTAATGCTTTAATTGGGGATGATCAAATTTATAATGTAATTGTAACTGCTCATGCTTTTATTATAATTTTTTTTATAGTAATACCTATTATAATTGGAGGATTCGGGAACTGATTAGTTCCCCTTATATTAAGAGCGCCTGATATAGCTTTCCCTCGATTAAACAATATAAGATTTTGACTTCTTCCTCCTTCATTAACATTATTATTAACTAGAAGATTAGTAGAAAGAGGAACAGGAACTGGATGAACAGTTTACCCACCTTTATCTTCTACTTTATCTCATTCTGGTGCTTCAGTAGACCTTTCTATTTTCTCACTTCATTTAGCTGGTATCTCTTCTATTTTAGGTGCAGTAAATTTTATTTCTACAATTATTAATATACGAACCCCAGGAATATCTTTTGATAAAATACCTTTATTTGTATGATCTGTATTAATTACAGCAATTTTATTATTATTGTCTTTACCCGTATTAGCCGGAGCAATTACTATATTATTAACTGAT---------------------------------------------------------------------
>CNBRD299-14
AACTTTATATTTTATTTTTGGAGCTTGATCTAGAATAGTGGGAACATCACTTAGAATATTAATCCGAGCAGAATTAGGTTGCCCTAATGCTTTAATTGGGGATGATCAAATTTATAATGTAATTGTAACTGCTCATGCTTTTATTATAATTTTTTTTATAGTAATACCTATTATAATTGGAGGATTCGGGAACTGATTAGTTCCCCTTATATTAAGAGCGCCTGATATAGCTTTCCCTCGATTAAACAATATAAGATTTTGACTTCTTCCTCCTTCATTAACATTATTATTAACTAGAAGATTAGTAGAAAGAGGAACAGGAACTGGATGAACAGTTTACCCACCTTTATCTTCTACTTTATCTCATTCTGGTGCTTCAGTAGACCTTTCTATTTTCTCACTTCATTTAGCTGGTATCTCTTCTATTTTAGGTGCAGTAAATTTTATTTCTACAATTATTAATATACGAACCCCAGGAATATCTTTTGATAAAATACCTTTATTTGTATGATCTGTATTAATTACAGCAATTTTATTATTATTGTCTTTACCCGTATTAGCCGGAGCAATTACTATATTATTAACTGAT---------------------------------------------------------------------
>CNBRE122-14
-ACTTTATATTTTATTTTTGGAGCTTGATCTAGAATAGTGGGAACATCACTTAGAATATTAATCCGAGCAGAATTAGGTTGCCCTAATGCTTTAATTGGGGATGATCAAATTTATAATGTAATTGTAACTGCTCATGCTTTTATTATAATTTTTTTTATAGTAATACCTATTATAATTGGAGGATTCGGGAACTGATTAGTTCCCCTTATATTAAGAGCGCCTGATATAGCTTTCCCTCGATTAAACAATATAAGATTTTGACTTCTTCCTCCTTCATTAACATTATTATTAACTAGAAGATTAGTAGAAAGAGGAACAGGAACTGGATGAACAGTTTACCCACCTTTATCTTCTACTTTATCTCATTCTGGTGCTTCAGTAGACCTTTCTATTTTCTCACTTCATTTAGCTGGTATCTCTTCTATTTTAGGTGCAGTAAATTTTATTTCTACAATTATTAATATACGAACCCCAGGAATATCTTTTGATAAAATACCTTTATTTGTATGATCTGTATTAATTACAGCAATTTTATTATTATTGTCTTTACCCGTATTAGCCGGAGCAATTACTATATTATTAACTGAT---------------------------------------------------------------------
>CNBRE876-14
-ACTTTATATTTTATTTTTGGAGCTTGATCTAGAATAGTGGGAACATCACTTAGAATATTAATCCGAGCAGAATTAGGTTGCCCTAATGCTTTAATTGGGGATGATCAAATTTATAATGTAATTGTAACTGCTCATGCTTTTATTATAATTTTTTTTATAGTAATACCTATTATAATTGGAGGATTCGGGAACTGATTAGTTCCCCTTATATTAAGAGCGCCTGATATAGCTTTCCCTCGATTAAACAATATAAGATTTTGACTTCTTCCTCCTTCATTAACATTATTATTAACTAGAAGATTAGTAGAAAGAGGAACAGGAACTGGATGAACAGTTTACCCACCTTTATCTTCTACTTTATCTCATTCTGGTGCTTCAGTAGACCTTTCTATTTTCTCACTTCATTTAGCTGGTATCTCTTCTATTTTAGGTGCAGTAAATTTTATTTCTACAATTATTAATATACGAACCCCAGGAATATCTTTTGATAAAATACCTTTATTTGTATGATCTGTATTAATTACAGCAATTTTATTATTATTGTCTTTACCCGTATTAGCCGGAGCAATTACTATATTATTAACTGAT---------------------------------------------------------------------
>CNBRF056-14
--------ATTTTATTTTTGGAGCTTGATCTAGAATAGTGGGAACATCACTTAGAATATTAATCCGAGCAGAATTAGGTTGCCCTAATGCTTTAATTGGGGATGATCAAATTTATAATGTAATTGTAACTGCTCATGCTTTTATTATAATTTTTTTTATAGTAATACCTATTATAATTGGAGGATTCGGGAACTGATTAGTTCCCCTTATATTAAGAGCGCCTGATATAGCTTTCCCTCGATTAAACAATATAAGATTTTGACTTCTTCCTCCTTCATTAACATTATTATTAACTAGAAGATTAGTAGAAAGAGGAACAGGAACTGGATGAACAGTTTACCCACCTTTATCTTCTACTTTATCTCATTCTGGTGCTTCAGTAGACCTTTCTATTTTCTCACTTCATTTAGCTGGTATCTCTTCTATTTTAGGTGCAGTAAATTTTATTTCTACAATTATTAATATACGAACCCCAGGAATATCTTTTGATAAAATACCTTTATTTGTATGATCTGTATTAATTACAGCAATTTTATTATTATTGTCTTTACCCGTATTAGCCGGAGCAATTACTATATTATTAACTG-----------------------------------------------------------------------
>CNBRF067-14
AACTTTATATTTTATTTTTGGAGCTTGATCTAGAATAGTGGGAACATCACTTAGAATATTAATCCGAGCAGAATTAGGTTGCCCTAATGCTTTAATTGGGGATGATCAAATTTATAATGTAATTGTAACTGCTCATGCTTTTATTATAATTTTTTTTATAGTAATACCTATTATAATTGGAGGATTCGGGAACTGATTAGTTCCCCTTATATTAAGAGCGCCTGATATAGCTTTCCCTCGATTAAACAATATAAGATTTTGACTTCTTCCTCCTTCATTAACATTATTATTAACTAGAAGATTAGTAGAAAGAGGAACAGGAACTGGATGAACAGTTTACCCACCTTTATCTTCTACTTTATCTCATTCTGGTGCTTCAGTAGACCTTTCTATTTTCTCACTTCATTTAGCTGGTATCTCTTCTATTTTAGGTGCAGTAAATTTTATTTCTACAATTATTAATATACGAACCCCAGGAATATCTTTTGATAAAATACCTTTATTTGTATGATCTGTATTAATTACAGCAATTTTATTATTATTGTCTTTACCCGTATTAGCCGGAGCAATTACTATATTATTAACTGAT---------------------------------------------------------------------
>CNBRF199-14
-ACTTTATATTTTATTTTTGGAGCTTGATCTAGAATAGTGGGAACATCACTTAGAATATTAATCCGAGCAGAATTAGGTTGCCCTAATGCTTTAATTGGGGATGATCAAATTTATAATGTAATTGTAACTGCTCATGCTTTTATTATAATTTTTTTTATAGTAATACCTATTATAATTGGAGGATTCGGGAACTGATTAGTTCCCCTTATATTAAGAGCGCCTGATATAGCTTTCCCTCGATTAAACAATATAAGATTTTGACTTCTTCCTCCTTCATTAACATTATTATTAACTAGAAGATTAGTAGAAAGAGGAACAGGAACTGGATGAACAGTTTACCCACCTTTATCTTCTACTTTATCTCATTCTGGTGCTTCAGTAGACCTTTCTATTTTCTCACTTCATTTAGCTGGTATCTCTTCTATTTTAGGTGCAGTAAATTTTATTTCTACAATTATTAATATACGAACCCCAGGAATATCTTTTGATAAAATACCTTTATTTGTATGATCTGTATTAATTACAGCAATTTTATTATTATTGTCTTTACCCGTATTAGCCGGA---------------------------------------------------------------------------------------------
>CNBRF209-14
-ACTTTATATTTTATTTTTGGAGCTTGATCTAGAATAGTGGGAACATCACTTAGAATATTAATCCGAGCAGAATTAGGTTGCCCTAATGCTTTAATTGGGGATGATCAAATTTATAATGTAATTGTAACTGCTCATGCTTTTATTATAATTTTTTTTATAGTAATACCTATTATAATTGGAGGATTCGGGAACTGATTAGTTCCCCTTATATTAAGAGCGCCTGATATAGCTTTCCCTCGATTAAACAATATAAGATTTTGACTTCTTCCTCCTTCATTAACATTATTATTAACTAGAAGATTAGTAGAAAGAGGAACAGGAACTGGATGAACAGTTTACCCACCTTTATCTTCTACTTTATCTCATTCTGGTGCTTCAGTAGACCTTTCTATTTTCTCACTTCATTTAGCTGGTATCTCTTCTATTTTAGGTGCAGTAAATTTTATTTCTACAATTATTAATATACGAACCCCAGGAATATCTTTTGATAAAATACCTTTATTTGTATGATCTGTATTAATTACAGCAATTTTATTATTATTGTCTTTACCCGTA------------------------------------------------------------------------------------------------------
>CNBRF261-14
-ACTTTATATTTTATTTTTGGAGCTTGATCTAGAATAGTAGGAACATCACTTAGAATATTAATCCGGGCAGAATTAGGTTGCCCTAATGCTTTAATTGGGGATGATCAAATTTATAATGTAATTGTAACTGCTCATGCTTTTATTATAATTTTTTTTATAGTAATACCTATTATAATTGGAGGATTTGGGAACTGATTAGTTCCCCTTATATTAAGAGCACCTGATATGGCTTTCCCGCGATTAAACAATATAAGATTTTGACTTCTTCCTCCTTCATTAACATTATTATTAACTAGAAGATTAGTAGAAAGAGGAACAGGAACTGGATGAACAGTTTACCCGCCTTTATCTTCTACTTTGTCTCATTCTGGTGCTTCAGTAGACCTTTCTATTTTCTCACTTCATTTAGCTGGTATCTCTTCTATTTTAGGTGCAGTAAATTTTATTTCTACAATTATTAATATACGAGCCCCAGGAATATCTTTTGATAAAATACCTTTATTTGTATGATCTGTATTAATTACAGCAATTTTATTATTATTGTCTTTACCTGTA------------------------------------------------------------------------------------------------------
>CNBRF484-14
AACTTTATATTTTATTTTTGGAGCTTGATCTAGAATAGTGGGAACATCACTTAGAATATTAATCCGAGCAGAATTAGGTTGCCCTAATGCTTTAATTGGGGATGATCAAATTTATAATGTAATTGTAACTGCTCATGCTTTTATTATAATTTTTTTTATAGTAATACCTATTATAATTGGAGGATTCGGGAACTGATTAGTTCCCCTTATATTAAGAGCGCCTGATATAGCTTTCCCTCGATTAAACAATATAAGATTTTGACTTCTTCCTCCTTCATTAACATTATTATTAACTAGAAGATTAGTAGAAAGAGGAACAGGAACTGGATGAACAGTTTACCCACCTTTATCTTCTACTTTATCTCATTCTGGTGCTTCAGTAGACCTTTCTATTTTCTCACTTCATTTAGCTGGTATCTCTTCTATTTTAGGTGCAGTAAATTTTATTTCTACAATTATTAATATACGAACCCCAGGAATATCTTTTGATAAAATACCTTTATTTGTATGATCTGTATTAATTACAGCAATTTTATTATTATTGTCTTTACCCGTATTAGCCGGAGCAATTACTATATTATTAACTGAT---------------------------------------------------------------------
>CNBRF635-14
AACTTTATATTTTATTTTTGGAGCTTGATCTAGAATAGTGGGAACATCACTTAGAATATTAATCCGAGCAGAATTAGGTTGCCCTAATGCTTTAATTGGGGATGATCAAATTTATAATGTAATTGTAACTGCTCATGCTTTTATTATAATTTTTTTTATAGTAATACCTATTATAATTGGAGGATTCGGGAACTGATTAGTTCCCCTTATATTAAGAGCGCCTGATATAGCTTTCCCTCGATTAAACAATATAAGATTTTGACTTCTTCCTCCTTCATTAACATTATTATTAACTAGAAGATTAGTAGAAAGAGGAACAGGAACTGGATGAACAGTTTACCCACCTTTATCTTCTACTTTATCTCATTCTGGTGCTTCAGTAGACCTTTCTATTTTCTCACTTCATTTAGCTGGTATCTCTTCTATTTTAGGTGCAGTAAATTTTATTTCTACAATTATTAATATACGAACCCCAGGAATATCTTTTGATAAAATACCTTTATTTGTATGATCTGTATTAATTACAGCAATTTTATTATTATTGTCTTTACCCGTATTAGCC------------------------------------------------------------------------------------------------
>CNBRF819-14
AACTTTATATTTTATTTTTGGAGCTTGATCTAGAATAGTGGGAACATCACTTAGAATATTAATCCGAGCAGAATTAGGTTGCCCTAATGCTTTAATTGGGGATGATCAAATTTATAATGTAATTGTAACTGCTCATGCTTTTATTATAATTTTTTTTATAGTAATACCTATTATAATTGGAGGATTCGGGAACTGATTAGTTCCCCTTATATTAAGAGCGCCTGATATAGCTTTCCCTCGATTAAACAATATAAGATTTTGACTTCTTCCTCCTTCATTAACATTATTATTAACTAGAAGATTAGTAGAAAGAGGAACAGGAACTGGATGAACAGTTTACCCACCTTTATCTTCTACTTTATCTCATTCTGGTGCTTCAGTAGACCTTTCTATTTTCTCACTTCATTTAGCTGGTATCTCTTCTATTTTAGGTGCAGTAAATTTTATTTCTACAATTATTAATATACGAACCCCAGGAATATCTTTTGATAAAATACCTTTATTTGTATGATCTGTATTAATTACAGCAATTTTATTATTATTGTCTTTACCCGTA------------------------------------------------------------------------------------------------------
>CNBRF824-14
AACTTTATATTTTATTTTTGGAGCTTGATCTAGAATAGTGGGAACATCACTTAGAATATTAATCCGAGCAGAATTAGGTTGCCCTAATGCTTTAATTGGGGATGATCAAATTTATAATGTAATTGTAACTGCTCATGCTTTTATTATAATTTTTTTTATAGTAATACCTATTATAATTGGAGGATTCGGGAACTGATTAGTTCCCCTTATATTAAGAGCGCCTGATATAGCTTTCCCTCGATTAAACAATATAAGATTTTGACTTCTTCCTCCTTCATTAACATTATTATTAACTAGAAGATTAGTAGAAAGAGGAACAGGAACTGGATGAACAGTTTACCCACCTTTATCTTCTACTTTATCTCATTCTGGTGCTTCAGTAGACCTTTCTATTTTCTCACTTCATTTAGCTGGTATCTCTTCTATTTTAGGTGCAGTAAATTTTATTTCTACAATTATTAATATACGAACCCCAGGAATATCTTTTGATAAAATACCTTTATTTGTATGATCTGTATTAATTACAGCAATTTTATTATTATTGTCTTTACCCGTA------------------------------------------------------------------------------------------------------
>CNBRG007-14
--------ATTTTATTTTTGGAGCTTGATCTAGAATAGTGGGAACATCACTTAGAATATTAATCCGAGCAGAATTAGGTTGCCCTAATGCTTTAATTGGGGATGATCAAATTTATAATGTAATTGTAACTGCTCATGCTTTTATTATAATTTTTTTTATAGTAATACCTATTATAATTGGAGGATTCGGGAACTGATTAGTTCCCCTTATATTAAGAGCGCCTGATATAGCTTTCCCTCGATTAAACAATATAAGATTTTGACTTCTTCCTCCTTCATTAACATTATTATTAACTAGAAGATTAGTAGAAAGAGGAACAGGAACTGGATGAACAGTTTACCCACCTTTATCTTCTACTTTATCTCATTCTGGTGCTTCAGTAGACCTTTCTATTTTCTCACTTCATTTAGCTGGTATCTCTTCTATTTTAGGTGCAGTAAATTTTATTTCTACAATTATTAATATACGAACCCCAGGAATATCTTTTGATAAAATACCTTTATTTGTATGATCTGTATTAATTACAGCAATTTTATTATTATTGTCTTTACCCGTATTAGCCGGAGCAATTACTATATTATTAACTGATCGA------------------------------------------------------------------
>CNBRG013-14
AACTTTATATTTTATTTTTGGAGCTTGATCTAGAATAGTGGGAACATCACTTAGAATATTAATCCGAGCAGAATTAGGTTGCCCTAATGCTTTAATTGGGGATGATCAAATTTATAATGTAATTGTAACTGCTCATGCTTTTATTATAATTTTTTTTATAGTAATACCTATTATAATTGGAGGATTCGGGAACTGATTAGTTCCCCTTATATTAAGAGCGCCTGATATAGCTTTCCCTCGATTAAACAATATAAGATTTTGACTTCTTCCTCCTTCATTAACATTATTATTAACTAGAAGATTAGTAGAAAGAGGAACAGGAACTGGATGAACAGTTTACCCACCTTTATCTTCTACTTTATCTCATTCTGGTGCTTCAGTAGACCTTTCTATTTTCTCACTTCATTTAGCTGGTATCTCTTCTATTTTAGGTGCAGTAAATTTTATTTCTACAATTATTAATATACGAACCCCAGGAATATCTTTTGATAAAATACCTTTATTTGTATGATCTGTATTAATTACAGCAATTTTATTATTATTGTCTTTACCCGTATTAGCCGGAGCAATTACTATATTATTAACTGATCGA------------------------------------------------------------------
>CNBRG020-14
AACTTTATATTTTATTTTTGGAGCTTGATCTAGAATAGTGGGAACATCACTTAGAATATTAATCCGAGCAGAATTAGGTTGCCCTAATGCTTTAATTGGGGATGATCAAATTTATAATGTAATTGTAACTGCTCATGCTTTTATTATAATTTTTTTTATAGTAATACCTATTATAATTGGAGGATTCGGGAACTGATTAGTTCCCCTTATATTAAGAGCGCCTGATATAGCTTTCCCTCGATTAAACAATATAAGATTTTGACTTCTTCCTCCTTCATTAACATTATTATTAACTAGAAGATTAGTAGAAAGAGGAACAGGAACTGGATGAACAGTTTACCCACCTTTATCTTCTACTTTATCTCATTCTGGTGCTTCAGTAGACCTTTCTATTTTCTCACTTCATTTAGCTGGTATCTCTTCTATTTTAGGTGCAGTAAATTTTATTTCTACAATTATTAATATACGAACCCCAGGAATATCTTTTGATAAAATACCTTTATTTGTATGATCTGTATTAATTACAGCAATTTTATTATTATTGTCTTTACCCGTATTAGCCGGAGCAATTACTATATTATTAACTGAT---------------------------------------------------------------------
>CNBRG029-14
AACTTTATATTTTATTTTTGGAGCTTGATCTAGAATAGTGGGAACATCACTTAGAATATTAATCCGAGCAGAATTAGGTTGCCCTAATGCTTTAATTGGGGATGATCAAATTTATAATGTAATTGTAACTGCTCATGCTTTTATTATAATTTTTTTTATAGTAATACCTATTATAATTGGAGGATTCGGGAACTGATTAGTTCCCCTTATATTAAGAGCGCCTGATATAGCTTTCCCTCGATTAAACAATATAAGATTTTGACTTCTTCCTCCTTCATTAACATTATTATTAACTAGAAGATTAGTAGAAAGAGGAACAGGAACTGGATGAACAGTTTACCCACCTTTATCTTCTACTTTATCTCATTCTGGTGCTTCAGTAGACCTTTCTATTTTCTCACTTCATTTAGCTGGTATCTCTTCTATTTTAGGTGCAGTAAATTTTATTTCTACAATTATTAATATACGAACCCCAGGAATATCTTTTGATAAAATACCTTTATTTGTATGATCTGTATTAATTACAGCAATTTTATTATTATTGTCTTTACCCGTAT-----------------------------------------------------------------------------------------------------
>CNBRG032-14
AACTTTATATTTTATTTTTGGAGCTTGATCTAGAATAGTGGGAACATCACTTAGAATATTAATCCGAGCAGAATTAGGTTGCCCTAATGCTTTAATTGGGGATGATCAAATTTATAATGTAATTGTAACTGCTCATGCTTTTATTATAATTTTTTTTATAGTAATACCTATTATAATTGGAGGATTCGGGAACTGATTAGTTCCCCTTATATTAAGAGCGCCTGATATAGCTTTCCCTCGATTAAACAATATAAGATTTTGACTTCTTCCTCCTTCATTAACATTATTATTAACTAGAAGATTAGTAGAAAGAGGAACAGGAACTGGATGAACAGTTTACCCACCTTTATCTTCTACTTTATCTCATTCTGGTGCTTCAGTAGACCTTTCTATTTTCTCACTTCATTTAGCTGGTATCTCTTCTATTTTAGGTGCAGTAAATTTTATTTCTACAATTATTAATATACGAACCCCAGGAATATCTTTTGATAAAATACCTTTATTTGTATGATCTGTATTAATTACAGCAATTTTATTATTATTGTCTTTACCCGTATTAGCCGGAGCAATTACTATATTATTAACTGATCGA------------------------------------------------------------------
>CNBRG037-14
AACTTTATATTTTATTTTTGGAGCTTGATCTAGAATAGTGGGAACATCACTTAGAATATTAATCCGAGCAGAATTAGGTTGCCCTAATGCTTTAATTGGGGATGATCAAATTTATAATGTAATTGTAACTGCTCATGCTTTTATTATAATTTTTTTTATAGTAATACCTATTATAATTGGAGGATTCGGGAACTGATTAGTTCCCCTTATATTAAGAGCGCCTGATATAGCTTTCCCTCGATTAAACAATATAAGATTTTGACTTCTTCCTCCTTCATTAACATTATTATTAACTAGAAGATTAGTAGAAAGAGGAACAGGAACTGGATGAACAGTTTACCCACCTTTATCTTCTACTTTATCTCATTCTGGTGCTTCAGTAGACCTTTCTATTTTCTCACTTCATTTAGCTGGTATCTCTTCTATTTTAGGTGCAGTAAATTTTATTTCTACAATTATTAATATACGAACCCCAGGAATATCTTTTGATAAAATACCTTTATTTGTATGATCTGTATTAATTACAGCAATTTTATTATTATTGTCTTTACCCGTA------------------------------------------------------------------------------------------------------
>CNBRG066-14
AACTTTATATTTTATTTTTGGAGCTTGATCTAGAATAGTGGGAACATCACTTAGAATATTAATCCGAGCAGAATTAGGTTGCCCTAATGCTTTAATTGGGGATGATCAAATTTATAATGTAATTGTAACTGCTCATGCTTTTATTATAATTTTTTTTATAGTAATACCTATTATAATTGGAGGATTCGGGAACTGATTAGTTCCCCTTATATTAAGAGCGCCTGATATAGCTTTCCCTCGATTAAACAATATAAGATTTTGACTTCTTCCTCCTTCATTAACATTATTATTAACTAGAAGATTAGTAGAAAGAGGAACAGGAACTGGATGAACAGTTTACCCACCTTTATCTTCTACTTTATCTCATTCTGGTGCTTCAGTAGACCTTTCTATTTTCTCACTTCATTTAGCTGGTATCTCTTCTATTTTAGGTGCAGTAAATTTTATTTCTACAATTATTAATATACGAACCCCAGGAATATCTTTTGATAAAATACCTTTATTTGTATGATCTGTATTAATTACAGCAATTTTATTATTATTGTCTTTACCCGTATTAGCCGGAGCAATTACTA-----------------------------------------------------------------------------------
>CNBRG096-14
----------------------------------------GGAACATCACTTAGAATATTAATCCGAGCAGAATTAGGTTGCCNTAATGCTTTAATTGGGGATGATCAAATTTATAATGTAATTGTAACTGCTCATGCTTTTATTATAATTTTTTTTATAGTAATACCTATTATAATTGGAGGATTCGGGAACTGATTAGTTCCCCTTATATTAAGAGCGCCTGATATAGCTTTCCCTCGATTAAACAATATAAGATTTTGACTTCTTCCTCCTTCATTAACATTATTATTAACTAGAAGATTAGTAGAAAGAGGAACAGGAACTGGATGAACAGTTTACCCACCTTTATCTTCTACTTTATCTCATTCTGGTGCTTCAGTAGACCTTTCTATTTTCTCACTTCATTTAGCTGGTATCTCTTCTATTTTAGGTGCAGTAAATTTTATTTCTACAATTATTAATATACGAACCCCAGGAATATCTTTTGATAAAATACCTTTATTTGTATGATCTGTATTAATTACAGCAATTTTATTATTATTGTCTTTACCCGTATTAGCCGGAGCAATTACTATATTATTAACTGATCG-------------------------------------------------------------------
>CNBRG107-14
AACTTTATATTTTATTTTTGGAGCTTGATCTAGAATAGTGGGAACATCACTTAGAATATTAATCCGAGCAGAATTAGGTTGCCCTAATGCTTTAATTGGGGATGATCAAATTTATAATGTAATTGTAACTGCTCATGCTTTTATTATAATTTTTTTTATAGTAATACCTATTATAATTGGAGGATTCGGGAACTGATTAGTTCCCCTTATATTAAGAGCGCCTGATATAGCTTTCCCTCGATTAAACAATATAAGATTTTGACTTCTTCCTCCTTCATTAACATTATTATTAACTAGAAGATTAGTAGAAAGAGGAACAGGAACTGGATGAACAGTTTACCCACCTTTATCTTCTACTTTATCTCATTCTGGTGCTTCAGTAGACCTTTCTATTTTCTCACTTCATTTAGCTGGTATCTCTTCTATTTTAGGTGCAGTAAATTTTATTTCTACAATTATTAATATACGAACCCCAGGAATATCTTTTGATAAAATACCTTTATTTGTATGATCTGTATTAATTACAGCAATTTTATTATTATTGTCTTTACCCGTATTAGCCGGAGCAATTACTATATT-------------------------------------------------------------------------------
>CNBRG114-14
AACTTTATATTTTATTTTTGGAGCTTGATCTAGAATAGTGGGAACATCACTTAGAATATTAATCCGAGCAGAATTAGGTTGCCCTAATGCTTTAATTGGGGATGATCAAATTTATAATGTAATTGTAACTGCTCATGCTTTTATTATAATTTTTTTTATAGTAATACCTATTATAATTGGAGGATTCGGGAACTGATTAGTTCCCCTTATATTAAGAGCGCCTGATATAGCTTTCCCTCGATTAAACAATATAAGATTTTGACTTCTTCCTCCTTCATTAACATTATTATTAACTAGAAGATTAGTAGAAAGAGGAACAGGAACTGGATGAACAGTTTACCCACCTTTATCTTCTACTTTATCTCATTCTGGTGCTTCAGTAGACCTTTCTATTTTCTCACTTCATTTAGCTGGTATCTCTTCTATTTTAGGTGCAGTAAATTTTATTTCTACAATTATTAATATACGAACCCCAGGAATATCTTTTGATAAAATACCTTTATTTGTATGATCTGTATTAATTACAGCAATTTTATTATTATTGTCTTTACCCGTATTAGCCGGAGCAATTACTATATTATTAACTGAT---------------------------------------------------------------------
>CNBRG129-14
AACTTTATATTTTATTTTTGGAGCTTGATCTAGAATAGTGGGAACATCACTTAGAATATTAATCCGAGCAGAATTAGGTTGCCCTAATGCTTTAATTGGGGATGATCAAATTTATAATGTAATTGTAACTGCTCATGCTTTTATTATAATTTTTTTTATAGTAATACCTATTATAATTGGAGGATTCGGGAACTGATTAGTTCCCCTTATATTAAGAGCGCCTGATATAGCTTTCCCTCGATTAAACAATATAAGATTTTGACTTCTTCCTCCTTCATTAACATTATTATTAACTAGAAGATTAGTAGAAAGAGGAACAGGAACTGGATGAACAGTTTACCCACCTTTATCTTCTACTTTATCTCATTCTGGTGCTTCAGTAGACCTTTCTATTTTCTCACTTCATTTAGCTGGTATCTCTTCTATTTTAGGTGCAGTAAATTTTATTTCTACAATTATTAATATACGAACCCCAGGAATATCTTTTGATAAAATACCTTTATTTGTATGATCTGTATTAATTACAGCAATTTTATTATTATTGTCTTTACCCGTATTAGCCGGAGCAATTACTATATTATTAACTGAT---------------------------------------------------------------------
>CNBRG136-14
AACTTTATATTTTATTTTTGGAGCTTGATCTAGAATAGTGGGAACATCACTTAGAATATTAATCCGAGCAGAATTAGGTTGCCCTAATGCTTTAATTGGGGATGATCAAATTTATAATGTAATTGTAACTGCTCATGCTTTTATTATAATTTTTTTTATAGTAATACCTATTATAATTGGAGGATTCGGGAACTGATTAGTTCCCCTTATATTAAGAGCGCCTGATATAGCTTTCCCTCGATTAAACAATATAAGATTTTGACTTCTTCCTCCTTCATTAACATTATTATTAACTAGAAGATTAGTAGAAAGAGGAACAGGAACTGGATGAACAGTTTACCCACCTTTATCTTCTACTTTATCTCATTCTGGTGCTTCAGTAGACCTTTCTATTTTCTCACTTCATTTAGCTGGTATCTCTTCTATTTTAGGTGCAGTAAATTTTATTTCTACAATTATTAATATACGAACCCCAGGAATATCTTTTGATAAAATACCTTTATTTGTATGATCTGTATTAATTACAGCAATTTTATTATTATTGTCTTTACCCGTATTAGCCGGAGCAATTACTATATT-------------------------------------------------------------------------------
>CNBRG159-14
AACTTTATATTTTATTTTTGGAGCTTGATCTAGAATAGTGGGAACATCACTTAGAATATTAATCCGAGCAGAATTAGGTTGCCCTAATGCTTTAATTGGGGATGATCAAATTTATAATGTAATTGTAACTGCTCATGCTTTTATTATAATTTTTTTTATAGTAATACCTATTATAATTGGAGGATTCGGGAACTGATTAGTTCCCCTTATATTAAGAGCGCCTGATATAGCTTTCCCTCGATTAAACAATATAAGATTTTGACTTCTTCCTCCTTCATTAACATTATTATTAACTAGAAGATTAGTAGAAAGAGGAACAGGAACTGGATGAACAGTTTACCCACCTTTATCTTCTACTTTATCTCATTCTGGTGCTTCAGTAGACCTTTCTATTTTCTCACTTCATTTAGCTGGTATCTCTTCTATTTTAGGTGCAGTAAATTTTATTTCTACAATTATTAATATACGAACCCCAGGAATATCTTTTGATAAAATACCTTTATTTGTATGATCTGTATTAATTACAGCAATTTTATTATTATTGTCTTTACCCGTATTAGCCGGAGCAATTACTATATTATTAACTGAT---------------------------------------------------------------------
>CNBRG168-14
AACTTTATATTTTATTTTTGGAGCTTGATCTAGAATAGTGGGAACATCACTTAGAATATTAATCCGAGCAGAATTAGGTTGCCCTAATGCTTTAATTGGGGATGATCAAATTTATAATGTAATTGTAACTGCTCATGCTTTTATTATAATTTTTTTTATAGTAATACCTATTATAATTGGAGGATTCGGGAACTGATTAGTTCCCCTTATATTAAGAGCGCCTGATATAGCTTTCCCTCGATTAAACAATATAAGATTTTGACTTCTTCCTCCTTCATTAACATTATTATTAACTAGAAGATTAGTAGAAAGAGGAACAGGAACTGGATGAACAGTTTACCCACCTTTATCTTCTACTTTATCTCATTCTGGTGCTTCAGTAGACCTTTCTATTTTCTCACTTCATTTAGCTGGTATCTCTTCTATTTTAGGTGCAGTAAATTTTATTTCTACAATTATTAATATACGAACCCCAGGAATATCTTTTGATAAAATACCTTTATTTGTATGATCTGTATTAATTACAGCAATTTTATTATTATTGTCTTTACCCGTATTAGCCGGAGCAATTACTATATTATTA---------------------------------------------------------------------------
>CNBRG250-14
AACTTTATATTTTATTTTTGGAGCTTGATCTAGAATAGTGGGAACATCACTTAGAATATTAATCCGAGCAGAATTAGGTTGCCCTAATGCTTTAATTGGGGATGATCAAATTTATAATGTAATTGTAACTGCTCATGCTTTTATTATAATTTTTTTTATAGTAATACCTATTATAATTGGAGGATTCGGGAACTGATTAGTTCCCCTTATATTAAGAGCGCCTGATATAGCTTTCCCTCGATTAAACAATATAAGATTTTGACTTCTTCCTCCTTCATTAACATTATTATTAACTAGAAGATTAGTAGAAAGAGGAACAGGAACTGGATGAACAGTTTACCCACCTTTATCTTCTACTTTATCTCATTCTGGTGCTTCAGTAGACCTTTCTATTTTCTCACTTCATTTAGCTGGTATCTCTTCTATTTTAGGTGCAGTAAATTTTATTTCTACAATTATTAATATACGAACCCCAGGAATATCTTTTGATAAAATACCTTTATTTGTATGATCTGTATTAATTACAGCAATTTTATTATTATTGTCTTTACCCGTATTAGCCGGAGCAATTACTATATTATTAACTGAT---------------------------------------------------------------------
>CNBRH108-14
-ACTTTATATTTTATTTTTGGAGCTTGATCTAGAATAGTGGGAACATCACTTAGAATATTAATCCGAGCAGAATTAGGTTGCCCTAATGCTTTAATTGGGGATGATCAAATTTATAATGTAATTGTAACTGCTCATGCTTTTATTATAATTTTTTTTATAGTAATACCTATTATAATTGGAGGATTCGGGAACTGATTAGTTCCCCTTATATTAAGAGCGCCTGATATAGCTTTCCCTCGATTAAACAATATAAGATTTTGACTTCTTCCTCCTTCATTAACATTATTATTAACTAGAAGATTAGTAGAAAGAGGAACAGGAACTGGATGAACAGTTTACCCACCTTTATCTTCTACTTTATCTCATTCTGGTGCTTCAGTAGACCTTTCTATTTTCTCACTTCATTTAGCTGGTATCTCTTCTATTTTAGGTGCAGTAAATTTTATTTCTACAATTATTAATATACGAACCCCAGGAATATCTTTTGATAAAATACCTTTATTTGTATGATCTGTATTAATTACAGCAATTTTATTATTATTGTCTTTACCCGTATTAGCCGGAGCAATTACTATATTATTAACTGAT---------------------------------------------------------------------
>CNBRH110-14
-ACTTTATATTTTATTTTTGGAGCTTGATCTAGAATAGTGGGAACATCACTTAGAATATTAATCCGAGCAGAATTAGGTTGCCCTAATGCTTTAATTGGGGATGATCAAATTTATAATGTAATTGTAACTGCTCATGCTTTTATTATAATTTTTTTTATAGTAATACCTATTATAATTGGAGGATTCGGGAACTGATTAGTTCCCCTTATATTAAGAGCGCCTGATATAGCTTTCCCTCGATTAAACAATATAAGATTTTGACTTCTTCCTCCTTCATTAACATTATTATTAACTAGAAGATTAGTAGAAAGAGGAACAGGAACTGGATGAACAGTTTACCCACCTTTATCTTCTACTTTATCTCATTCTGGTGCTTCAGTAGACCTTTCTATTTTCTCACTTCATTTAGCTGGTATCTCTTCTATTTTAGGTGCAGTAAATTTTATTTCTACAATTATTAATATACGAACCCCAGGAATATCTTTTGATAAAATACCTTTATTTGTATGATCTGTATTAATTACAGCAATTTTATTATTATTGTCTTTACCCGTATTAGCCGGAGCAATTACTATATTATTAACTGATCGA------------------------------------------------------------------
>CNBRH112-14
-ACTTTATATTTTATTTTTGGAGCTTGATCTAGAATAGTGGGAACATCACTTAGAATATTAATCCGAGCAGAATTAGGTTGCCCTAATGCTTTAATTGGGGATGATCAAATTTATAATGTAATTGTAACTGCTCATGCTTTTATTATAATTTTTTTTATAGTAATACCTATTATAATTGGAGGATTCGGGAACTGATTAGTTCCCCTTATATTAAGAGCGCCTGATATAGCTTTCCCTCGATTAAACAATATAAGATTTTGACTTCTTCCTCCTTCATTAACATTATTATTAACTAGAAGATTAGTAGAAAGAGGAACAGGAACTGGATGAACAGTTTACCCACCTTTATCTTCTACTTTATCTCATTCTGGTGCTTCAGTAGACCTTTCTATTTTCTCACTTCATTTAGCTGGTATCTCTTCTATTTTAGGTGCAGTAAATTTTATTTCTACAATTATTAATATACGAACCCCAGGAATATCTTTTGATAAAATACCTTTATTTGTATGATCTGTATTAATTACAGCAATTTTATTATTATTGTCTTTACCCGTATTAGCCGGAGCAATTACTATATTATTAACTGAT---------------------------------------------------------------------
>CNBRH135-14
-ACTTTATATTTTATTTTTGGAGCTTGATCTAGAATAGTGGGAACATCACTTAGAATATTAATCCGAGCAGAATTAGGTTGCCCTAATGCTTTAATTGGGGATGATCAAATTTATAATGTAATTGTAACTGCTCATGCTTTTATTATAATTTTTTTTATAGTAATACCTATTATAATTGGAGGATTCGGGAACTGATTAGTTCCCCTTATATTAAGAGCGCCTGATATAGCTTTCCCTCGATTAAACAATATAAGATTTTGACTTCTTCCTCCTTCATTAACATTATTATTAACTAGAAGATTAGTAGAAAGAGGAACAGGAACTGGATGAACAGTTTACCCACCTTTATCTTCTACTTTATCTCATTCTGGTGCTTCAGTAGACCTTTCTATTTTCTCACTTCATTTAGCTGGTATCTCTTCTATTTTAGGTGCAGTAAATTTTATTTCTACAATTATTAATATACGAACCCCAGGAATATCTTTTGATAAAATACCTTTATTTGTATGATCTGTATTAATTACAGCAATTTTATTATTATTGTCTTTACCCGTATTAGCCGGAGCAATTACTATATTATTAACTGAT---------------------------------------------------------------------
>CNBRH179-14
-ACTTTATATTTTATTTTTGGAGCTTGATCTAGAATAGTGGGAACATCACTTAGAATATTAATCCGAGCAGAATTAGGTTGCCCTAATGCTTTAATTGGGGATGATCAAATTTATAATGTAATTGTAACTGCTCATGCTTTTATTATAATTTTTTTTATAGTAATACCTATTATAATTGGAGGATTCGGGAACTGATTAGTTCCCCTTATATTAAGAGCGCCTGATATAGCTTTCCCTCGATTAAACAATATAAGATTTTGACTTCTTCCTCCTTCATTAACATTATTATTAACTAGAAGATTAGTAGAAAGAGGAACAGGAACTGGATGAACAGTTTACCCACCTTTATCTTCTACTTTATCTCATTCTGGTGCTTCAGTAGACCTTTCTATTTTCTCACTTCATTTAGCTGGTATCTCTTCTATTTTAGGTGCAGTAAATTTTATTTCTACAATTATTAATATACGAACCCCAGGAATATCTTTTGATAAAATACCTTTATTTGTATGATCTGTATTAATTACAGCAATTTTATTATTATTGTCTTTACCCGTATTAGCCGGAGCAATTACTATATTATTAACT------------------------------------------------------------------------
>CNBRH201-14
-ACTTTATATTTTATTTTTGGAGCTTGATCTAGAATAGTGGGAACATCACTTAGAATATTAATCCGAGCAGAATTAGGTTGCCCTAATGCTTTAATTGGGGATGATCAAATTTATAATGTAATTGTAACTGCTCATGCTTTTATTATAATTTTTTTTATAGTAATACCTATTATAATTGGAGGATTCGGGAACTGATTAGTTCCCCTTATATTAAGAGCGCCTGATATAGCTTTCCCTCGATTAAACAATATAAGATTTTGACTTCTTCCTCCTTCATTAACATTATTATTAACTAGAAGATTAGTAGAAAGAGGAACAGGAACTGGATGAACAGTTTACCCACCTTTATCTTCTACTTTATCTCATTCTGGTGCTTCAGTAGACCTTTCTATTTTCTCACTTCATTTAGCTGGTATCTCTTCTATTTTAGGTGCAGTAAATTTTATTTCTACAATTATTAATATACGAACCCCAGGAATATCTTTTGATAAAATACCTTTATTTGTATGATCTGTATTAATTACAGCAATTTTATTATTATTGTCTTTACCCGTATTAGCCGGAGCAATTACTATATTATTAACTGAT---------------------------------------------------------------------
>CNBRI029-14
-ACTTTATATTTTATTTTTGGAGCTTGATCTAGAATAGTGGGAACATCACTTAGAATATTAATCCGAGCAGAATTAGGTTGCCCTAATGCTTTAATTGGGGATGATCAAATTTATAATGTAATTGTAACTGCTCATGCTTTTATTATAATTTTTTTTATAGTAATACCTATTATAATTGGAGGATTCGGGAACTGATTAGTTCCCCTTATATTAAGAGCGCCTGATATAGCTTTCCCTCGATTAAACAATATAAGATTTTGACTTCTTCCTCCTTCATTAACATTATTATTAACTAGAAGATTAGTAGAAAGAGGAACAGGAACTGGATGAACAGTTTACCCACCTTTATCTTCTACTTTATCTCATTCTGGTGCTTCAGTAGACCTTTCTATTTTCTCACTTCATTTAGCTGGTATCTCTTCTATTTTAGGTGCAGTAAATTTTATTTCTACAATTATTAATATACGAACCCCAGGAATATCTTTTGATAAAATACCTTTATTTGTATGATCTGTATTAATTACAGCAATTTTATTATTATTGTCT---------------------------------------------------------------------------------------------------------------
>CNBRI053-14
-ACTTTATATTTTATTTTTGGAGCTTGATCTAGAATAGTGGGAACATCACTTAGAATATTAATCCGAGCAGAATTAGGTTGCCCTAATGCTTTAATTGGGGATGATCAAATTTATAATGTAATTGTAACTGCTCATGCTTTTATTATAATTTTTTTTATAGTAATACCTATTATAATTGGAGGATTCGGGAACTGATTAGTTCCCCTTATATTAAGAGCGCCTGATATAGCTTTCCCTCGATTAAACAATATAAGATTTTGACTTCTTCCTCCTTCATTAACATTATTATTAACTAGAAGATTAGTAGAAAGAGGAACAGGAACTGGATGAACAGTTTACCCACCTTTATCTTCTACTTTATCTCATTCTGGTGCTTCAGTAGACCTTTCTATTTTCTCACTTCATTTAGCTGGTATCTCTTCTATTTTAGGTGCAGTAAATTTTATTTCTACAATTATTAATATACGAACCCCAGGAATATCTTTTGATAAAATACCTTTATTTGTATGATCTGTATTAATTACAGCAATTTTATTATTATTGTCTTTACCCGTATTAGCCGGAGCAATTACTATATTA------------------------------------------------------------------------------
>CNBRI072-14
-ACTTTATATTTTATTTTTGGAGCTTGATCTAGAATAGTGGGAACATCACTTAGAATATTAATCCGAGCAGAATTAGGTTGCCCTAATGCTTTAATTGGGGATGATCAAATTTATAATGTAATTGTAACTGCTCATGCTTTTATTATAATTTTTTTTATAGTAATACCTATTATAATTGGAGGATTCGGGAACTGATTAGTTCCCCTTATATTAAGAGCGCCTGATATAGCTTTCCCTCGATTAAACAATATAAGATTTTGACTTCTTCCTCCTTCATTAACATTATTATTAACTAGAAGATTAGTAGAAAGAGGAACAGGAACTGGATGAACAGTTTACCCACCTTTATCTTCTACTTTATCTCATTCTGGTGCTTCAGTAGACCTTTCTATTTTCTCACTTCATTTAGCTGGTATCTCTTCTATTTTAGGTGCAGTAAATTTTATTTCTACAATTATTAATATACGAACCCCAGGAATATCTTTTGATAAAATACCTTTATTTGTATGATCTGTATTAATTACAGCAATTTTATTATTATTGTCTTTACCCGTA------------------------------------------------------------------------------------------------------
>CNBRI089-14
-ACTTTATATTTTATTTTTGGAGCTTGATCTAGAATAGTGGGAACATCACTTAGAATATTAATCCGAGCAGAATTAGGTTGCCCTAATGCTTTAATTGGGGATGATCAAATTTATAATGTAATTGTAACTGCTCATGCTTTTATTATAATTTTTTTTATAGTAATACCTATTATAATTGGAGGATTCGGGAACTGATTAGTTCCCCTTATATTAAGAGCGCCTGATATAGCTTTCCCTCGATTAAACAATATAAGATTTTGACTTCTTCCTCCTTCATTAACATTATTATTAACTAGAAGATTAGTAGAAAGAGGAACAGGAACTGGATGAACAGTTTACCCACCTTTATCTTCTACTTTATCTCATTCTGGTGCTTCAGTAGACCTTTCTATTTTCTCACTTCATTTAGCTGGTATCTCTTCTATTTTAGGTGCAGTAAATTTTATTTCTACAATTATTAATATACGAACCCCAGGAATATCTTTTGATAAAATACCTTTATTTGTATGATCTGTATTAATTACAGCAATTTTATTATTATTGTCTTTACCCGTATTAGCCGGAGCAATTACTATATTATTAACTGAT---------------------------------------------------------------------
>CNBRI100-14
-ACTTTATATTTTATTTTTGGAGCTTGATCTAGAATAGTGGGAACATCACTTAGAATATTAATCCGAGCAGAATTAGGTTGCCCTAATGCTTTAATTGGGGATGATCAAATTTATAATGTAATTGTAACTGCTCATGCTTTTATTATAATTTTTTTTATAGTAATACCTATTATAATTGGAGGATTCGGGAACTGATTAGTTCCCCTTATATTAAGAGCGCCTGATATAGCTTTCCCTCGATTAAACAATATAAGATTTTGACTTCTTCCTCCTTCATTAACATTATTATTAACTAGAAGATTAGTAGAAAGAGGAACAGGAACTGGATGAACAGTTTACCCACCTTTATCTTCTACTTTATCTCATTCTGGTGCTTCAGTAGACCTTTCTATTTTCTCACTTCATTTAGCTGGTATCTCTTCTATTTTAGGTGCAGTAAATTTTATTTCTACAATTATTAATATACGAACCCCAGGAATATCTTTTGATAAAATACCTTTATTTGTATGATCTGTATTAATTACAGCAATTTTATTATTATTG------------------------------------------------------------------------------------------------------------------
>CNBRI102-14
-ACTTTATATTTTATTTTTGGAGCTTGATCTAGAATAGTGGGAACATCACTTAGAATATTAATCCGAGCAGAATTAGGTTGCCCTAATGCTTTAATTGGGGATGATCAAATTTATAATGTAATTGTAACTGCTCATGCTTTTATTATAATTTTTTTTATAGTAATACCTATTATAATTGGAGGATTCGGGAACTGATTAGTTCCCCTTATATTAAGAGCGCCTGATATAGCTTTCCCTCGATTAAACAATATAAGATTTTGACTTCTTCCTCCTTCATTAACATTATTATTAACTAGAAGATTAGTAGAAAGAGGAACAGGAACTGGATGAACAGTTTACCCACCTTTATCTTCTACTTTATCTCATTCTGGTGCTTCAGTAGACCTTTCTATTTTCTCACTTCATTTAGCTGGTATCTCTTCTATTTTAGGTGCAGTAAATTTTATTTCTACAATTATTAATATACGAACCCCAGGAATATCTTTTGATAAAATACCTTTATTTGTATGATCTGTATTAATTACAGCAATTTTATTATTATTGTCTTTACCCGTA------------------------------------------------------------------------------------------------------
>CNBRI104-14
-ACTTTATATTTTATTTTTGGAGCTTGATCTAGAATAGTGGGAACATCACTTAGAATATTAATCCGAGCAGAATTAGGTTGCCCTAATGCTTTAATTGGGGATGATCAAATTTATAATGTAATTGTAACTGCTCATGCTTTTATTATAATTTTTTTTATAGTAATACCTATTATAATTGGAGGATTCGGGAACTGATTAGTTCCCCTTATATTAAGAGCGCCTGATATAGCTTTCCCTCGATTAAACAATATAAGATTTTGACTTCTTCCTCCTTCATTAACATTATTATTAACTAGAAGATTAGTAGAAAGAGGAACAGGAACTGGATGAACAGTTTACCCACCTTTATCTTCTACTTTATCTCATTCTGGTGCTTCAGTAGACCTTTCTATTTTCTCACTTCATTTAGCTGGTATCTCTTCTATTTTAGGTGCAGTAAATTTTATTTCTACAATTATTAATATACGAACCCCAGGAATATCTTTTGATAAAATACCTTTATTTGTATGATCTGTATTAATTACAGCAATTTTATTATTATTGTCTTTACCCGTATTAGCCGGAGCAATTACTATA---------------------------------------------------------------------------------
>CNBRI107-14
-ACTTTATATTTTATTTTTGGAGCTTGATCTAGAATAGTGGGAACATCACTTAGAATATTAATCCGAGCAGAATTAGGTTGCCCTAATGCTTTAATTGGGGATGATCAAATTTATAATGTAATTGTAACTGCTCATGCTTTTATTATAATTTTTTTTATAGTAATACCTATTATAATTGGAGGATTCGGGAACTGATTAGTTCCCCTTATATTAAGAGCGCCTGATATAGCTTTCCCTCGATTAAACAATATAAGATTTTGACTTCTTCCTCCTTCATTAACATTATTATTAACTAGAAGATTAGTAGAAAGAGGAACAGGAACTGGATGAACAGTTTACCCACCTTTATCTTCTACTTTATCTCATTCTGGTGCTTCAGTAGACCTTTCTATTTTCTCACTTCATTTAGCTGGTATCTCTTCTATTTTAGGTGCAGTAAATTTTATTTCTACAATTATTAATATACGAACCCCAGGAATATCTTTTGATAAAATACCTTTATTTGTATGATCTGTATTAATTACAGCAATTTTATTATTATTGTCTTTACCCGTATTAGCCGGAGCAATTACTATATTATTAACTGAT---------------------------------------------------------------------
>CNBRJ029-14
-ACTTTATATTTTATTTTTGGAGCTTGATCTAGAATAGTGGGAACATCACTTAGAATATTAATCCGAGCAGAATTAGGTTGCCCTAATGCTTTAATTGGGGATGATCAAATTTATAATGTAATTGTAACTGCTCATGCTTTTATTATAATTTTTTTTATAGTAATACCTATTATAATTGGAGGATTCGGGAACTGATTAGTTCCCCTTATATTAAGAGCGCCTGATATAGCTTTCCCTCGATTAAACAATATAAGATTTTGACTTCTTCCTCCTTCATTAACATTATTATTAACTAGAAGATTAGTAGAAAGAGGAACAGGAACTGGATGAACAGTTTACCCACCTTTATCTTCTACTTTATCTCATTCTGGTGCTTCAGTAGACCTTTCTATTTTCTCACTTCATTTAGCTGGTATCTCTTCTATTTTAGGTGCAGTAAATTTTATTTCTACAATTATTAATATACGAACCCCAGGAATATCTTTTGATAAAATACCTTTATTTGTATGATCTGTATTAATTACAGCAATTTTATTATTATTGTCTTTACCCGTATTAGCCGGAGCAATTACTATATTATTAACTGATCGA------------------------------------------------------------------
>CNBRJ035-14
-ACTTTATATTTTATTTTTGGAGCTTGATCTAGAATAGTGGGAACATCACTTAGAATATTAATCCGAGCAGAATTAGGTTGCCCTAATGCTTTAATTGGGGATGATCAAATTTATAATGTAATTGTAACTGCTCATGCTTTTATTATAATTTTTTTTATAGTAATACCTATTATAATTGGAGGATTCGGGAACTGATTAGTTCCCCTTATATTAAGAGCGCCTGATATAGCTTTCCCTCGATTAAACAATATAAGATTTTGACTTCTTCCTCCTTCATTAACATTATTATTAACTAGAAGATTAGTAGAAAGAGGAACAGGAACTGGATGAACAGTTTACCCACCTTTATCTTCTACTTTATCTCATTCTGGTGCTTCAGTAGACCTTTCTATTTTCTCACTTCATTTAGCTGGTATCTCTTCTATTTTAGGTGCAGTAAATTTTATTTCTACAATTATTAATATACGAACCCCAGGAATATCTTTTGATAAAATACCTTTATTTGTATGATCTGTATTAATTACAGCAATTTTATTATTATTGTCTTTACCCGTATTAGCCGGAGCAATTACTATATTATTAACTGATCGAAATTTAAAT---------------------------------------------------------
>CNBRJ042-14
-ACTTTATATTTTATTTTTGGAGCTTGATCTAGAATAGTGGGAACATCACTTAGAATATTAATCCGAGCAGAATTAGGTTGCCCTAATGCTTTAATTGGGGATGATCAAATTTATAATGTAATTGTAACTGCTCATGCTTTTATTATAATTTTTTTTATAGTAATACCTATTATAATTGGAGGATTCGGGAACTGATTAGTTCCCCTTATATTAAGAGCGCCTGATATAGCTTTCCCTCGATTAAACAATATAAGATTTTGACTTCTTCCTCCTTCATTAACATTATTATTAACTAGAAGATTAGTAGAAAGAGGAACAGGAACTGGATGAACAGTTTACCCACCTTTATCTTCTACTTTATCTCATTCTGGTGCTTCAGTAGACCTTTCTATTTTCTCACTTCATTTAGCTGGTATCTCTTCTATTTTAGGTGCAGTAAATTTTATTTCTACAATTATTAATATACGAACCCCAGGAATATCTTTTGATAAAATACCTTTATTTGTATGATCTGTATTAATTACAGCAATTTTATTATTATTGTCTTTACCCGTATTAGCCGGAGCAATTACTATATTATTAACTGAT---------------------------------------------------------------------
>CNBRJ047-14
-ACTTTATATTTTATTTTTGGAGCTTGATCTAGAATAGTGGGAACATCACTTAGAATATTAATCCGAGCAGAATTAGGTTGCCCTAATGCTTTAATTGGGGATGATCAAATTTATAATGTAATTGTAACTGCTCATGCTTTTATTATAATTTTTTTTATAGTAATACCTATTATAATTGGAGGATTCGGGAACTGATTAGTTCCCCTTATATTAAGAGCGCCTGATATAGCTTTCCCTCGATTAAACAATATAAGATTTTGACTTCTTCCTCCTTCATTAACATTATTATTAACTAGAAGATTAGTAGAAAGAGGAACAGGAACTGGATGAACAGTTTACCCACCTTTATCTTCTACTTTATCTCATTCTGGTGCTTCAGTAGACCTTTCTATTTTCTCACTTCATTTAGCTGGTATCTCTTCTATTTTAGGTGCAGTAAATTTTATTTCTACAATTATTAATATACGAACCCCAGGAATATCTTTTGATAAAATACCTTTATTTGTATGATCTGTATTAATTACAGCAATTTTATTATTATTGTCTTTACCCGTATTAGCCGGAGCAATTACTATATTATTAACTGAT---------------------------------------------------------------------
>CNBRJ069-14
-ACTTTATATTTTATTTTTGGAGCTTGATCTAGAATAGTGGGAACATCACTTAGAATATTAATCCGAGCAGAATTAGGTTGCCCTAATGCTTTAATTGGGGATGATCAAATTTATAATGTAATTGTAACTGCTCATGCTTTTATTATAATTTTTTTTATAGTAATACCTATTATAATTGGAGGATTCGGGAACTGATTAGTTCCCCTTATATTAAGAGCGCCTGATATAGCTTTCCCTCGATTAAACAATATAAGATTTTGACTTCTTCCTCCTTCATTAACATTATTATTAACTAGAAGATTAGTAGAAAGAGGAACAGGAACTGGATGAACAGTTTACCCACCTTTATCTTCTACTTTATCTCATTCTGGTGCTTCAGTAGACCTTTCTATTTTCTCACTTCATTTAGCTGGTATCTCTTCTATTTTAGGTGCAGTAAATTTTATTTCTACAATTATTAATATACGAACCCCAGGAATATCTTTTGATAAAATACCTTTATTTGTATGATCTGTATTAATTACAGCAATTTTATTATTATTGTCTTTACCCGTATTAGCCGGAGCAATTACTATATTATTAACTGAT---------------------------------------------------------------------
>CNBRJ074-14
-ACTTTATATTTTATTTTTGGAGCTTGATCTAGAATAGTGGGAACATCACTTAGAATATTAATCCGAGCAGAATTAGGTTGCCCTAATGCTTTAATTGGGGATGATCAAATTTATAATGTAATTGTAACTGCTCATGCTTTTATTATAATTTTTTTTATAGTAATACCTATTATAATTGGAGGATTCGGGAACTGATTAGTTCCCCTTATATTAAGAGCGCCTGATATAGCTTTCCCTCGATTAAACAATATAAGATTTTGACTTCTTCCTCCTTCATTAACATTATTATTAACTAGAAGATTAGTAGAAAGAGGAACAGGAACTGGATGAACAGTTTACCCACCTTTATCTTCTACTTTATCTCATTCTGGTGCTTCAGTAGACCTTTCTATTTTCTCACTTCATTTAGCTGGTATCTCTTCTATTTTAGGTGCAGTAAATTTTATTTCTACAATTATTAATATACGAACCCCAGGAATATCTTTTGATAAAATACCTTTATTTGTATGATCTGTATTAATTACAGCAATTTTATTATTATTGTCTTTACCCGTATTAGCCGGAGCAATTACTATATTATTAACTGATCGA------------------------------------------------------------------
>CNBRJ075-14
-ACTTTATATTTTATTTTTGGAGCTTGATCTAGAATAGTGGGAACATCACTTAGAATATTAATCCGAGCAGAATTAGGTTGCCCTAATGCTTTAATTGGGGATGATCAAATTTATAATGTAATTGTAACTGCTCATGCTTTTATTATAATTTTTTTTATAGTAATACCTATTATAATTGGAGGATTCGGGAACTGATTAGTTCCCCTTATATTAAGAGCGCCTGATATAGCTTTCCCTCGATTAAACAATATAAGATTTTGACTTCTTCCTCCTTCATTAACATTATTATTAACTAGAAGATTAGTAGAAAGAGGAACAGGAACTGGATGAACAGTTTACCCACCTTTATCTTCTACTTTATCTCATTCTGGTGCTTCAGTAGACCTTTCTATTTTCTCACTTCATTTAGCTGGTATCTCTTCTATTTTAGGTGCAGTAAATTTTATTTCTACAATTATTAATATACGAACCCCAGGAATATCTTTTGATAAAATACCTTTATTTGTATGATCTGTATTAATTACAGCAATTTTATTATTATTGTCTTTACCCGTATTAGCCGGAGCAATTACTATATTATTAACTGAT---------------------------------------------------------------------
>CNBRJ079-14
-ACTTTATATTTTATTTTTGGAGCTTGATCTAGAATAGTGGGAACATCACTTAGAATATTAATCCGAGCAGAATTAGGTTGCCCTAATGCTTTAATTGGGGATGATCAAATTTATAATGTAATTGTAACTGCTCATGCTTTTATTATAATTTTTTTTATAGTAATACCTATTATAATTGGAGGATTCGGGAACTGATTAGTTCCCCTTATATTAAGAGCGCCTGATATAGCTTTCCCTCGATTAAACAATATAAGATTTTGACTTCTTCCTCCTTCATTAACATTATTATTAACTAGAAGATTAGTAGAAAGAGGAACAGGAACTGGATGAACAGTTTACCCACCTTTATCTTCTACTTTATCTCATTCTGGTGCTTCAGTAGACCTTTCTATTTTCTCACTTCATTTAGCTGGTATCTCTTCTATTTTAGGTGCAGTAAATTTTATTTCTACAATTATTAATATACGAACCCCAGGAATATCTTTTGATAAAATACCTTTATTTGTATGATCTGTATTAATTACAGCAATTTTATTATTATTGTCTTTACCCGTATTAGCCGGAGCAATTACTATATTATTAACTGAT---------------------------------------------------------------------
>CNBRJ090-14
-ACTTTATATTTTATTTTTGGAGCTTGATCTAGAATAGTGGGAACATCACTTAGAATATTAATCCGAGCAGAATTAGGTTGCCCTAATGCTTTAATTGGGGATGATCAAATTTATAATGTAATTGTAACTGCTCATGCTTTTATTATAATTTTTTTTATAGTAATACCTATTATAATTGGAGGATTCGGGAACTGATTAGTTCCCCTTATATTAAGAGCGCCTGATATAGCTTTCCCTCGATTAAACAATATAAGATTTTGACTTCTTCCTCCTTCATTAACATTATTATTAACTAGAAGATTAGTAGAAAGAGGAACAGGAACTGGATGAACAGTTTACCCACCTTTATCTTCTACTTTATCTCATTCTGGTGCTTCAGTAGACCTTTCTATTTTCTCACTTCATTTAGCTGGTATCTCTTCTATTTTAGGTGCAGTAAATTTTATTTCTACAATTATTAATATACGAACCCCAGGAATATCTTTTGATAAAATACCTTTATTTGTATGATCTGTATTAATTACAGCAATTTTATTATTATTGTCTTTACCCGTATTAGCCGGA---------------------------------------------------------------------------------------------
>CNBRJ096-14
-ACTTTATATTTTATTTTTGGAGCTTGATCTAGAATAGTGGGAACATCACTTAGAATATTAATCCGAGCAGAATTAGGTTGCCCTAATGCTTTAATTGGGGATGATCAAATTTATAATGTAATTGTAACTGCTCATGCTTTTATTATAATTTTTTTTATAGTAATACCTATTATAATTGGAGGATTCGGGAACTGATTAGTTCCCCTTATATTAAGAGCGCCTGATATAGCTTTCCCTCGATTAAACAATATAAGATTTTGACTTCTTCCTCCTTCATTAACATTATTATTAACTAGAAGATTAGTAGAAAGAGGAACAGGAACTGGATGAACAGTTTACCCACCTTTATCTTCTACTTTATCTCATTCTGGTGCTTCAGTAGACCTTTCTATTTTCTCACTTCATTTAGCTGGTATCTCTTCTATTTTAGGTGCAGTAAATTTTATTTCTACAATTATTAATATACGAACCCCAGGAATATCTTTTGATAAAATACCTTTATTTGTATGATCTGTATTAATTACAGCAATTTTATTATTATTGTCTTTACCCGTA------------------------------------------------------------------------------------------------------
>CNBRJ097-14
-ACTTTATATTTTATTTTTGGAGCTTGATCTAGAATAGTGGGAACATCACTTAGAATATTAATCCGAGCAGAATTAGGTTGCCCTAATGCTTTAATTGGGGATGATCAAATTTATAATGTAATTGTAACTGCTCATGCTTTTATTATAATTTTTTTTATAGTAATACCTATTATAATTGGAGGATTCGGGAACTGATTAGTTCCCCTTATATTAAGAGCGCCTGATATAGCTTTCCCTCGATTAAACAATATAAGATTTTGACTTCTTCCTCCTTCATTAACATTATTATTAACTAGAAGATTAGTAGAAAGAGGAACAGGAACTGGATGAACAGTTTACCCACCTTTATCTTCTACTTTATCTCATTCTGGTGCTTCAGTAGACCTTTCTATTTTCTCACTTCATTTAGCTGGTATCTCTTCTATTTTAGGTGCAGTAAATTTTATTTCTACAATTATTAATATACGAACCCCAGGAATATCTTTTGATAAAATACCTTTATTTGTATGATCTGTATTAATTACAGCAATTTTATTATTATTGTCTTTACCCGTATTAGCCGGAGCAATTACTATATTATTAACTGAT---------------------------------------------------------------------
>CNBRJ100-14
-ACTTTATATTTTATTTTTGGAGCTTGATCTAGAATAGTGGGAACATCACTTAGAATATTAATCCGAGCAGAATTAGGTTGCCCTAATGCTTTAATTGGGGATGATCAAATTTATAATGTAATTGTAACTGCTCATGCTTTTATTATAATTTTTTTTATAGTAATACCTATTATAATTGGAGGATTCGGGAACTGATTAGTTCCCCTTATATTAAGAGCGCCTGATATAGCTTTCCCTCGATTAAACAATATAAGATTTTGACTTCTTCCTCCTTCATTAACATTATTATTAACTAGAAGATTAGTAGAAAGAGGAACAGGAACTGGATGAACAGTTTACCCACCTTTATCTTCTACTTTATCTCATTCTGGTGCTTCAGTAGACCTTTCTATTTTCTCACTTCATTTAGCTGGTATCTCTTCTATTTTAGGTGCAGTAAATTTTATTTCTACAATTATTAATATACGAACCCCAGGAATATCTTTTGATAAAATACCTTTATTTGTATGATCTGTATTAATTACAGCAATTTTATTATTATTGTCTTTACCCGTATTAGCCGGAGCAATTACTATA---------------------------------------------------------------------------------
>CNBRJ110-14
-ACTTTATATTTTATTTTTGGAGCTTGATCTAGAATAGTGGGAACATCACTTAGAATATTAATCCGAGCAGAATTAGGTTGCCCTAATGCTTTAATTGGGGATGATCAAATTTATAATGTAATTGTAACTGCTCATGCTTTTATTATAATTTTTTTTATAGTAATACCTATTATAATTGGAGGATTCGGGAACTGATTAGTTCCCCTTATATTAAGAGCGCCTGATATAGCTTTCCCTCGATTAAACAATATAAGATTTTGACTTCTTCCTCCTTCATTAACATTATTATTAACTAGAAGATTAGTAGAAAGAGGAACAGGAACTGGATGAACAGTTTACCCACCTTTATCTTCTACTTTATCTCATTCTGGTGCTTCAGTAGACCTTTCTATTTTCTCACTTCATTTAGCTGGTATCTCTTCTATTTTAGGTGCAGTAAATTTTATTTCTACAATTATTAATATACGAACCCCAGGAATATCTTTTGATAAAATACCTTTATTTGTATGATCTGTATTAATTACAGCAATTTTATTATTATTGTCTTTACCCGTATTAGCCGGAGCAATTACTATATTATTAACTGAT---------------------------------------------------------------------
>CNBRJ122-14
AACTTTATATTTTATTTTTGGAGCTTGATCTAGAATAGTGGGAACATCACTTAGAATATTAATCCGAGCAGAATTAGGTTGCCCTAATGCTTTAATTGGGGATGATCAAATTTATAATGTAATTGTAACTGCTCATGCTTTTATTATAATTTTTTTTATAGTAATACCTATTATAATTGGAGGATTCGGGAACTGATTAGTTCCCCTTATATTAAGAGCGCCTGATATAGCTTTCCCTCGATTAAACAATATAAGATTTTGACTTCTTCCTCCTTCATTAACATTATTATTAACTAGAAGATTAGTAGAAAGAGGAACAGGAACTGGATGAACAGTTTACCCACCTTTATCTTCTACTTTATCTCATTCTGGTGCTTCAGTAGACCTTTCTATTTTCTCACTTCATTTAGCTGGTATCTCTTCTATTTTAGGTGCAGTAAATTTTATTTCTACAATTATTAATATACGAACCCCAGGAATATCTTTTGATAAAATACCTTTATTTGTATGATCTGTATTAATTACAGCAATTTTATTATTATTGTCTTTACCCGTATTAGCCGGAGCAATTACTATATTATTAACTGATCGAAATTTAAAT---------------------------------------------------------
>CNBRJ125-14
-ACTTTATATTTTATTTTTGGAGCTTGATCTAGAATAGTGGGAACATCACTTAGAATATTAATCCGAGCAGAATTAGGTTGCCCTAATGCTTTAATTGGGGATGATCAAATTTATAATGTAATTGTAACTGCTCATGCTTTTATTATAATTTTTTTTATAGTAATACCTATTATAATTGGAGGATTCGGGAACTGATTAGTTCCCCTTATATTAAGAGCGCCTGATATAGCTTTCCCTCGATTAAACAATATAAGATTTTGACTTCTTCCTCCTTCATTAACATTATTATTAACTAGAAGATTAGTAGAAAGAGGAACAGGAACTGGATGAACAGTTTACCCACCTTTATCTTCTACTTTATCTCATTCTGGTGCTTCAGTAGACCTTTCTATTTTCTCACTTCATTTAGCTGGTATCTCTTCTATTTTAGGTGCAGTAAATTTTATTTCTACAATTATTAATATACGAACCCCAGGAATATCTTTTGATAAAATACCTTTATTTGTATGATCTGTATTAATTACAGCAATTTTATTATTATTGTCTTTACCCGTATTAGCCGGAGCAATTACTATA---------------------------------------------------------------------------------
>CNBRJ129-14
----------TTTATTTTTGGAGCTTGATCTAGAATAGTGGGAACATCACTTAGAATATTAATCCGAGCAGAATTAGGTTGCCCTAATGCTTTAATTGGGGATGATCAAATTTATAATGTAATTGTAACTGCTCATGCTTTTATTATAATTTTTTTTATAGTAATACCTATTATAATTGGAGGATTCGGGAACTGATTAGTTCCCCTTATATTAAGAGCGCCTGATATAGCTTTCCCTCGATTAAACAATATAAGATTTTGACTTCTTCCTCCTTCATTAACATTATTATTAACTAGAAGATTAGTAGAAAGAGGAACAGGAACTGGATGAACAGTTTACCCACCTTTATCTTCTACTTTATCTCATTCTGGTGCTTCAGTAGACCTTTCTATTTTCTCACTTCATTTAGCTGGTATCTCTTCTATTTTAGGTGCAGTAAATTTTATTTCTACAATTATTAATATACGAACCCCAGGAATATCTTTTGATAAAATACCTTTATTTGTATGATCTGTATTAATTACAGCAATTTTATTATTATTGTCTTTACCC---------------------------------------------------------------------------------------------------------
>CNBRJ147-14
-ACTTTATATTTTATTTTTGGAGCTTGATCTAGAATAGTGGGAACATCACTTAGAATATTAATCCGAGCAGAATTAGGTTGCCCTAATGCTTTAATTGGGGATGATCAAATTTATAATGTAATTGTAACTGCTCATGCTTTTATTATAATTTTTTTTATAGTAATACCTATTATAATTGGAGGATTCGGGAACTGATTAGTTCCCCTTATATTAAGAGCGCCTGATATAGCTTTCCCTCGATTAAACAATATAAGATTTTGACTTCTTCCTCCTTCATTAACATTATTATTAACTAGAAGATTAGTAGAAAGAGGAACAGGAACTGGATGAACAGTTTACCCACCTTTATCTTCTACTTTATCTCATTCTGGTGCTTCAGTAGACCTTTCTATTTTCTCACTTCATTTAGCTGGTATCTCTTCTATTTTAGGTGCAGTAAATTTTATTTCTACAATTATTAATATACGAACCCCAGGAATATCTTTTGATAAAATACCTTTATTTGTATGATCTGTATTAATTACAGCAATTTTATTATTATTGTCTTTACCCGTA------------------------------------------------------------------------------------------------------
>CNBRJ152-14
-ACTTTATATTTTATTTTTGGAGCTTGATCTAGAATAGTGGGAACATCACTTAGAATATTAATCCGAGCAGAATTAGGTTGCCCTAATGCTTTAATTGGGGATGATCAAATTTATAATGTAATTGTAACTGCTCATGCTTTTATTATAATTTTTTTTATAGTAATACCTATTATAATTGGAGGATTCGGGAACTGATTAGTTCCCCTTATATTAAGAGCGCCTGATATAGCTTTCCCTCGATTAAACAATATAAGATTTTGACTTCTTCCTCCTTCATTAACATTATTATTAACTAGAAGATTAGTAGAAAGAGGAACAGGAACTGGATGAACAGTTTACCCACCTTTATCTTCTACTTTATCTCATTCTGGTGCTTCAGTAGACCTTTCTATTTTCTCACTTCATTTAGCTGGTATCTCTTCTATTTTAGGTGCAGTAAATTTTATTTCTACAATTATTAATATACGAACCCCAGGAATATCTTTTGATAAAATACCTTTATTTGTATGATCTGTATTAATTACAGCAATTTTATTATTATTGTCTTTACCC---------------------------------------------------------------------------------------------------------
>CNBRJ184-14
-ACTTTATATTTTATTTTTGGAGCTTGATCTAGAATAGTGGGAACATCACTTAGAATATTAATCCGAGCAGAATTAGGTTGCCCTAATGCTTTAATTGGGGATGATCAAATTTATAATGTAATTGTAACTGCTCATGCTTTTATTATAATTTTTTTTATAGTAATACCTATTATAATTGGAGGATTCGGGAACTGATTAGTTCCCCTTATATTAAGAGCGCCTGATATAGCTTTCCCTCGATTAAACAATATAAGATTTTGACTTCTTCCTCCTTCATTAACATTATTATTAACTAGAAGATTAGTAGAAAGAGGAACAGGAACTGGATGAACAGTTTACCCACCTTTATCTTCTACTTTATCTCATTCTGGTGCTTCAGTAGACCTTTCTATTTTCTCACTTCATTTAGCTGGTATCTCTTCTATTTTAGGTGCAGTAAATTTTATTTCTACAATTATTAATATACGAACCCCAGGAATATCTTTTGATAAAATACCTTTATTTGTATGATCTGTATTAATTACAGCAATTTTATTATTATTGTCTTTACCCGTA------------------------------------------------------------------------------------------------------
>CNBRJ192-14
-ACTTTATATTTTATTTTTGGAGCTTGATCTAGAATAGTGGGAACATCACTTAGAATATTAATCCGAGCAGAATTAGGTTGCCCTAATGCTTTAATTGGGGATGATCAAATTTATAATGTAATTGTAACTGCTCATGCTTTTATTATAATTTTTTTTATAGTAATACCTATTATAATTGGAGGATTCGGGAACTGATTAGTTCCCCTTATATTAAGAGCGCCTGATATAGCTTTCCCTCGATTAAACAATATAAGATTTTGACTTCTTCCTCCTTCATTAACATTATTATTAACTAGAAGATTAGTAGAAAGAGGAACAGGAACTGGATGAACAGTTTACCCACCTTTATCTTCTACTTTATCTCATTCTGGTGCTTCAGTAGACCTTTCTATTTTCTCACTTCATTTAGCTGGTATCTCTTCTATTTTAGGTGCAGTAAATTTTATTTCTACAATTATTAATATACGAACCCCAGGAATATCTTTTGATAAAATACCTTTATTTGTATGATCTGTATTAATTACAGCAATTTTATTATTATTGTCTTTACCCGTA------------------------------------------------------------------------------------------------------
>CNBRK087-14
-ACTTTATATTTTATTTTTGGAGCTTGATCTAGAATAGTGGGAACATCACTTAGAATATTAATCCGAGCAGAATTAGGTTGCCCTAATGCTTTAATTGGGGATGATCAAATTTATAATGTAATTGTAACTGCTCATGCTTTTATTATAATTTTTTTTATAGTAATACCTATTATAATTGGAGGATTCGGGAACTGATTAGTTCCCCTTATATTAAGAGCGCCTGATATAGCTTTCCCTCGATTAAACAATATAAGATTTTGACTTCTTCCTCCTTCATTAACATTATTATTAACTAGAAGATTAGTAGAAAGAGGAACAGGAACTGGATGAACAGTTTACCCACCTTTATCTTCTACTTTATCTCATTCTGGTGCTTCAGTAGACCTTTCTATTTTCTCACTTCATTTAGCTGGTATCTCTTCTATTTTAGGTGCAGTAAATTTTATTTCTACAATTATTAATATACGAACCCCAGGAATATCTTTTGATAAAATACCTTTATTTGTATGATCTGTATTAATTACAGCAATTTTATTATTATTGTCTTTACCCGTA------------------------------------------------------------------------------------------------------
>CNBRK090-14
----------TTTATTTTTGGAGCTTGATCTAGAATAGTGGGAACATCACTTAGAATATTAATCCGAGCAGAATTAGGTTGCCCTAATGCTTTAATTGGGGATGATCAAATTTATAATGTAATTGTAACTGCTCATGCTTTTATTATAATTTTTTTTATAGTAATACCTATTATAATTGGAGGATTCGGGAACTGATTAGTTCCCCTTATATTAAGAGCGCCTGATATAGCTTTCCCTCGATTAAACAATATAAGATTTTGACTTCTTCCTCCTTCATTAACATTATTATTAACTAGAAGATTAGTAGAAAGAGGAACAGGAACTGGATGAACAGTTTACCCACCTTTATCTTCTACTTTATCTCATTCTGGTGCTTCAGTAGACCTTTCTATTTTCTCACTTCATTTAGCTGGTATCTCTTCTATTTTAGGTGCAGTAAATTTTATTTCTACAATTATTAATATACGAACCCCAGGAATATCTTTTGATAAAATACCTTTATTTGTATGATCTGTATTAATTACAGCAATTTTATTATTATTGTCTTTACCCGTATTAGCCGGAGCAATTACTATATTATTAACTGAT---------------------------------------------------------------------
>CNBRK091-14
-ACTTTATATTTTATTTTTGGAGCTTGATCTAGAATAGTGGGAACATCACTTAGAATATTAATCCGAGCAGAATTAGGTTGCCCTAATGCTTTAATTGGGGATGATCAAATTTATAATGTAATTGTAACTGCTCATGCTTTTATTATAATTTTTTTTATAGTAATACCTATTATAATTGGAGGATTCGGGAACTGATTAGTTCCCCTTATATTAAGAGCGCCTGATATAGCTTTCCCTCGATTAAACAATATAAGATTTTGACTTCTTCCTCCTTCATTAACATTATTATTAACTAGAAGATTAGTAGAAAGAGGAACAGGAACTGGATGAACAGTTTACCCACCTTTATCTTCTACTTTATCTCATTCTGGTGCTTCAGTAGACCTTTCTATTTTCTCACTTCATTTAGCTGGTATCTCTTCTATTTTAGGTGCAGTAAATTTTATTTCTACAATTATTAATATACGAACCCCAGGAATATCTTTTGATAAAATACCTTTATTTGTATGATCTGTATTAATTACAGCAATTTTATTATTATTGTCTTTACCCGTATTAGCCGGAGCAATTACTATA---------------------------------------------------------------------------------
>CNBRK092-14
-ACTTTATATTTTATTTTTGGAGCTTGATCTAGAATAGTGGGAACATCACTTAGAATATTAATCCGAGCAGAATTAGGTTGCCCTAATGCTTTAATTGGGGATGATCAAATTTATAATGTAATTGTAACTGCTCATGCTTTTATTATAATTTTTTTTATAGTAATACCTATTATAATTGGAGGATTCGGGAACTGATTAGTTCCCCTTATATTAAGAGCGCCTGATATAGCTTTCCCTCGATTAAACAATATAAGATTTTGACTTCTTCCTCCTTCATTAACATTATTATTAACTAGAAGATTAGTAGAAAGAGGAACAGGAACTGGATGAACAGTTTACCCACCTTTATCTTCTACTTTATCTCATTCTGGTGCTTCAGTAGACCTTTCTATTTTCTCACTTCATTTAGCTGGTATCTCTTCTATTTTAGGTGCAGTAAATTTTATTTCTACAATTATTAATATACGAACCCCAGGAATATCTTTTGATAAAATACCTTTATTTGTATGATCTGTATTAATTACAGCAATTTTATTATTATTGTCTTTACCCGTATTAGCCGGAGCAATTACTATATTATTAACTGAT---------------------------------------------------------------------
>CNBRK097-14
-ACTTTATATTTTATTTTTGGAGCTTGATCTAGAATAGTGGGAACATCACTTAGAATATTAATCCGAGCAGAATTAGGTTGCCCTAATGCTTTAATTGGGGATGATCAAATTTATAATGTAATTGTAACTGCTCATGCTTTTATTATAATTTTTTTTATAGTAATACCTATTATAATTGGAGGATTCGGGAACTGATTAGTTCCCCTTATATTAAGAGCGCCTGATATAGCTTTCCCTCGATTAAACAATATAAGATTTTGACTTCTTCCTCCTTCATTAACATTATTATTAACTAGAAGATTAGTAGAAAGAGGAACAGGAACTGGATGAACAGTTTACCCACCTTTATCTTCTACTTTATCTCATTCTGGTGCTTCAGTAGACCTTTCTATTTTCTCACTTCATTTAGCTGGTATCTCTTCTATTTTAGGTGCAGTAAATTTTATTTCTACAATTATTAATATACGAACCCCAGGAATATCTTTTGATAAAATACCTTTATTTGTATGATCTGTATTAATTACAGCAATTTTATTATTATTGTCTTTACCCGTATTAGCCGGAGCAATTACTATA---------------------------------------------------------------------------------
>CNBRK099-14
-ACTTTATATTTTATTTTTGGAGCTTGATCTAGAATAGTGGGAACATCACTTAGAATATTAATCCGAGCAGAATTAGGTTGCCCTAATGCTTTAATTGGGGATGATCAAATTTATAATGTAATTGTAACTGCTCATGCTTTTATTATAATTTTTTTTATAGTAATACCTATTATAATTGGAGGATTCGGGAACTGATTAGTTCCCCTTATATTAAGAGCGCCTGATATAGCTTTCCCTCGATTAAACAATATAAGATTTTGACTTCTTCCTCCTTCATTAACATTATTATTAACTAGAAGATTAGTAGAAAGAGGAACAGGAACTGGATGAACAGTTTACCCACCTTTATCTTCTACTTTATCTCATTCTGGTGCTTCAGTAGACCTTTCTATTTTCTCACTTCATTTAGCTGGTATCTCTTCTATTTTAGGTGCAGTAAATTTTATTTCTACAATTATTAATATACGAACCCCAGGAATATCTTTTGATAAAATACCTTTATTTGTATGATCTGTATTAATTACAGCAATTTTATTATTATTGTCTTTACCCGTATTAGCCGGA---------------------------------------------------------------------------------------------
>CNBRK100-14
----------TTTATTTTTGGAGCTTGATCTAGAATAGTGGGAACATCACTTAGAATATTAATCCGAGCAGAATTAGGTTGCCCTAATGCTTTAATTGGGGATGATCAAATTTATAATGTAATTGTAACTGCTCATGCTTTTATTATAATTTTTTTTATAGTAATACCTATTATAATTGGAGGATTCGGGAACTGATTAGTTCCCCTTATATTAAGAGCGCCTGATATAGCTTTCCCTCGATTAAACAATATAAGATTTTGACTTCTTCCTCCTTCATTAACATTATTATTAACTAGAAGATTAGTAGAAAGAGGAACAGGAACTGGATGAACAGTTTACCCACCTTTATCTTCTACTTTATCTCATTCTGGTGCTTCAGTAGACCTTTCTATTTTCTCACTTCATTTAGCTGGTATCTCTTCTATTTTAGGTGCAGTAAATTTTATTTCTACAATTATTAATATACGAACCCCAGGAATATCTTTTGATAAAATACCTTTATTTGTATGATCTGTATTAATTACAGCAATTTTATTATTATTGTCTTTACCCGTATTAGCCGGAGCAATTACTATATTATTAACTGAT---------------------------------------------------------------------
>CNBRK101-14
-ACTTTATATTTTATTTTTGGAGCTTGATCTAGAATAGTGGGAACATCACTTAGAATATTAATCCGAGCAGAATTAGGTTGCCCTAATGCTTTAATTGGGGATGATCAAATTTATAATGTAATTGTAACTGCTCATGCTTTTATTATAATTTTTTTTATAGTAATACCTATTATAATTGGAGGATTCGGGAACTGATTAGTTCCCCTTATATTAAGAGCGCCTGATATAGCTTTCCCTCGATTAAACAATATAAGATTTTGACTTCTTCCTCCTTCATTAACATTATTATTAACTAGAAGATTAGTAGAAAGAGGAACAGGAACTGGATGAACAGTTTACCCACCTTTATCTTCTACTTTATCTCATTCTGGTGCTTCAGTAGACCTTTCTATTTTCTCACTTCATTTAGCTGGTATCTCTTCTATTTTAGGTGCAGTAAATTTTATTTCTACAATTATTAATATACGAACCCCAGGAATATCTTTTGATAAAATACCTTTATTTGTATGATCTGTATTAATTACAGCAATTTTATTATTATTGTCTTTACCCGTATTAGCCGGAGCAATTACTATATTATTAACTGAT---------------------------------------------------------------------
>CNBRK102-14
-ACTTTATATTTTATTTTTGGAGCTTGATCTAGAATAGTGGGAACATCACTTAGAATATTAATCCGAGCAGAATTAGGTTGCCCTAATGCTTTAATTGGGGATGATCAAATTTATAATGTAATTGTAACTGCTCATGCTTTTATTATAATTTTTTTTATAGTAATACCTATTATAATTGGAGGATTCGGGAACTGATTAGTTCCCCTTATATTAAGAGCGCCTGATATAGCTTTCCCTCGATTAAACAATATAAGATTTTGACTTCTTCCTCCTTCATTAACATTATTATTAACTAGAAGATTAGTAGAAAGAGGAACAGGAACTGGATGAACAGTTTACCCACCTTTATCTTCTACTTTATCTCATTCTGGTGCTTCAGTAGACCTTTCTATTTTCTCACTTCATTTAGCTGGTATCTCTTCTATTTTAGGTGCAGTAAATTTTATTTCTACAATTATTAATATACGAACCCCAGGAATATCTTTTGATAAAATACCTTTATTTGTATGATCTGTATTAATTACAGCAATTTTATTATTATTGTCTTTACCCGTATTAGCCGGAGCAATTACTATATTATTAACTGAT---------------------------------------------------------------------
>CNBRK103-14
-------------------------------AGAATAGTGGGAACATCACTTAGAATATTAATCCGAGCAGAATTAGGTTGCCCTAATGCTTTAATTGGGGATGATCAAATTTATAATGTAATTGTAACTGCTCATGCTTTTATTATAATTTTTTTTATAGTAATACCTATTATAATTGGAGGATTCGGGAACTGATTAGTTCCCCTTATATTAAGAGCGCCTGATATAGCTTTCCCTCGATTAAACAATATAAGATTTTGACTTCTTCCTCCTTCATTAACATTATTATTAACTAGAAGATTAGTAGAAAGAGGAACAGGAACTGGATGAACAGTTTACCCACCTTTATCTTCTACTTTATCTCATTCTGGTGCTTCAGTAGACCTTTCTATTTTCTCACTTCATTTAGCTGGTATCTCTTCTATTTTAGGTGCAGTAAATTTTATTTCTACAATTATTAATATACGAACCCCAGGAATATCTTTTGATAAAATACCTTTATTTGTATGATCTGTATTAATTACAGCAATTTTATTATTATTGTCTTTACCCGTATTAGCCGGAGCAATTACTATA---------------------------------------------------------------------------------
>CNBRK105-14
-ACTTTATATTTTATTTTTGGAGCTTGATCTAGAATAGTGGGAACATCACTTAGAATATTAATCCGAGCAGAATTAGGTTGCCCTAATGCTTTAATTGGGGATGATCAAATTTATAATGTAATTGTAACTGCTCATGCTTTTATTATAATTTTTTTTATAGTAATACCTATTATAATTGGAGGATTCGGGAACTGATTAGTTCCCCTTATATTAAGAGCGCCTGATATAGCTTTCCCTCGATTAAACAATATAAGATTTTGACTTCTTCCTCCTTCATTAACATTATTATTAACTAGAAGATTAGTAGAAAGAGGAACAGGAACTGGATGAACAGTTTACCCACCTTTATCTTCTACTTTATCTCATTCTGGTGCTTCAGTAGACCTTTCTATTTTCTCACTTCATTTAGCTGGTATCTCTTCTATTTTAGGTGCAGTAAATTTTATTTCTACAATTATTAATATACGAACCCCAGGAATATCTTTTGATAAAATACCTTTATTTGTATGATCTGTATTAATTACAGCAATTTTATTATTATTGTCTTTACCCGTATTAGCCGGAGCAATTACTATATTATTAACT------------------------------------------------------------------------
>CNBRK106-14
-ACTTTATATTTTATTTTTGGAGCTTGATCTAGAATAGTGGGAACATCACTTAGAATATTAATCCGAGCAGAATTAGGTTGCCCTAATGCTTTAATTGGGGATGATCAAATTTATAATGTAATTGTAACTGCTCATGCTTTTATTATAATTTTTTTTATAGTAATACCTATTATAATTGGAGGATTCGGGAACTGATTAGTTCCCCTTATATTAAGAGCGCCTGATATAGCTTTCCCTCGATTAAACAATATAAGATTTTGACTTCTTCCTCCTTCATTAACATTATTATTAACTAGAAGATTAGTAGAAAGAGGAACAGGAACTGGATGAACAGTTTACCCACCTTTATCTTCTACTTTATCTCATTCTGGTGCTTCAGTAGACCTTTCTATTTTCTCACTTCATTTAGCTGGTATCTCTTCTATTTTAGGTGCAGTAAATTTTATTTCTACAATTATTAATATACGAACCCCAGGAATATCTTTTGATAAAATACCTTTATTTGTATGATCTGTATTAATTACAGCAATTTTATTATTATTGTCTTTACCCGTATTAGCCGGAGCAATTACTATATTATTAACTGAT---------------------------------------------------------------------
>CNBRK107-14
-ACTTTATATTTTATTTTTGGAGCTTGATCTAGAATAGTAGGAACATCACTTAGAATATTAATCCGGGCAGAATTAGGTTGCCCTAATGCTTTAATTGGGGATGATCAAATTTATAATGTAATTGTAACTGCTCATGCTTTTATTATAATTTTTTTTATAGTAATACCTATTATAATTGGAGGATTTGGGAACTGATTAGTTCCCCTTATATTAAGAGCACCTGATATGGCTTTCCCGCGATTAAACAATATAAGATTTTGACTTCTTCCTCCTTCATTAACATTATTATTAACTAGAAGATTAGTAGAAAGAGGAACAGGAACTGGATGAACAGTTTACCCGCCTTTATCTTCTACTTTGTCTCATTCTGGTGCTTCAGTAGACCTTTCTATTTTCTCACTTCATTTAGCTGGTATCTCTTCTATTTTAGGTGCAGTAAATTTTATTTCTACAATTATTAATATACGAGCCCCAGGAATATCTTTTGATAAAATACCTTTATTTGTATGATCTGTATTAATTACAGCAATTTTATTATTATTGTCTTTACCTGTATTAGCCGGAGCAATTACTATATTATTAACTGAT---------------------------------------------------------------------
>CNBRK108-14
-ACTTTATATTTTATTTTTGGAGCTTGATCTAGAATAGTGGGAACATCACTTAGAATATTAATCCGAGCAGAATTAGGTTGCCCTAATGCTTTAATTGGGGATGATCAAATTTATAATGTAATTGTAACTGCTCATGCTTTTATTATAATTTTTTTTATAGTAATACCTATTATAATTGGAGGATTCGGGAACTGATTAGTTCCCCTTATATTAAGAGCGCCTGATATAGCTTTCCCTCGATTAAACAATATAAGATTTTGACTTCTTCCTCCTTCATTAACATTATTATTAACTAGAAGATTAGTAGAAAGAGGAACAGGAACTGGATGAACAGTTTACCCACCTTTATCTTCTACTTTATCTCATTCTGGTGCTTCAGTAGACCTTTCTATTTTCTCACTTCATTTAGCTGGTATCTCTTCTATTTTAGGTGCAGTAAATTTTATTTCTACAATTATTAATATACGAACCCCAGGAATATCTTTTGATAAAATACCTTTATTTGTATGATCTGTATTAATTACAGCAATTTTATTATTATTGTCTTTACCCGTATTAGCCGGAGCAATTACTATATTATTAACTGAT---------------------------------------------------------------------
>CNBRK109-14
-------------ATTTTTGGAGCTTGATCTAGAATAGTGGGAACATCACTTAGAATATTAATCCGAGCAGAATTAGGTTGCCCTAATGCTTTAATTGGGGATGATCAAATTTATAATGTAATTGTAACTGCTCATGCTTTTATTATAATTTTTTTTATAGTAATACCTATTATAATTGGAGGATTCGGGAACTGATTAGTTCCCCTTATATTAAGAGCGCCTGATATAGCTTTCCCTCGATTAAACAATATAAGATTTTGACTTCTTCCTCCTTCATTAACATTATTATTAACTAGAAGATTAGTAGAAAGAGGAACAGGAACTGGATGAACAGTTTACCCACCTTTATCTTCTACTTTATCTCATTCTGGTGCTTCAGTAGACCTTTCTATTTTCTCACTTCATTTAGCTGGTATCTCTTCTATTTTAGGTGCAGTAAATTTTATTTCTACAATTATTAATATACGAACCCCAGGAATATCTTTTGATAAAATACCTTTATTTGTATGATCTGTATTAATTACAGCAATTTTATTATTATTGTCTTTACCCGTATTAGCC------------------------------------------------------------------------------------------------
>CNBRK112-14
-ACTTTATATTTTATTTTTGGAGCTTGATCTAGAATAGTGGGAACATCACTTAGAATATTAATCCGAGCAGAATTAGGTTGCCCTAATGCTTTAATTGGGGATGATCAAATTTATAATGTAATTGTAACTGCTCATGCTTTTATTATAATTTTTTTTATAGTAATACCTATTATAATTGGAGGATTCGGGAACTGATTAGTTCCCCTTATATTAAGAGCGCCTGATATAGCTTTCCCTCGATTAAACAATATAAGATTTTGACTTCTTCCTCCTTCATTAACATTATTATTAACTAGAAGATTAGTAGAAAGAGGAACAGGAACTGGATGAACAGTTTACCCACCTTTATCTTCTACTTTATCTCATTCTGGTGCTTCAGTAGACCTTTCTATTTTCTCACTTCATTTAGCTGGTATCTCTTCTATTTTAGGTGCAGTAAATTTTATTTCTACAATTATTAATATACGAACCCCAGGAATATCTTTTGATAAAATACCTTTATTTGTATGATCTGTATTAATTACAGCAATTTTATTATTATTGTCTTTACCCGTATTAGCCGGAGCAATTACTATA---------------------------------------------------------------------------------
>CNBRK113-14
-ACTTTATATTTTATTTTTGGAGCTTGATCTAGAATAGTGGGAACATCACTTAGAATATTAATCCGAGCAGAATTAGGTTGCCCTAATGCTTTAATTGGGGATGATCAAATTTATAATGTAATTGTAACTGCTCATGCTTTTATTATAATTTTTTTTATAGTAATACCTATTATAATTGGAGGATTCGGGAACTGATTAGTTCCCCTTATATTAAGAGCGCCTGATATAGCTTTCCCTCGATTAAACAATATAAGATTTTGACTTCTTCCTCCTTCATTAACATTATTATTAACTAGAAGATTAGTAGAAAGAGGAACAGGAACTGGATGAACAGTTTACCCACCTTTATCTTCTACTTTATCTCATTCTGGTGCTTCAGTAGACCTTTCTATTTTCTCACTTCATTTAGCTGGTATCTCTTCTATTTTAGGTGCAGTAAATTTTATTTCTACAATTATTAATATACGAACCCCAGGAATATCTTTTGATAAAATACCTTTATTTGTATGATCTGTATTAATTACAGCAATTTTATTATTATTGTCTTTACCCGTATTAGCCGGAGCAATTACTATATTATTAACTGATCGAAAT---------------------------------------------------------------
>CNBRK115-14
----------TTTATTTTTGGAGCTTGATCTAGAATAGTGGGAACATCACTTAGAATATTAATCCGAGCAGAATTAGGTTGCCCTAATGCTTTAATTGGGGATGATCAAATTTATAATGTAATTGTAACTGCTCATGCTTTTATTATAATTTTTTTTATAGTAATACCTATTATAATTGGAGGATTCGGGAACTGATTAGTTCCCCTTATATTAAGAGCGCCTGATATAGCTTTCCCTCGATTAAACAATATAAGATTTTGACTTCTTCCTCCTTCATTAACATTATTATTAACTAGAAGATTAGTAGAAAGAGGAACAGGAACTGGATGAACAGTTTACCCACCTTTATCTTCTACTTTATCTCATTCTGGTGCTTCAGTAGACCTTTCTATTTTCTCACTTCATTTAGCTGGTATCTCTTCTATTTTAGGTGCAGTAAATTTTATTTCTACAATTATTAATATACGAACCCCAGGAATATCTTTTGATAAAATACCTTTATTTGTATGATCTGTATTAATTACAGCAATTTTATTATTATTGTCTTTACCCGTATTAGCCGGA---------------------------------------------------------------------------------------------
>CNBRK117-14
-ACTTTATATTTTATTTTTGGAGCTTGATCTAGAATAGTGGGAACATCACTTAGAATATTAATCCGAGCAGAATTAGGTTGCCCTAATGCTTTAATTGGGGATGATCAAATTTATAATGTAATTGTAACTGCTCATGCTTTTATTATAATTTTTTTTATAGTAATACCTATTATAATTGGAGGATTCGGGAACTGATTAGTTCCCCTTATATTAAGAGCGCCTGATATAGCTTTCCCTCGATTAAACAATATAAGATTTTGACTTCTTCCTCCTTCATTAACATTATTATTAACTAGAAGATTAGTAGAAAGAGGAACAGGAACTGGATGAACAGTTTACCCACCTTTATCTTCTACTTTATCTCATTCTGGTGCTTCAGTAGACCTTTCTATTTTCTCACTTCATTTAGCTGGTATCTCTTCTATTTTAGGTGCAGTAAATTTTATTTCTACAATTATTAATATACGAACCCCAGGAATATCTTTTGATAAAATACCTTTATTTGTATGATCTGTATTAATTACAGCAATTTTATTATTATTGTCTTTACCCGTATTAGCCGGAGCAATTACTATATTATTAACTGAT---------------------------------------------------------------------
>CNBRK118-14
-ACTTTATATTTTATTTTTGGAGCTTGATCTAGAATAGTGGGAACATCACTTAGAATATTAATCCGAGCAGAATTAGGTTGCCCTAATGCTTTAATTGGGGATGATCAAATTTATAATGTAATTGTAACTGCTCATGCTTTTATTATAATTTTTTTTATAGTAATACCTATTATAATTGGAGGATTCGGGAACTGATTAGTTCCCCTTATATTAAGAGCGCCTGATATAGCTTTCCCTCGATTAAACAATATAAGATTTTGACTTCTTCCTCCTTCATTAACATTATTATTAACTAGAAGATTAGTAGAAAGAGGAACAGGAACTGGATGAACAGTTTACCCACCTTTATCTTCTACTTTATCTCATTCTGGTGCTTCAGTAGACCTTTCTATTTTCTCACTTCATTTAGCTGGTATCTCTTCTATTTTAGGTGCAGTAAATTTTATTTCTACAATTATTAATATACGAACCCCAGGAATATCTTTTGATAAAATACCTTTATTTGTATGATCTGTATTAATTACAGCAATTTTATTATTATTGTCTTTACCCGTATTAGCCGGAGCAATTACTATATTATTAACTGAT---------------------------------------------------------------------
>CNBRK119-14
-ACTTTATATTTTATTTTTGGAGCTTGATCTAGAATAGTGGGAACATCACTTAGAATATTAATCCGAGCAGAATTAGGTTGCCCTAATGCTTTAATTGGGGATGATCAAATTTATAATGTAATTGTAACTGCTCATGCTTTTATTATAATTTTTTTTATAGTAATACCTATTATAATTGGAGGATTCGGGAACTGATTAGTTCCCCTTATATTAAGAGCGCCTGATATAGCTTTCCCTCGATTAAACAATATAAGATTTTGACTTCTTCCTCCTTCATTAACATTATTATTAACTAGAAGATTAGTAGAAAGAGGAACAGGAACTGGATGAACAGTTTACCCACCTTTATCTTCTACTTTATCTCATTCTGGTGCTTCAGTAGACCTTTCTATTTTCTCACTTCATTTAGCTGGTATCTCTTCTATTTTAGGTGCAGTAAATTTTATTTCTACAATTATTAATATACGAACCCCAGGAATATCTTTTGATAAAATACCTTTATTTGTATGATCTGTATTAATTACAGCAATTTTATTATTATTGTCTTTACCCGTATTAGCCGGAGCAATTACTATATTATTAACTGATCGA------------------------------------------------------------------
>CNBRK120-14
----------TTTATTTTTGGAGCTTGATCTAGAATAGTGGGAACATCACTTAGAATATTAATCCGAGCAGAATTAGGTTGCCCTAATGCTTTAATTGGGGATGATCAAATTTATAATGTAATTGTAACTGCTCATGCTTTTATTATAATTTTTTTTATAGTAATACCTATTATAATTGGAGGATTCGGGAACTGATTAGTTCCCCTTATATTAAGAGCGCCTGATATAGCTTTCCCTCGATTAAACAATATAAGATTTTGACTTCTTCCTCCTTCATTAACATTATTATTAACTAGAAGATTAGTAGAAAGAGGAACAGGAACTGGATGAACAGTTTACCCACCTTTATCTTCTACTTTATCTCATTCTGGTGCTTCAGTAGACCTTTCTATTTTCTCACTTCATTTAGCTGGTATCTCTTCTATTTTAGGTGCAGTAAATTTTATTTCTACAATTATTAATATACGAACCCCAGGAATATCTTTTGATAAAATACCTTTATTTGTATGATCTGTATTAATTACAGCAATTTTATTATTATTGTCTTTACCCGTATTAGCCGGAGCAATTACTATATTATTAACTGAT---------------------------------------------------------------------
>CNBRK121-14
-ACTTTATATTTTATTTTTGGAGCTTGATCTAGAATAGTGGGAACATCACTTAGAATATTAATCCGAGCAGAATTAGGTTGCCCTAATGCTTTAATTGGGGATGATCAAATTTATAATGTAATTGTAACTGCTCATGCTTTTATTATAATTTTTTTTATAGTAATACCTATTATAATTGGAGGATTCGGGAACTGATTAGTTCCCCTTATATTAAGAGCGCCTGATATAGCTTTCCCTCGATTAAACAATATAAGATTTTGACTTCTTCCTCCTTCATTAACATTATTATTAACTAGAAGATTAGTAGAAAGAGGAACAGGAACTGGATGAACAGTTTACCCACCTTTATCTTCTACTTTATCTCATTCTGGTGCTTCAGTAGACCTTTCTATTTTCTCACTTCATTTAGCTGGTATCTCTTCTATTTTAGGTGCAGTAAATTTTATTTCTACAATTATTAATATACGAACCCCAGGAATATCTTTTGATAAAATACCTTTATTTGTATGATCTGTATTAATTACAGCAATTTTATTATTATTGTCTTTACCCGTATTAGCCGGAGCAATTACTATATTATTAACTGATCGA------------------------------------------------------------------
>CNBRK123-14
----------TTTATTTTTGGAGCTTGATCTAGAATAGTGGGAACATCACTTAGAATATTAATCCGAGCAGAATTAGGTTGCCCTAATGCTTTAATTGGGGATGATCAAATTTATAATGTAATTGTAACTGCTCATGCTTTTATTATAATTTTTTTTATAGTAATACCTATTATAATTGGAGGATTCGGGAACTGATTAGTTCCCCTTATATTAAGAGCGCCTGATATAGCTTTCCCTCGATTAAACAATATAAGATTTTGACTTCTTCCTCCTTCATTAACATTATTATTAACTAGAAGATTAGTAGAAAGAGGAACAGGAACTGGATGAACAGTTTACCCACCTTTATCTTCTACTTTATCTCATTCTGGTGCTTCAGTAGACCTTTCTATTTTCTCACTTCATTTAGCTGGTATCTCTTCTATTTTAGGTGCAGTAAATTTTATTTCTACAATTATTAATATACGAACCCCAGGAATATCTTTTGATAAAATACCTTTATTTGTATGATCTGTATTAATTACAGCAATTTTATTATTATTGTCTTTACCCGTATTAGCCGGA---------------------------------------------------------------------------------------------
>CNBRK124-14
----------TTTATTTTTGGAGCTTGATCTAGAATAGTGGGAACATCACTTAGAATATTAATCCGAGCAGAATTAGGTTGCCCTAATGCTTTAATTGGGGATGATCAAATTTATAATGTAATTGTAACTGCTCATGCTTTTATTATAATTTTTTTTATAGTAATACCTATTATAATTGGAGGATTCGGGAACTGATTAGTTCCCCTTATATTAAGAGCGCCTGATATAGCTTTCCCTCGATTAAACAATATAAGATTTTGACTTCTTCCTCCTTCATTAACATTATTATTAACTAGAAGATTAGTAGAAAGAGGAACAGGAACTGGATGAACAGTTTACCCACCTTTATCTTCTACTTTATCTCATTCTGGTGCTTCAGTAGACCTTTCTATTTTCTCACTTCATTTAGCTGGTATCTCTTCTATTTTAGGTGCAGTAAATTTTATTTCTACAATTATTAATATACGAACCCCAGGAATATCTTTTGATAAAATACCTTTATTTGTATGATCTGTATTAATTACAGCAATTTTATTATTATTGTCTTTACCCGTATTAGCCGGAGCAATTACTATATTATTAACTGAT---------------------------------------------------------------------
>CNBRK125-14
-ACTTTATATTTTATTTTTGGAGCTTGATCTAGAATAGTGGGAACATCACTTAGAATATTAATCCGAGCAGAATTAGGTTGCCCTAATGCTTTAATTGGGGATGATCAAATTTATAATGTAATTGTAACTGCTCATGCTTTTATTATAATTTTTTTTATAGTAATACCTATTATAATTGGAGGATTCGGGAACTGATTAGTTCCCCTTATATTAAGAGCGCCTGATATAGCTTTCCCTCGATTAAACAATATAAGATTTTGACTTCTTCCTCCTTCATTAACATTATTATTAACTAGAAGATTAGTAGAAAGAGGAACAGGAACTGGATGAACAGTTTACCCACCTTTATCTTCTACTTTATCTCATTCTGGTGCTTCAGTAGACCTTTCTATTTTCTCACTTCATTTAGCTGGTATCTCTTCTATTTTAGGTGCAGTAAATTTTATTTCTACAATTATTAATATACGAACCCCAGGAATATCTTTTGATAAAATACCTTTATTTGTATGATCTGTATTAATTACAGCAATTTTATTATTATTGTCTTTACCCGTATTAGCCGGAGCAATTACTATATTATTAACTGATCGA------------------------------------------------------------------
>CNBRK126-14
----------TTTATTTTTGGAGCTTGATCTAGAATAGTGGGAACATCACTTAGAATATTAATCCGAGCAGAATTAGGTTGCCCTAATGCTTTAATTGGGGATGATCAAATTTATAATGTAATTGTAACTGCTCATGCTTTTATTATAATTTTTTTTATAGTAATACCTATTATAATTGGAGGATTCGGGAACTGATTAGTTCCCCTTATATTAAGAGCGCCTGATATAGCTTTCCCTCGATTAAACAATATAAGATTTTGACTTCTTCCTCCTTCATTAACATTATTATTAACTAGAAGATTAGTAGAAAGAGGAACAGGAACTGGATGAACAGTTTACCCACCTTTATCTTCTACTTTATCTCATTCTGGTGCTTCAGTAGACCTTTCTATTTTCTCACTTCATTTAGCTGGTATCTCTTCTATTTTAGGTGCAGTAAATTTTATTTCTACAATTATTAATATACGAACCCCAGGAATATCTTTTGATAAAATACCTTTATTTGTATGATCTGTATTAATTACAGCAATTTTATTATTATTGTCTTTACCCGTATTAGCCGGAGCAATTACTATATTATTAACT------------------------------------------------------------------------
>CNBRK127-14
----------TTTATTTTTGGAGCTTGATCTAGAATAGTGGGAACATCACTTAGAATATTAATCCGAGCAGAATTAGGTTGCCCTAATGCTTTAATTGGGGATGATCAAATTTATAATGTAATTGTAACTGCTCATGCTTTTATTATAATTTTTTTTATAGTAATACCTATTATAATTGGAGGATTCGGGAACTGATTAGTTCCCCTTATATTAAGAGCGCCTGATATAGCTTTCCCTCGATTAAACAATATAAGATTTTGACTTCTTCCTCCTTCATTAACATTATTATTAACTAGAAGATTAGTAGAAAGAGGAACAGGAACTGGATGAACAGTTTACCCACCTTTATCTTCTACTTTATCTCATTCTGGTGCTTCAGTAGACCTTTCTATTTTCTCACTTCATTTAGCTGGTATCTCTTCTATTTTAGGTGCAGTAAATTTTATTTCTACAATTATTAATATACGAACCCCAGGAATATCTTTTGATAAAATACCTTTATTTGTATGATCTGTATTAATTACAGCAATTTTATTATTATTGTCTTTACCCGTATTAGCCGGAGCAATTACTATA---------------------------------------------------------------------------------
>CNBRK128-14
----------TTTATTTTTGGAGCTTGATCTAGAATAGTGGGAACATCACTTAGAATATTAATCCGAGCAGAATTAGGTTGCCCTAATGCTTTAATTGGGGATGATCAAATTTATAATGTAATTGTAACTGCTCATGCTTTTATTATAATTTTTTTTATAGTAATACCTATTATAATTGGAGGATTCGGGAACTGATTAGTTCCCCTTATATTAAGAGCGCCTGATATAGCTTTCCCTCGATTAAACAATATAAGATTTTGACTTCTTCCTCCTTCATTAACATTATTATTAACTAGAAGATTAGTAGAAAGAGGAACAGGAACTGGATGAACAGTTTACCCACCTTTATCTTCTACTTTATCTCATTCTGGTGCTTCAGTAGACCTTTCTATTTTCTCACTTCATTTAGCTGGTATCTCTTCTATTTTAGGTGCAGTAAATTTTATTTCTACAATTATTAATATACGAACCCCAGGAATATCTTTTGATAAAATACCTTTATTTGTATGATCTGTATTAATTACAGCAATTTTATTATTATTGTCTTTACCCGTATTAGCCGGAGCAATTACTATATTATTAACTGAT---------------------------------------------------------------------
>CNBRK130-14
-ACTTTATATTTTATTTTTGGAGCTTGATCTAGAATAGTGGGAACATCACTTAGAATATTAATCCGAGCAGAATTAGGTTGCCCTAATGCTTTAATTGGGGATGATCAAATTTATAATGTAATTGTAACTGCTCATGCTTTTATTATAATTTTTTTTATAGTAATACCTATTATAATTGGAGGATTCGGGAACTGATTAGTTCCCCTTATATTAAGAGCGCCTGATATAGCTTTCCCTCGATTAAACAATATAAGATTTTGACTTCTTCCTCCTTCATTAACATTATTATTAACTAGAAGATTAGTAGAAAGAGGAACAGGAACTGGATGAACAGTTTACCCACCTTTATCTTCTACTTTATCTCATTCTGGTGCTTCAGTAGACCTTTCTATTTTCTCACTTCATTTAGCTGGTATCTCTTCTATTTTAGGTGCAGTAAATTTTATTTCTACAATTATTAATATACGAACCCCAGGAATATCTTTTGATAAAATACCTTTATTTGTATGATCTGTATTAATTACAGCAATTTTATTATTATTGTCTTTACCCGTATTAGCCGGAGCAATTACTATATTATTAACT------------------------------------------------------------------------
>CNBRK131-14
-ACTTTATATTTTATTTTTGGAGCTTGATCTAGAATAGTGGGAACATCACTTAGAATATTAATCCGAGCAGAATTAGGTTGCCCTAATGCTTTAATTGGGGATGATCAAATTTATAATGTAATTGTAACTGCTCATGCTTTTATTATAATTTTTTTTATAGTAATACCTATTATAATTGGAGGATTCGGGAACTGATTAGTTCCCCTTATATTAAGAGCGCCTGATATAGCTTTCCCTCGATTAAACAATATAAGATTTTGACTTCTTCCTCCTTCATTAACATTATTATTAACTAGAAGATTAGTAGAAAGAGGAACAGGAACTGGATGAACAGTTTACCCACCTTTATCTTCTACTTTATCTCATTCTGGTGCTTCAGTAGACCTTTCTATTTTCTCACTTCATTTAGCTGGTATCTCTTCTATTTTAGGTGCAGTAAATTTTATTTCTACAATTATTAATATACGAACCCCAGGAATATCTTTTGATAAAATACCTTTATTTGTATGATCTGTATTAATTACAGCAATTTTATTATTATTGTCTTTACCCGTATTAGCCGGAGCAATTACTATA---------------------------------------------------------------------------------
>CNBRK132-14
-ACTTTATATTTTATTTTTGGAGCTTGATCTAGAATAGTGGGAACATCACTTAGAATATTAATCCGAGCAGAATTAGGTTGCCCTAATGCTTTAATTGGGGATGATCAAATTTATAATGTAATTGTAACTGCTCATGCTTTTATTATAATTTTTTTTATAGTAATACCTATTATAATTGGAGGATTCGGGAACTGATTAGTTCCCCTTATATTAAGAGCGCCTGATATAGCTTTCCCTCGATTAAACAATATAAGATTTTGACTTCTTCCTCCTTCATTAACATTATTATTAACTAGAAGATTAGTAGAAAGAGGAACAGGAACTGGATGAACAGTTTACCCACCTTTATCTTCTACTTTATCTCATTCTGGTGCTTCAGTAGACCTTTCTATTTTCTCACTTCATTTAGCTGGTATCTCTTCTATTTTAGGTGCAGTAAATTTTATTTCTACAATTATTAATATACGAACCCCAGGAATATCTTTTGATAAAATACCTTTATTTGTATGATCTGTATTAATTACAGCAATTTTATTATTATTGTCTTTACCCGTATTAGCCGGAGCAATTACTATATTATTAACT------------------------------------------------------------------------
>CNBRK133-14
-------------ATTTTTGGAGCTTGATCTAGAATAGTGGGAACATCACTTAGAATATTAATCCGAGCAGAATTAGGTTGCCCTAATGCTTTAATTGGGGATGATCAAATTTATAATGTAATTGTAACTGCTCATGCTTTTATTATAATTTTTTTTATAGTAATACCTATTATAATTGGAGGATTCGGGAACTGATTAGTTCCCCTTATATTAAGAGCGCCTGATATAGCTTTCCCTCGATTAAACAATATAAGATTTTGACTTCTTCCTCCTTCATTAACATTATTATTAACTAGAAGATTAGTAGAAAGAGGAACAGGAACTGGATGAACAGTTTACCCACCTTTATCTTCTACTTTATCTCATTCTGGTGCTTCAGTAGACCTTTCTATTTTCTCACTTCATTTAGCTGGTATCTCTTCTATTTTAGGTGCAGTAAATTTTATTTCTACAATTATTAATATACGAACCCCAGGAATATCTTTTGATAAAATACCTTTATTTGTATGATCTGTATTAATTACAGCAATTTTATTATTATTGTCTTTACCCGTATTAGCCGGAGCAATTACTATATTATTAACTGAT---------------------------------------------------------------------
>CNBRK135-14
-ACTTTATATTTTATTTTTGGAGCTTGATCTAGAATAGTGGGAACATCACTTAGAATATTAATCCGAGCAGAATTAGGTTGCCCTAATGCTTTAATTGGGGATGATCAAATTTATAATGTAATTGTAACTGCTCATGCTTTTATTATAATTTTTTTTATAGTAATACCTATTATAATTGGAGGATTCGGGAACTGATTAGTTCCCCTTATATTAAGAGCGCCTGATATAGCTTTCCCTCGATTAAACAATATAAGATTTTGACTTCTTCCTCCTTCATTAACATTATTATTAACTAGAAGATTAGTAGAAAGAGGAACAGGAACTGGATGAACAGTTTACCCACCTTTATCTTCTACTTTATCTCATTCTGGTGCTTCAGTAGACCTTTCTATTTTCTCACTTCATTTAGCTGGTATCTCTTCTATTTTAGGTGCAGTAAATTTTATTTCTACAATTATTAATATACGAACCCCAGGAATATCTTTTGATAAAATACCTTTATTTGTATGATCTGTATTAATTACAGCAATTTTATTATTATTGTCTTTACCCGTATTAGCCGGAGCAATTACTATATTATTAACTGAT---------------------------------------------------------------------
>CNBRK136-14
-ACTTTATATTTTATTTTTGGAGCTTGATCTAGAATAGTGGGAACATCACTTAGAATATTAATCCGAGCAGAATTAGGTTGCCCTAATGCTTTAATTGGGGATGATCAAATTTATAATGTAATTGTAACTGCTCATGCTTTTATTATAATTTTTTTTATAGTAATACCTATTATAATTGGAGGATTCGGGAACTGATTAGTTCCCCTTATATTAAGAGCGCCTGATATAGCTTTCCCTCGATTAAACAATATAAGATTTTGACTTCTTCCTCCTTCATTAACATTATTATTAACTAGAAGATTAGTAGAAAGAGGAACAGGAACTGGATGAACAGTTTACCCACCTTTATCTTCTACTTTATCTCATTCTGGTGCTTCAGTAGACCTTTCTATTTTCTCACTTCATTTAGCTGGTATCTCTTCTATTTTAGGTGCAGTAAATTTTATTTCTACAATTATTAATATACGAACCCCAGGAATATCTTTTGATAAAATACCTTTATTTGTATGATCTGTATTAATTACAGCAATTTTATTATTATTGTCTTTACCCGTATTAGCCGGA---------------------------------------------------------------------------------------------
>CNBRK137-14
-ACTTTATATTTTATTTTTGGAGCTTGATCTAGAATAGTGGGAACATCACTTAGAATATTAATCCGAGCAGAATTAGGTTGCCCTAATGCTTTAATTGGGGATGATCAAATTTATAATGTAATTGTAACTGCTCATGCTTTTATTATAATTTTTTTTATAGTAATACCTATTATAATTGGAGGATTCGGGAACTGATTAGTTCCCCTTATATTAAGAGCGCCTGATATAGCTTTCCCTCGATTAAACAATATAAGATTTTGACTTCTTCCTCCTTCATTAACATTATTATTAACTAGAAGATTAGTAGAAAGAGGAACAGGAACTGGATGAACAGTTTACCCACCTTTATCTTCTACTTTATCTCATTCTGGTGCTTCAGTAGACCTTTCTATTTTCTCACTTCATTTAGCTGGTATCTCTTCTATTTTAGGTGCAGTAAATTTTATTTCTACAATTATTAATATACGAACCCCAGGAATATCTTTTGATAAAATACCTTTATTTGTATGATCTGTATTAATTACAGCAATTTTATTATTATTGTCTTTACCCGTATTAGCCGGAGCAATTACTATATTATTAACTGAT---------------------------------------------------------------------
>CNBRK138-14
-ACTTTATATTTTATTTTTGGAGCTTGATCTAGAATAGTGGGAACATCACTTAGAATATTAATCCGAGCAGAATTAGGTTGCCCTAATGCTTTAATTGGGGATGATCAAATTTATAATGTAATTGTAACTGCTCATGCTTTTATTATAATTTTTTTTATAGTAATACCTATTATAATTGGAGGATTCGGGAACTGATTAGTTCCCCTTATATTAAGAGCGCCTGATATAGCTTTCCCTCGATTAAACAATATAAGATTTTGACTTCTTCCTCCTTCATTAACATTATTATTAACTAGAAGATTAGTAGAAAGAGGAACAGGAACTGGATGAACAGTTTACCCACCTTTATCTTCTACTTTATCTCATTCTGGTGCTTCAGTAGACCTTTCTATTTTCTCACTTCATTTAGCTGGTATCTCTTCTATTTTAGGTGCAGTAAATTTTATTTCTACAATTATTAATATACGAACCCCAGGAATATCTTTTGATAAAATACCTTTATTTGTATGATCTGTATTAATTACAGCAATTTTATTATTATTGTCTTTACCCGTATTAGCCGGAGCAATTACTATATTATTAACTGAT---------------------------------------------------------------------
>CNBRK139-14
-ACTTTATATTTTATTTTTGGAGCTTGATCTAGAATAGTGGGAACATCACTTAGAATATTAATCCGAGCAGAATTAGGTTGCCCTAATGCTTTAATTGGGGATGATCAAATTTATAATGTAATTGTAACTGCTCATGCTTTTATTATAATTTTTTTTATAGTAATACCTATTATAATTGGAGGATTCGGGAACTGATTAGTTCCCCTTATATTAAGAGCGCCTGATATAGCTTTCCCTCGATTAAACAATATAAGATTTTGACTTCTTCCTCCTTCATTAACATTATTATTAACTAGAAGATTAGTAGAAAGAGGAACAGGAACTGGATGAACAGTTTACCCACCTTTATCTTCTACTTTATCTCATTCTGGTGCTTCAGTAGACCTTTCTATTTTCTCACTTCATTTAGCTGGTATCTCTTCTATTTTAGGTGCAGTAAATTTTATTTCTACAATTATTAATATACGAACCCCAGGAATATCTTTTGATAAAATACCTTTATTTGTATGATCTGTATTAATTACAGCAATTTTATTATTATTGTCTTTACCCGTATTAGCCGGAGCAATTACTATATTATTAACTGATCGAAATTTAAATACT------------------------------------------------------
>CNBRK140-14
----------TTTATTTTTGGAGCTTGATCTAGAATAGTGGGAACATCACTTAGAATATTAATCCGAGCAGAATTAGGTTGCCCTAATGCTTTAATTGGGGATGATCAAATTTATAATGTAATTGTAACTGCTCATGCTTTTATTATAATTTTTTTTATAGTAATACCTATTATAATTGGAGGATTCGGGAACTGATTAGTTCCCCTTATATTAAGAGCGCCTGATATAGCTTTCCCTCGATTAAACAATATAAGATTTTGACTTCTTCCTCCTTCATTAACATTATTATTAACTAGAAGATTAGTAGAAAGAGGAACAGGAACTGGATGAACAGTTTACCCACCTTTATCTTCTACTTTATCTCATTCTGGTGCTTCAGTAGACCTTTCTATTTTCTCACTTCATTTAGCTGGTATCTCTTCTATTTTAGGTGCAGTAAATTTTATTTCTACAATTATTAATATACGAACCCCAGGAATATCTTTTGATAAAATACCTTTATTTGTATGATCTGTATTAATTACAGCAATTTTATTATTATTGTCTTTACCCGTATTAGCCGGAGCAATTACTATATTATTAACTGAT---------------------------------------------------------------------
>CNBRK142-14
-ACTTTATATTTTATTTTTGGAGCTTGATCTAGAATAGTGGGAACATCACTTAGAATATTAATCCGAGCAGAATTAGGTTGCCCTAATGCTTTAATTGGGGATGATCAAATTTATAATGTAATTGTAACTGCTCATGCTTTTATTATAATTTTTTTTATAGTAATACCTATTATAATTGGAGGATTCGGGAACTGATTAGTTCCCCTTATATTAAGAGCGCCTGATATAGCTTTCCCTCGATTAAACAATATAAGATTTTGACTTCTTCCTCCTTCATTAACATTATTATTAACTAGAAGATTAGTAGAAAGAGGAACAGGAACTGGATGAACAGTTTACCCACCTTTATCTTCTACTTTATCTCATTCTGGTGCTTCAGTAGACCTTTCTATTTTCTCACTTCATTTAGCTGGTATCTCTTCTATTTTAGGTGCAGTAAATTTTATTTCTACAATTATTAATATACGAACCCCAGGAATATCTTTTGATAAAATACCTTTATTTGTATGATCTGTATTAATTACAGCAATTTTATTATTATTGTCTTTACCCGTATTAGCCGGAGCAATTACTATA---------------------------------------------------------------------------------
>CNBRK144-14
-ACTTTATATTTTATTTTTGGAGCTTGATCTAGAATAGTGGGAACATCACTTAGAATATTAATCCGAGCAGAATTAGGTTGCCCTAATGCTTTAATTGGGGATGATCAAATTTATAATGTAATTGTAACTGCTCATGCTTTTATTATAATTTTTTTTATAGTAATACCTATTATAATTGGAGGATTCGGGAACTGATTAGTTCCCCTTATATTAAGAGCGCCTGATATAGCTTTCCCTCGATTAAACAATATAAGATTTTGACTTCTTCCTCCTTCATTAACATTATTATTAACTAGAAGATTAGTAGAAAGAGGAACAGGAACTGGATGAACAGTTTACCCACCTTTATCTTCTACTTTATCTCATTCTGGTGCTTCAGTAGACCTTTCTATTTTCTCACTTCATTTAGCTGGTATCTCTTCTATTTTAGGTGCAGTAAATTTTATTTCTACAATTATTAATATACGAACCCCAGGAATATCTTTTGATAAAATACCTTTATTTGTATGATCTGTATTAATTACAGCAATTTTATTATTATTGTCTTTACCCGTATTAGCCGGAGCAATTACTATATTATTAACTGATCGA------------------------------------------------------------------
>CNBRK147-14
-ACTTTATATTTTATTTTTGGAGCTTGATCTAGAATAGTGGGAACATCACTTAGAATATTAATCCGAGCAGAATTAGGTTGCCCTAATGCTTTAATTGGGGATGATCAAATTTATAATGTAATTGTAACTGCTCATGCTTTTATTATAATTTTTTTTATAGTAATACCTATTATAATTGGAGGATTCGGGAACTGATTAGTTCCCCTTATATTAAGAGCGCCTGATATAGCTTTCCCTCGATTAAACAATATAAGATTTTGACTTCTTCCTCCTTCATTAACATTATTATTAACTAGAAGATTAGTAGAAAGAGGAACAGGAACTGGATGAACAGTTTACCCACCTTTATCTTCTACTTTATCTCATTCTGGTGCTTCAGTAGACCTTTCTATTTTCTCACTTCATTTAGCTGGTATCTCTTCTATTTTAGGTGCAGTAAATTTTATTTCTACAATTATTAATATACGAACCCCAGGAATATCTTTTGATAAAATACCTTTATTTGTATGATCTGTATTAATTACAGCAATTTTATTATTATTGTCTTTACCCGTATTAGCCGGAGCAATTACTATATTATTAACTGAT---------------------------------------------------------------------
>CNBRK149-14
-ACTTTATATTTTATTTTTGGAGCTTGATCTAGAATAGTGGGAACATCACTTAGAATATTAATCCGAGCAGAATTAGGTTGCCCTAATGCTTTAATTGGGGATGATCAAATTTATAATGTAATTGTAACTGCTCATGCTTTTATTATAATTTTTTTTATAGTAATACCTATTATAATTGGAGGATTCGGGAACTGATTAGTTCCCCTTATATTAAGAGCGCCTGATATAGCTTTCCCTCGATTAAACAATATAAGATTTTGACTTCTTCCTCCTTCATTAACATTATTATTAACTAGAAGATTAGTAGAAAGAGGAACAGGAACTGGATGAACAGTTTACCCACCTTTATCTTCTACTTTATCTCATTCTGGTGCTTCAGTAGACCTTTCTATTTTCTCACTTCATTTAGCTGGTATCTCTTCTATTTTAGGTGCAGTAAATTTTATTTCTACAATTATTAATATACGAACCCCAGGAATATCTTTTGATAAAATACCTTTATTTGTATGATCTGTATTAATTACAGCAATTTTATTATTATTGTCTTTACCCGTATTAGCCGGAGCAATTACTATATTATTAACTGAT---------------------------------------------------------------------
>CNBRK151-14
-ACTTTATATTTTATTTTTGGAGCTTGATCTAGAATAGTGGGAACATCACTTAGAATATTAATCCGAGCAGAATTAGGTTGCCCTAATGCTTTAATTGGGGATGATCAAATTTATAATGTAATTGTAACTGCTCATGCTTTTATTATAATTTTTTTTATAGTAATACCTATTATAATTGGAGGATTCGGGAACTGATTAGTTCCCCTTATATTAAGAGCGCCTGATATAGCTTTCCCTCGATTAAACAATATAAGATTTTGACTTCTTCCTCCTTCATTAACATTATTATTAACTAGAAGATTAGTAGAAAGAGGAACAGGAACTGGATGAACAGTTTACCCACCTTTATCTTCTACTTTATCTCATTCTGGTGCTTCAGTAGACCTTTCTATTTTCTCACTTCATTTAGCTGGTATCTCTTCTATTTTAGGTGCAGTAAATTTTATTTCTACAATTATTAATATACGAACCCCAGGAATATCTTTTGATAAAATACCTTTATTTGTATGATCTGTATTAATTACAGCAATTTTATTATTATTGTCTTTACCCGTATTAGCCGGAGCAATTACTATATTATTAACTGAT---------------------------------------------------------------------
>CNBRK154-14
-ACTTTATATTTTATTTTTGGAGCTTGATCTAGAATAGTAGGAACATCACTTAGAATATTAATCCGGGCAGAATTAGGTTGCCCTAATGCTTTAATTGGGGATGATCAAATTTATAATGTAATTGTAACTGCTCATGCTTTTATTATAATTTTTTTTATAGTAATACCTATTATAATTGGAGGATTTGGGAACTGATTAGTTCCCCTTATATTAAGAGCACCTGATATGGCTTTCCCGCGATTAAACAATATAAGATTTTGACTTCTTCCTCCTTCATTAACATTATTATTAACTAGAAGATTAGTAGAAAGAGGAACAGGAACTGGATGAACAGTTTACCCGCCTTTATCTTCTACTTTGTCTCATTCTGGTGCTTCAGTAGACCTTTCTATTTTCTCACTTCATTTAGCTGGTATCTCTTCTATTTTAGGTGCAGTAAATTTTATTTCTACAATTATTAATATACGAGCCCCAGGAATATCTTTTGATAAAATACCTTTATTTGTATGATCTGTATTAATTACAGCAATTTTATTATTATTGTCTTTACCTGTATTAGCCGGAGCAATTACTATA---------------------------------------------------------------------------------
>CNBRK155-14
-ACTTTATATTTTATTTTTGGAGCTTGATCTAGAATAGTGGGAACATCACTTAGAATATTAATCCGAGCAGAATTAGGTTGCCCTAATGCTTTAATTGGGGATGATCAAATTTATAATGTAATTGTAACTGCTCATGCTTTTATTATAATTTTTTTTATAGTAATACCTATTATAATTGGAGGATTCGGGAACTGATTAGTTCCCCTTATATTAAGAGCGCCTGATATAGCTTTCCCTCGATTAAACAATATAAGATTTTGACTTCTTCCTCCTTCATTAACATTATTATTAACTAGAAGATTAGTAGAAAGAGGAACAGGAACTGGATGAACAGTTTACCCACCTTTATCTTCTACTTTATCTCATTCTGGTGCTTCAGTAGACCTTTCTATTTTCTCACTTCATTTAGCTGGTATCTCTTCTATTTTAGGTGCAGTAAATTTTATTTCTACAATTATTAATATACGAACCCCAGGAATATCTTTTGATAAAATACCTTTATTTGTATGATCTGTATTAATTACAGCAATTTTATTATTATTGTCTTTACCCGTATTAGCCGGAGCAATTACTATATTATTAACTGATCGA------------------------------------------------------------------
>CNBRK156-14
-ACTTTATATTTTATTTTTGGAGCTTGATCTAGAATAGTGGGAACATCACTTAGAATATTAATCCGAGCAGAATTAGGTTGCCCTAATGCTTTAATTGGGGATGATCAAATTTATAATGTAATTGTAACTGCTCATGCTTTTATTATAATTTTTTTTATAGTAATACCTATTATAATTGGAGGATTCGGGAACTGATTAGTTCCCCTTATATTAAGAGCGCCTGATATAGCTTTCCCTCGATTAAACAATATAAGATTTTGACTTCTTCCTCCTTCATTAACATTATTATTAACTAGAAGATTAGTAGAAAGAGGAACAGGAACTGGATGAACAGTTTACCCACCTTTATCTTCTACTTTATCTCATTCTGGTGCTTCAGTAGACCTTTCTATTTTCTCACTTCATTTAGCTGGTATCTCTTCTATTTTAGGTGCAGTAAATTTTATTTCTACAATTATTAATATACGAACCCCAGGAATATCTTTTGATAAAATACCTTTATTTGTATGATCTGTATTAATTACAGCAATTTTATTATTATTGTCTTTACCCGTATTAGCCGGAGCAATTACTATATTATTA---------------------------------------------------------------------------
>CNBRK157-14
-ACTTTATATTTTATTTTTGGAGCTTGATCTAGAATAGTAGGAACATCACTTAGAATATTAATCCGGGCAGAATTAGGTTGCCCTAATGCTTTAATTGGGGATGATCAAATTTATAATGTAATTGTAACTGCTCATGCTTTTATTATAATTTTTTTTATAGTAATACCTATTATAATTGGAGGATTTGGGAACTGATTAGTTCCCCTTATATTAAGAGCACCTGATATGGCTTTCCCGCGATTAAACAATATAAGATTTTGACTTCTTCCTCCTTCATTAACATTATTATTAACTAGAAGATTAGTAGAAAGAGGAACAGGAACTGGATGAACAGTTTACCCGCCTTTATCTTCTACTTTGTCTCATTCTGGTGCTTCAGTAGACCTTTCTATTTTCTCACTTCATTTAGCTGGTATCTCTTCTATTTTAGGTGCAGTAAATTTTATTTCTACAATTATTAATATACGAGCCCCAGGAATATCTTTTGATAAAATACCTTTATTTGTATGATCTGTATTAATTACAGCAATTTTATTATTATTGTCTTTACCTGTATTAGCCGGAGCAATTACTATA---------------------------------------------------------------------------------
>CNBRK158-14
----------TTTATTTTTGGAGCTTGATCTAGAATAGTGGGAACATCACTTAGAATATTAATCCGAGCAGAATTAGGTTGCCCTAATGCTTTAATTGGGGATGATCAAATTTATAATGTAATTGTAACTGCTCATGCTTTTATTATAATTTTTTTTATAGTAATACCTATTATAATTGGAGGATTCGGGAACTGATTAGTTCCCCTTATATTAAGAGCGCCTGATATAGCTTTCCCTCGATTAAACAATATAAGATTTTGACTTCTTCCTCCTTCATTAACATTATTATTAACTAGAAGATTAGTAGAAAGAGGAACAGGAACTGGATGAACAGTTTACCCACCTTTATCTTCTACTTTATCTCATTCTGGTGCTTCAGTAGACCTTTCTATTTTCTCACTTCATTTAGCTGGTATCTCTTCTATTTTAGGTGCAGTAAATTTTATTTCTACAATTATTAATATACGAACCCCAGGAATATCTTTTGATAAAATACCTTTATTTGTATGATCTGTATTAATTACAGCAATTTTATTATTATTGTCTTTACCCGTATTAGCCGGAGCAATTACTATATTATTAACTGAT---------------------------------------------------------------------
>CNBRK159-14
-ACTTTATATTTTATTTTTGGAGCTTGATCTAGAATAGTGGGAACATCACTTAGAATATTAATCCGAGCAGAATTAGGTTGCCCTAATGCTTTAATTGGGGATGATCAAATTTATAATGTAATTGTAACTGCTCATGCTTTTATTATAATTTTTTTTATAGTAATACCTATTATAATTGGAGGATTCGGGAACTGATTAGTTCCCCTTATATTAAGAGCGCCTGATATAGCTTTCCCTCGATTAAACAATATAAGATTTTGACTTCTTCCTCCTTCATTAACATTATTATTAACTAGAAGATTAGTAGAAAGAGGAACAGGAACTGGATGAACAGTTTACCCACCTTTATCTTCTACTTTATCTCATTCTGGTGCTTCAGTAGACCTTTCTATTTTCTCACTTCATTTAGCTGGTATCTCTTCTATTTTAGGTGCAGTAAATTTTATTTCTACAATTATTAATATACGAACCCCAGGAATATCTTTTGATAAAATACCTTTATTTGTATGATCTGTATTAATTACAGCAATTTTATTATTATTGTCTTTACCCGTATTAGCCGGAGCAATTACTATATTATTAACTGAT---------------------------------------------------------------------
>CNBRK161-14
-ACTTTATATTTTATTTTTGGAGCTTGATCTAGAATAGTGGGAACATCACTTAGAATATTAATCCGAGCAGAATTAGGTTGCCCTAATGCTTTAATTGGGGATGATCAAATTTATAATGTAATTGTAACTGCTCATGCTTTTATTATAATTTTTTTTATAGTAATACCTATTATAATTGGAGGATTCGGGAACTGATTAGTTCCCCTTATATTAAGAGCGCCTGATATAGCTTTCCCTCGATTAAACAATATAAGATTTTGACTTCTTCCTCCTTCATTAACATTATTATTAACTAGAAGATTAGTAGAAAGAGGAACAGGAACTGGATGAACAGTTTACCCACCTTTATCTTCTACTTTATCTCATTCTGGTGCTTCAGTAGACCTTTCTATTTTCTCACTTCATTTAGCTGGTATCTCTTCTATTTTAGGTGCAGTAAATTTTATTTCTACAATTATTAATATACGAACCCCAGGAATATCTTTTGATAAAATACCTTTATTTGTATGATCTGTATTAATTACAGCAATTTTATTATTATTGTCTTTACCCGTATTAGCCGGAGCAATTACTATATTATTAACTGAT---------------------------------------------------------------------
>CNBRK162-14
-ACTTTATATTTTATTTTTGGAGCTTGATCTAGAATAGTGGGAACATCACTTAGAATATTAATCCGAGCAGAATTAGGTTGCCCTAATGCTTTAATTGGGGATGATCAAATTTATAATGTAATTGTAACTGCTCATGCTTTTATTATAATTTTTTTTATAGTAATACCTATTATAATTGGAGGATTCGGGAACTGATTAGTTCCCCTTATATTAAGAGCGCCTGATATAGCTTTCCCTCGATTAAACAATATAAGATTTTGACTTCTTCCTCCTTCATTAACATTATTATTAACTAGAAGATTAGTAGAAAGAGGAACAGGAACTGGATGAACAGTTTACCCACCTTTATCTTCTACTTTATCTCATTCTGGTGCTTCAGTAGACCTTTCTATTTTCTCACTTCATTTAGCTGGTATCTCTTCTATTTTAGGTGCAGTAAATTTTATTTCTACAATTATTAATATACGAACCCCAGGAATATCTTTTGATAAAATACCTTTATTTGTATGATCTGTATTAATTACAGCAATTTTATTATTATTGTCTTTACCCGTATTAGCCGGAGCAATTACTATA---------------------------------------------------------------------------------
>CNBRK163-14
-ACTTTATATTTTATTTTTGGAGCTTGATCTAGAATAGTGGGAACATCACTTAGAATATTAATCCGAGCAGAATTAGGTTGCCCTAATGCTTTAATTGGGGATGATCAAATTTATAATGTAATTGTAACTGCTCATGCTTTTATTATAATTTTTTTTATAGTAATACCTATTATAATTGGAGGATTCGGGAACTGATTAGTTCCCCTTATATTAAGAGCGCCTGATATAGCTTTCCCTCGATTAAACAATATAAGATTTTGACTTCTTCCTCCTTCATTAACATTATTATTAACTAGAAGATTAGTAGAAAGAGGAACAGGAACTGGATGAACAGTTTACCCACCTTTATCTTCTACTTTATCTCATTCTGGTGCTTCAGTAGACCTTTCTATTTTCTCACTTCATTTAGCTGGTATCTCTTCTATTTTAGGTGCAGTAAATTTTATTTCTACAATTATTAATATACGAACCCCAGGAATATCTTTTGATAAAATACCTTTATTTGTATGATCTGTATTAATTACAGCAATTTTATTATTATTGTCTTTACCCGTATTAGCCGGAGCAATTACTATATTATTAACTGAT---------------------------------------------------------------------
>CNBRK164-14
----------TTTATTTTTGGAGCTTGATCTAGAATAGTGGGAACATCACTTAGAATATTAATCCGAGCAGAATTAGGTTGCCCTAATGCTTTAATTGGGGATGATCAAATTTATAATGTAATTGTAACTGCTCATGCTTTTATTATAATTTTTTTTATAGTAATACCTATTATAATTGGAGGATTCGGGAACTGATTAGTTCCCCTTATATTAAGAGCGCCTGATATAGCTTTCCCTCGATTAAACAATATAAGATTTTGACTTCTTCCTCCTTCATTAACATTATTATTAACTAGAAGATTAGTAGAAAGAGGAACAGGAACTGGATGAACAGTTTACCCACCTTTATCTTCTACTTTATCTCATTCTGGTGCTTCAGTAGACCTTTCTATTTTCTCACTTCATTTAGCTGGTATCTCTTCTATTTTAGGTGCAGTAAATTTTATTTCTACAATTATTAATATACGAACCCCAGGAATATCTTTTGATAAAATACCTTTATTTGTATGATCTGTATTAATTACAGCAATTTTATTATTATTGTCTTTACCCGTA------------------------------------------------------------------------------------------------------
>CNBRK165-14
-ACTTTATATTTTATTTTTGGAGCTTGATCTAGAATAGTGGGAACATCACTTAGAATATTAATCCGAGCAGAATTAGGTTGCCCTAATGCTTTAATTGGGGATGATCAAATTTATAATGTAATTGTAACTGCTCATGCTTTTATTATAATTTTTTTTATAGTAATACCTATTATAATTGGAGGATTCGGGAACTGATTAGTTCCCCTTATATTAAGAGCGCCTGATATAGCTTTCCCTCGATTAAACAATATAAGATTTTGACTTCTTCCTCCTTCATTAACATTATTATTAACTAGAAGATTAGTAGAAAGAGGAACAGGAACTGGATGAACAGTTTACCCACCTTTATCTTCTACTTTATCTCATTCTGGTGCTTCAGTAGACCTTTCTATTTTCTCACTTCATTTAGCTGGTATCTCTTCTATTTTAGGTGCAGTAAATTTTATTTCTACAATTATTAATATACGAACCCCAGGAATATCTTTTGATAAAATACCTTTATTTGTATGATCTGTATTAATTACAGCAATTTTATTATTATTGTCTTTACCCGTATTAGCCGGA---------------------------------------------------------------------------------------------
>CNBRK166-14
AACTTTATATTTTATTTTTGGAGCTTGATCTAGAATAGTGGGAACATCACTTAGAATATTAATCCGAGCAGAATTAGGTTGCCCTAATGCTTTAATTGGGGATGATCAAATTTATAATGTAATTGTAACTGCTCATGCTTTTATTATAATTTTTTTTATAGTAATACCTATTATAATTGGAGGATTCGGGAACTGATTAGTTCCCCTTATATTAAGAGCGCCTGATATAGCTTTCCCTCGATTAAACAATATAAGATTTTGACTTCTTCCTCCTTCATTAACATTATTATTAACTAGAAGATTAGTAGAAAGAGGAACAGGAACTGGATGAACAGTTTACCCACCTTTATCTTCTACTTTATCTCATTCTGGTGCTTCAGTAGACCTTTCTATTTTCTCACTTCATTTNGCTGGTATCTCTTCTATTTTAGGTGCAGTAAATTTTATTTCTACAATTATTAATATACGAACCCCAGGAATATCTTTTGATAAAATACCTTTATTTGTATGATCTGTATTAATTACAGCAATTTTATTATTATTGTCTTTACCCGTATTAGCCGGAGCAATTACTATATTATTAACTGATCGAAATTTAAAT---------------------------------------------------------
>CNBRK168-14
-ACTTTATATTTTATTTTTGGAGCTTGATCTAGAATAGTGGGAACATCACTTAGAATATTAATCCGAGCAGAATTAGGTTGCCCTAATGCTTTAATTGGGGATGATCAAATTTATAATGTAATTGTAACTGCTCATGCTTTTATTATAATTTTTTTTATAGTAATACCTATTATAATTGGAGGATTCGGGAACTGATTAGTTCCCCTTATATTAAGAGCGCCTGATATAGCTTTCCCTCGATTAAACAATATAAGATTTTGACTTCTTCCTCCTTCATTAACATTATTATTAACTAGAAGATTAGTAGAAAGAGGAACAGGAACTGGATGAACAGTTTACCCACCTTTATCTTCTACTTTATCTCATTCTGGTGCTTCAGTAGACCTTTCTATTTTCTCACTTCATTTAGCTGGTATCTCTTCTATTTTAGGTGCAGTAAATTTTATTTCTACAATTATTAATATACGAACCCCAGGAATATCTTTTGATAAAATACCTTTATTTGTATGATCTGTATTAATTACAGCAATTTTATTATTATTGTCTTTACCCGTATTAGCCGGAGCAATTACTATATTATTAACTGAT---------------------------------------------------------------------
>CNBRK169-14
----------TTTATTTTTGGAGCTTGATCTAGAATAGTGGGAACATCACTTAGAATATTAATCCGAGCAGAATTAGGTTGCCCTAATGCTTTAATTGGGGATGATCAAATTTATAATGTAATTGTAACTGCTCATGCTTTTATTATAATTTTTTTTATAGTAATACCTATTATAATTGGAGGATTCGGGAACTGATTAGTTCCCCTTATATTAAGAGCGCCTGATATAGCTTTCCCTCGATTAAACAATATAAGATTTTGACTTCTTCCTCCTTCATTAACATTATTATTAACTAGAAGATTAGTAGAAAGAGGAACAGGAACTGGATGAACAGTTTACCCACCTTTATCTTCTACTTTATCTCATTCTGGTGCTTCAGTAGACCTTTCTATTTTCTCACTTCATTTAGCTGGTATCTCTTCTATTTTAGGTGCAGTAAATTTTATTTCTACAATTATTAATATACGAACCCCAGGAATATCTTTTGATAAAATACCTTTATTTGTATGATCTGTATTAATTACAGCAATTTTATTATTATTGTCTTTACCCGTATTAGCCGGAGCAATTACTATATTATTAACTGAT---------------------------------------------------------------------
>CNBRK172-14
-ACTTTATATTTTATTTTTGGAGCTTGATCTAGAATAGTGGGAACATCACTTAGAATATTAATCCGAGCAGAATTAGGTTGCCCTAATGCTTTAATTGGGGATGATCAAATTTATAATGTAATTGTAACTGCTCATGCTTTTATTATAATTTTTTTTATAGTAATACCTATTATAATTGGAGGATTCGGGAACTGATTAGTTCCCCTTATATTAAGAGCGCCTGATATAGCTTTCCCTCGATTAAACAATATAAGATTTTGACTTCTTCCTCCTTCATTAACATTATTATTAACTAGAAGATTAGTAGAAAGAGGAACAGGAACTGGATGAACAGTTTACCCACCTTTATCTTCTACTTTATCTCATTCTGGTGCTTCAGTAGACCTTTCTATTTTCTCACTTCATTTAGCTGGTATCTCTTCTATTTTAGGTGCAGTAAATTTTATTTCTACAATTATTAATATACGAACCCCAGGAATATCTTTTGATAAAATACCTTTATTTGTATGATCTGTATTAATTACAGCAATTTTATTATTATTGTCTTTACCCGTATTAGCCGGAGCAATTACTATATTATTAACT------------------------------------------------------------------------
>CNBRK173-14
-ACTTTATATTTTATTTTTGGAGCTTGATCTAGAATAGTGGGAACATCACTTAGAATATTAATCCGAGCAGAATTAGGTTGCCCTAATGCTTTAATTGGGGATGATCAAATTTATAATGTAATTGTAACTGCTCATGCTTTTATTATAATTTTTTTTATAGTAATACCTATTATAATTGGAGGATTCGGGAACTGATTAGTTCCCCTTATATTAAGAGCGCCTGATATAGCTTTCCCTCGATTAAACAATATAAGATTTTGACTTCTTCCTCCTTCATTAACATTATTATTAACTAGAAGATTAGTAGAAAGAGGAACAGGAACTGGATGAACAGTTTACCCACCTTTATCTTCTACTTTATCTCATTCTGGTGCTTCAGTAGACCTTTCTATTTTCTCACTTCATTTAGCTGGTATCTCTTCTATTTTAGGTGCAGTAAATTTTATTTCTACAATTATTAATATACGAACCCCAGGAATATCTTTTGATAAAATACCTTTATTTGTATGATCTGTATTAATTACAGCAATTTTATTATTATTGTCTTTACCCGTATTAGCCGGAGCAATTACTATATTATTAACT------------------------------------------------------------------------
>CNBRK174-14
-ACTTTATATTTTATTTTTGGAGCTTGATCTAGAATAGTGGGAACATCACTTAGAATATTAATCCGAGCAGAATTAGGTTGCCCTAATGCTTTAATTGGGGATGATCAAATTTATAATGTAATTGTAACTGCTCATGCTTTTATTATAATTTTTTTTATAGTAATACCTATTATAATTGGAGGATTCGGGAACTGATTAGTTCCCCTTATATTAAGAGCGCCTGATATAGCTTTCCCTCGATTAAACAATATAAGATTTTGACTTCTTCCTCCTTCATTAACATTATTATTAACTAGAAGATTAGTAGAAAGAGGAACAGGAACTGGATGAACAGTTTACCCACCTTTATCTTCTACTTTATCTCATTCTGGTGCTTCAGTAGACCTTTCTATTTTCTCACTTCATTTAGCTGGTATCTCTTCTATTTTAGGTGCAGTAAATTTTATTTCTACAATTATTAATATACGAACCCCAGGAATATCTTTTGATAAAATACCTTTATTTGTATGATCTGTATTAATTACAGCAATTTTATTATTATTGTCTTTACCCGTATTAGCCGGAGCAATTACTATATTATTAACT------------------------------------------------------------------------
>CNBRK176-14
----------TTTATTTTTGGAGCTTGATCTAGAATAGTGGGAACATCACTTAGAATATTAATCCGAGCAGAATTAGGTTGCCCTAATGCTTTAATTGGGGATGATCAAATTTATAATGTAATTGTAACTGCTCATGCTTTTATTATAATTTTTTTTATAGTAATACCTATTATAATTGGAGGATTCGGGAACTGATTAGTTCCCCTTATATTAAGAGCGCCTGATATAGCTTTCCCTCGATTAAACAATATAAGATTTTGACTTCTTCCTCCTTCATTAACATTATTATTAACTAGAAGATTAGTAGAAAGAGGAACAGGAACTGGATGAACAGTTTACCCACCTTTATCTTCTACTTTATCTCATTCTGGTGCTTCAGTAGACCTTTCTATTTTCTCACTTCATTTAGCTGGTATCTCTTCTATTTTAGGTGCAGTAAATTTTATTTCTACAATTATTAATATACGAACCCCAGGAATATCTTTTGATAAAATACCTTTATTTGTATGATCTGTATTAATTACAGCAATTTTATTATTATTGTCTTTACCCGTATTAGCCGGAGCAATTACTATATTATTAACTGAT---------------------------------------------------------------------
>CNBRK178-14
-ACTTTATATTTTATTTTTGGAGCTTGATCTAGAATAGTGGGAACATCACTTAGAATATTAATCCGAGCAGAATTAGGTTGCCCTAATGCTTTAATTGGGGATGATCAAATTTATAATGTAATTGTAACTGCTCATGCTTTTATTATAATTTTTTTTATAGTAATACCTATTATAATTGGAGGATTCGGGAACTGATTAGTTCCCCTTATATTAAGAGCGCCTGATATAGCTTTCCCTCGATTAAACAATATAAGATTTTGACTTCTTCCTCCTTCATTAACATTATTATTAACTAGAAGATTAGTAGAAAGAGGAACAGGAACTGGATGAACAGTTTACCCACCTTTATCTTCTACTTTATCTCATTCTGGTGCTTCAGTAGACCTTTCTATTTTCTCACTTCATTTAGCTGGTATCTCTTCTATTTTAGGTGCAGTAAATTTTATTTCTACAATTATTAATATACGAACCCCAGGAATATCTTTTGATAAAATACCTTTATTTGTATGATCTGTATTAATTACAGCAATTTTATTATTATTGTCTTTACCCGTATTAGCCGGAGCAATTACTATATTATTAACTGAT---------------------------------------------------------------------
>CNBRK179-14
-ACTTTATATTTTATTTTTGGAGCTTGATCTAGAATAGTGGGAACATCACTTAGAATATTAATCCGAGCAGAATTAGGTTGCCCTAATGCTTTAATTGGGGATGATCAAATTTATAATGTAATTGTAACTGCTCATGCTTTTATTATAATTTTTTTTATAGTAATACCTATTATAATTGGAGGATTCGGGAACTGATTAGTTCCCCTTATATTAAGAGCGCCTGATATAGCTTTCCCTCGATTAAACAATATAAGATTTTGACTTCTTCCTCCTTCATTAACATTATTATTAACTAGAAGATTAGTAGAAAGAGGAACAGGAACTGGATGAACAGTTTACCCACCTTTATCTTCTACTTTATCTCATTCTGGTGCTTCAGTAGACCTTTCTATTTTCTCACTTCATTTAGCTGGTATCTCTTCTATTTTAGGTGCAGTAAATTTTATTTCTACAATTATTAATATACGAACCCCAGGAATATCTTTTGATAAAATACCTTTATTTGTATGATCTGTATTAATTACAGCAATTTTATTATTATTGTCTTTACCCGTATTAGCCGGAGCAATTACTATATTATTAACTGAT---------------------------------------------------------------------
>CNBRK180-14
-ACTTTATATTTTATTTTTGGAGCTTGATCTAGAATAGTGGGAACATCACTTAGAATATTAATCCGAGCAGAATTAGGTTGCCCTAATGCTTTAATTGGGGATGATCAAATTTATAATGTAATTGTAACTGCTCATGCTTTTATTATAATTTTTTTTATAGTAATACCTATTATAATTGGAGGATTCGGGAACTGATTAGTTCCCCTTATATTAAGAGCGCCTGATATAGCTTTCCCTCGATTAAACAATATAAGATTTTGACTTCTTCCTCCTTCATTAACATTATTATTAACTAGAAGATTAGTAGAAAGAGGAACAGGAACTGGATGAACAGTTTACCCACCTTTATCTTCTACTTTATCTCATTCTGGTGCTTCAGTAGACCTTTCTATTTTCTCACTTCATTTAGCTGGTATCTCTTCTATTTTAGGTGCAGTAAATTTTATTTCTACAATTATTAATATACGAACCCCAGGAATATCTTTTGATAAAATACCTTTATTTGTATGATCTGTATTAATTACAGCAATTTTATTATTATTGTCTTTACCCGTATTAGCCGGAGCAATTACTATATTATTAACTGAT---------------------------------------------------------------------
>CNBRK183-14
-ACTTTATATTTTATTTTTGGAGCTTGATCTAGAATAGTGGGAACATCACTTAGAATATTAATCCGAGCAGAATTAGGTTGCCCTAATGCTTTAATTGGGGATGATCAAATTTATAATGTAATTGTAACTGCTCATGCTTTTATTATAATTTTTTTTATAGTAATACCTATTATAATTGGAGGATTCGGGAACTGATTAGTTCCCCTTATATTAAGAGCGCCTGATATAGCTTTCCCTCGATTAAACAATATAAGATTTTGACTTCTTCCTCCTTCATTAACATTATTATTAACTAGAAGATTAGTAGAAAGAGGAACAGGAACTGGATGAACAGTTTACCCACCTTTATCTTCTACTTTATCTCATTCTGGTGCTTCAGTAGACCTTTCTATTTTCTCACTTCATTTAGCTGGTATCTCTTCTATTTTAGGTGCAGTAAATTTTATTTCTACAATTATTAATATACGAACCCCAGGAATATCTTTTGATAAAATACCTTTATTTGTATGATCTGTATTAATTACAGCAATTTTATTATTATTGTCTTTACCCGTATTAGCCGGAGCAATTACTATATTATTAACTGAT---------------------------------------------------------------------
>CNBRK185-14
-ACTTTATATTTTATTTTTGGAGCTTGATCTAGAATAGTGGGAACATCACTTAGAATATTAATCCGAGCAGAATTAGGTTGCCCTAATGCTTTAATTGGGGATGATCAAATTTATAATGTAATTGTAACTGCTCATGCTTTTATTATAATTTTTTTTATAGTAATACCTATTATAATTGGAGGATTCGGGAACTGATTAGTTCCCCTTATATTAAGAGCGCCTGATATAGCTTTCCCTCGATTAAACAATATAAGATTTTGACTTCTTCCTCCTTCATTAACATTATTATTAACTAGAAGATTAGTAGAAAGAGGAACAGGAACTGGATGAACAGTTTACCCACCTTTATCTTCTACTTTATCTCATTCTGGTGCTTCAGTAGACCTTTCTATTTTCTCACTTCATTTAGCTGGTATCTCTTCTATTTTAGGTGCAGTAAATTTTATTTCTACAATTATTAATATACGAACCCCAGGAATATCTTTTGATAAAATACCTTTATTTGTATGATCTGTATTAATTACAGCAATTTTATTATTATTGTCTTTACCCGTATTAGCCGGA---------------------------------------------------------------------------------------------
>CNBRK187-14
-ACTTTATATTTTATTTTTGGAGCTTGATCTAGAATAGTGGGAACATCACTTAGAATATTAATCCGAGCAGAATTAGGTTGCCCTAATGCTTTAATTGGGGATGATCAAATTTATAATGTAATTGTAACTGCTCATGCTTTTATTATAATTTTTTTTATAGTAATACCTATTATAATTGGAGGATTCGGGAACTGATTAGTTCCCCTTATATTAAGAGCGCCTGATATAGCTTTCCCTCGATTAAACAATATAAGATTTTGACTTCTTCCTCCTTCATTAACATTATTATTAACTAGAAGATTAGTAGAAAGAGGAACAGGAACTGGATGAACAGTTTACCCACCTTTATCTTCTACTTTATCTCATTCTGGTGCTTCAGTAGACCTTTCTATTTTCTCACTTCATTTAGCTGGTATCTCTTCTATTTTAGGTGCAGTAAATTTTATTTCTACAATTATTAATATACGAACCCCAGGAATATCTTTTGATAAAATACCTTTATTTGTATGATCTGTATTAATTACAGCAATTTTATTATTATTGTCTTTACCCGTATTAGCCGGAGCAATTACTATATTATTAACTGATCGAAATTTAAAT---------------------------------------------------------
>CNBRK188-14
-ACTTTATATTTTATTTTTGGAGCTTGATCTAGAATAGTGGGAACATCACTTAGAATATTAATCCGAGCAGAATTAGGTTGCCCTAATGCTTTAATTGGGGATGATCAAATTTATAATGTAATTGTAACTGCTCATGCTTTTATTATAATTTTTTTTATAGTAATACCTATTATAATTGGAGGATTCGGGAACTGATTAGTTCCCCTTATATTAAGAGCGCCTGATATAGCTTTCCCTCGATTAAACAATATAAGATTTTGACTTCTTCCTCCTTCATTAACATTATTATTAACTAGAAGATTAGTAGAAAGAGGAACAGGAACTGGATGAACAGTTTACCCACCTTTATCTTCTACTTTATCTCATTCTGGTGCTTCAGTAGACCTTTCTATTTTCTCACTTCATTTAGCTGGTATCTCTTCTATTTTAGGTGCAGTAAATTTTATTTCTACAATTATTAATATACGAACCCCAGGAATATCTTTTGATAAAATACCTTTATTTGTATGATCTGTATTAATTACAGCAATTTTATTATTATTGTCTTTACCCGTATTAGCCGGAGCAATTACTATATTATTAACTGATCGA------------------------------------------------------------------
>CNBRK189-14
-ACTTTATATTTTATTTTTGGAGCTTGATCTAGAATAGTGGGAACATCACTTAGAATATTAATCCGAGCAGAATTAGGTTGCCCTAATGCTTTAATTGGGGATGATCAAATTTATAATGTAATTGTAACTGCTCATGCTTTTATTATAATTTTTTTTATAGTAATACCTATTATAATTGGAGGATTCGGGAACTGATTAGTTCCCCTTATATTAAGAGCGCCTGATATAGCTTTCCCTCGATTAAACAATATAAGATTTTGACTTCTTCCTCCTTCATTAACATTATTATTAACTAGAAGATTAGTAGAAAGAGGAACAGGAACTGGATGAACAGTTTACCCACCTTTATCTTCTACTTTATCTCATTCTGGTGCTTCAGTAGACCTTTCTATTTTCTCACTTCATTTAGCTGGTATCTCTTCTATTTTAGGTGCAGTAAATTTTATTTCTACAATTATTAATATACGAACCCCAGGAATATCTTTTGATAAAATACCTTTATTTGTATGATCTGTATTAATTACAGCAATTTTATTATTATTGTCTTTACCCGTATTAGCCGGAGCAATTACTATATTATTAACTGAT---------------------------------------------------------------------
>CNBRK191-14
-ACTTTATATTTTATTTTTGGAGCTTGATCTAGAATAGTGGGAACATCACTTAGAATATTAATCCGAGCAGAATTAGGTTGCCCTAATGCTTTAATTGGGGATGATCAAATTTATAATGTAATTGTAACTGCTCATGCTTTTATTATAATTTTTTTTATAGTAATACCTATTATAATTGGAGGATTCGGGAACTGATTAGTTCCCCTTATATTAAGAGCGCCTGATATAGCTTTCCCTCGATTAAACAATATAAGATTTTGACTTCTTCCTCCTTCATTAACATTATTATTAACTAGAAGATTAGTAGAAAGAGGAACAGGAACTGGATGAACAGTTTACCCACCTTTATCTTCTACTTTATCTCATTCTGGTGCTTCAGTAGACCTTTCTATTTTCTCACTTCATTTAGCTGGTATCTCTTCTATTTTAGGTGCAGTAAATTTTATTTCTACAATTATTAATATACGAACCCCAGGAATATCTTTTGATAAAATACCTTTATTTGTATGATCTGTATTAATTACAGCAATTTTATTATTATTGTCTTTACCCGTATTAGCCGGAGCAATTACTATA---------------------------------------------------------------------------------
>CNBRK192-14
-ACTTTATATTTTATTTTTGGAGCTTGATCTAGAATAGTGGGAACATCACTTAGAATATTAATCCGAGCAGAATTAGGTTGCCCTAATGCTTTAATTGGGGATGATCAAATTTATAATGTAATTGTAACTGCTCATGCTTTTATTATAATTTTTTTTATAGTAATACCTATTATAATTGGAGGATTCGGGAACTGATTAGTTCCCCTTATATTAAGAGCGCCTGATATAGCTTTCCCTCGATTAAACAATATAAGATTTTGACTTCTTCCTCCTTCATTAACATTATTATTAACTAGAAGATTAGTAGAAAGAGGAACAGGAACTGGATGAACAGTTTACCCACCTTTATCTTCTACTTTATCTCATTCTGGTGCTTCAGTAGACCTTTCTATTTTCTCACTTCATTTAGCTGGTATCTCTTCTATTTTAGGTGCAGTAAATTTTATTTCTACAATTATTAATATACGAACCCCAGGAATATCTTTTGATAAAATACCTTTATTTGTATGATCTGTATTAATTACAGCAATTTTATTATTATTGTCTTTACCCGTATTAGCCGGA---------------------------------------------------------------------------------------------
>CNBRK193-14
-ACTTTATATTTTATTTTTGGAGCTTGATCTAGAATAGTGGGAACATCACTTAGAATATTAATCCGAGCAGAATTAGGTTGCCCTAATGCTTTAATTGGGGATGATCAAATTTATAATGTAATTGTAACTGCTCATGCTTTTATTATAATTTTTTTTATAGTAATACCTATTATAATTGGAGGATTCGGGAACTGATTAGTTCCCCTTATATTAAGAGCGCCTGATATAGCTTTCCCTCGATTAAACAATATAAGATTTTGACTTCTTCCTCCTTCATTAACATTATTATTAACTAGAAGATTAGTAGAAAGAGGAACAGGAACTGGATGAACAGTTTACCCACCTTTATCTTCTACTTTATCTCATTCTGGTGCTTCAGTAGACCTTTCTATTTTCTCACTTCATTTAGCTGGTATCTCTTCTATTTTAGGTGCAGTAAATTTTATTTCTACAATTATTAATATACGAACCCCAGGAATATCTTTTGATAAAATACCTTTATTTGTATGATCTGTATTAATTACAGCAATTTTATTATTATTGTCTTTACCCGTATTAGCCGGAGCAATTACTATATTATTAACT------------------------------------------------------------------------
>CNBRK195-14
-ACTTTATATTTTATTTTTGGAGCTTGATCTAGAATAGTAGGAACATCACTTAGAATATTAATCCGGGCAGAATTAGGTTGCCCTAATGCTTTAATTGGGGATGATCAAATTTATAATGTAATTGTAACTGCTCATGCTTTTATTATAATTTTTTTTATAGTAATACCTATTATAATTGGAGGATTTGGGAACTGATTAGTTCCCCTTATATTAAGAGCACCTGATATGGCTTTCCCGCGATTAAACAATATAAGATTTTGACTTCTTCCTCCTTCATTAACATTATTATTAACTAGAAGATTAGTAGAAAGAGGAACAGGAACTGGATGAACAGTTTACCCGCCTTTATCTTCTACTTTGTCTCATTCTGGTGCTTCAGTAGACCTTTCTATTTTCTCACTTCATTTAGCTGGTATCTCTTCTATTTTAGGTGCAGTAAATTTTATTTCTACAATTATTAATATACGAGCCCCAGGAATATCTTTTGATAAAATACCTTTATTTGTATGATCTGTATTAATTACAGCAATTTTATTATTATTGTCTTTACCTGTATTAGCCGGAGCAATTACTATA---------------------------------------------------------------------------------
>CNBRK197-14
-ACTTTATATTTTATTTTTGGAGCTTGATCTAGAATAGTGGGAACATCACTTAGAATATTAATCCGAGCAGAATTAGGTTGCCCTAATGCTTTAATTGGGGATGATCAAATTTATAATGTAATTGTAACTGCTCATGCTTTTATTATAATTTTTTTTATAGTAATACCTATTATAATTGGAGGATTCGGGAACTGATTAGTTCCCCTTATATTAAGAGCGCCTGATATAGCTTTCCCTCGATTAAACAATATAAGATTTTGACTTCTTCCTCCTTCATTAACATTATTATTAACTAGAAGATTAGTAGAAAGAGGAACAGGAACTGGATGAACAGTTTACCCACCTTTATCTTCTACTTTATCTCATTCTGGTGCTTCAGTAGACCTTTCTATTTTCTCACTTCATTTAGCTGGTATCTCTTCTATTTTAGGTGCAGTAAATTTTATTTCTACAATTATTAATATACGAACCCCAGGAATATCTTTTGATAAAATACCTTTATTTGTATGATCTGTATTAATTACAGCAATTTTATTATTATTGTCTTTACCCGTATTAGCCGGAGCAATTACTATATTATTAACTGAT---------------------------------------------------------------------
>CNBRK198-14
-ACTTTATATTTTATTTTTGGAGCTTGATCTAGAATAGTGGGAACATCACTTAGAATATTAATCCGAGCAGAATTAGGTTGCCCTAATGCTTTAATTGGGGATGATCAAATTTATAATGTAATTGTAACTGCTCATGCTTTTATTATAATTTTTTTTATAGTAATACCTATTATAATTGGAGGATTCGGGAACTGATTAGTTCCCCTTATATTAAGAGCGCCTGATATAGCTTTCCCTCGATTAAACAATATAAGATTTTGACTTCTTCCTCCTTCATTAACATTATTATTAACTAGAAGATTAGTAGAAAGAGGAACAGGAACTGGATGAACAGTTTACCCACCTTTATCTTCTACTTTATCTCATTCTGGTGCTTCAGTAGACCTTTCTATTTTCTCACTTCATTTAGCTGGTATCTCTTCTATTTTAGGTGCAGTAAATTTTATTTCTACAATTATTAATATACGAACCCCAGGAATATCTTTTGATAAAATACCTTTATTTGTATGATCTGTATTAATTACAGCAATTTTATTATTATTGTCTTTACCCGTATTAGCCGGAGCAATTACTATATTATTAACTGAT---------------------------------------------------------------------
>CNBRK199-14
----------TTTATTTTTGGAGCTTGATCTAGAATAGTGGGAACATCACTTAGAATATTAATCCGAGCAGAATTAGGTTGCCCTAATGCTTTAATTGGGGATGATCAAATTTATAATGTAATTGTAACTGCTCATGCTTTTATTATAATTTTTTTTATAGTAATACCTATTATAATTGGAGGATTCGGGAACTGATTAGTTCCCCTTATATTAAGAGCGCCTGATATAGCTTTCCCTCGATTAAACAATATAAGATTTTGACTTCTTCCTCCTTCATTAACATTATTATTAACTAGAAGATTAGTAGAAAGAGGAACAGGAACTGGATGAACAGTTTACCCACCTTTATCTTCTACTTTATCTCATTCTGGTGCTTCAGTAGACCTTTCTATTTTCTCACTTCATTTAGCTGGTATCTCTTCTATTTTAGGTGCAGTAAATTTTATTTCTACAATTATTAATATACGAACCCCAGGAATATCTTTTGATAAAATACCTTTATTTGTATGATCTGTATTAATTACAGCAATTTTATTATTATTGTCTTTACCCGTATTAGCCGGAGCAATTACTATATTATTAACTGATCGA------------------------------------------------------------------
>CNBRK200-14
-ACTTTATATTTTATTTTTGGAGCTTGATCTAGAATAGTGGGAACATCACTTAGAATATTAATCCGAGCAGAATTAGGTTGCCCTAATGCTTTAATTGGGGATGATCAAATTTATAATGTAATTGTAACTGCTCATGCTTTTATTATAATTTTTTTTATAGTAATACCTATTATAATTGGAGGATTCGGGAACTGATTAGTTCCCCTTATATTAAGAGCGCCTGATATAGCTTTCCCTCGATTAAACAATATAAGATTTTGACTTCTTCCTCCTTCATTAACATTATTATTAACTAGAAGATTAGTAGAAAGAGGAACAGGAACTGGATGAACAGTTTACCCACCTTTATCTTCTACTTTATCTCATTCTGGTGCTTCAGTAGACCTTTCTATTTTCTCACTTCATTTAGCTGGTATCTCTTCTATTTTAGGTGCAGTAAATTTTATTTCTACAATTATTAATATACGAACCCCAGGAATATCTTTTGATAAAATACCTTTATTTGTATGATCTGTATTAATTACAGCAATTTTATTATTATTGTCTTTACCCGTATTAGCCGGAGCAATTACTATATTATTAACTGAT---------------------------------------------------------------------
>CNBRK201-14
-ACTTTATATTTTATTTTTGGAGCTTGATCTAGAATAGTGGGAACATCACTTAGAATATTAATCCGAGCAGAATTAGGTTGCCCTAATGCTTTAATTGGGGATGATCAAATTTATAATGTAATTGTAACTGCTCATGCTTTTATTATAATTTTTTTTATAGTAATACCTATTATAATTGGAGGATTCGGGAACTGATTAGTTCCCCTTATATTAAGAGCGCCTGATATAGCTTTCCCTCGATTAAACAATATAAGATTTTGACTTCTTCCTCCTTCATTAACATTATTATTAACTAGAAGATTAGTAGAAAGAGGAACAGGAACTGGATGAACAGTTTACCCACCTTTATCTTCTACTTTATCTCATTCTGGTGCTTCAGTAGACCTTTCTATTTTCTCACTTCATTTAGCTGGTATCTCTTCTATTTTAGGTGCAGTAAATTTTATTTCTACAATTATTAATATACGAACCCCAGGAATATCTTTTGATAAAATACCTTTATTTGTATGATCTGTATTAATTACAGCAATTTTATTATTATTGTCTTTACCCGTATTAGCCGGAGCAATTACTATATTATTAACTGAT---------------------------------------------------------------------
>CNBRK202-14
-ACTTTATATTTTATTTTTGGAGCTTGATCTAGAATAGTGGGAACATCACTTAGAATATTAATCCGAGCAGAATTAGGTTGCCCTAATGCTTTAATTGGGGATGATCAAATTTATAATGTAATTGTAACTGCTCATGCTTTTATTATAATTTTTTTTATAGTAATACCTATTATAATTGGAGGATTCGGGAACTGATTAGTTCCCCTTATATTAAGAGCGCCTGATATAGCTTTCCCTCGATTAAACAATATAAGATTTTGACTTCTTCCTCCTTCATTAACATTATTATTAACTAGAAGATTAGTAGAAAGAGGAACAGGAACTGGATGAACAGTTTACCCACCTTTATCTTCTACTTTATCTCATTCTGGTGCTTCAGTAGACCTTTCTATTTTCTCACTTCATTTAGCTGGTATCTCTTCTATTTTAGGTGCAGTAAATTTTATTTCTACAATTATTAATATACGAACCCCAGGAATATCTTTTGATAAAATACCTTTATTTGTATGATCTGTATTAATTACAGCAATTTTATTATTATTGTCTTTACCCGTATTAGCCGGAGCAATTACTATATTATTAACTGATCGA------------------------------------------------------------------
>CNBRK203-14
-ACTTTATATTTTATTTTTGGAGCTTGATCTAGAATAGTGGGAACATCACTTAGAATATTAATCCGAGCAGAATTAGGTTGCCCTAATGCTTTAATTGGGGATGATCAAATTTATAATGTAATTGTAACTGCTCATGCTTTTATTATAATTTTTTTTATAGTAATACCTATTATAATTGGAGGATTCGGGAACTGATTAGTTCCCCTTATATTAAGAGCGCCTGATATAGCTTTCCCTCGATTAAACAATATAAGATTTTGACTTCTTCCTCCTTCATTAACATTATTATTAACTAGAAGATTAGTAGAAAGAGGAACAGGAACTGGATGAACAGTTTACCCACCTTTATCTTCTACTTTATCTCATTCTGGTGCTTCAGTAGACCTTTCTATTTTCTCACTTCATTTAGCTGGTATCTCTTCTATTTTAGGTGCAGTAAATTTTATTTCTACAATTATTAATATACGAACCCCAGGAATATCTTTTGATAAAATACCTTTATTTGTATGATCTGTATTAATTACAGCAATTTTATTATTATTGTCTTTACCCGTATTAGCCGGAGCAATTACTATATTATTAACT------------------------------------------------------------------------
>CNBRK204-14
-ACTTTATATTTTATTTTTGGAGCTTGATCTAGAATAGTGGGAACATCACTTAGAATATTAATCCGAGCAGAATTAGGTTGCCCTAATGCTTTAATTGGGGATGATCAAATTTATAATGTAATTGTAACTGCTCATGCTTTTATTATAATTTTTTTTATAGTAATACCTATTATAATTGGAGGATTCGGGAACTGATTAGTTCCCCTTATATTAAGAGCGCCTGATATAGCTTTCCCTCGATTAAACAATATAAGATTTTGACTTCTTCCTCCTTCATTAACATTATTATTAACTAGAAGATTAGTAGAAAGAGGAACAGGAACTGGATGAACAGTTTACCCACCTTTATCTTCTACTTTATCTCATTCTGGTGCTTCAGTAGACCTTTCTATTTTCTCACTTCATTTAGCTGGTATCTCTTCTATTTTAGGTGCAGTAAATTTTATTTCTACAATTATTAATATACGAACCCCAGGAATATCTTTTGATAAAATACCTTTATTTGTATGATCTGTATTAATTACAGCAATTTTATTATTATTGTCTTTACCCGTATTAGCCGGAGCAATTACTATATTATTAACTGATCGA------------------------------------------------------------------
>CNBRK205-14
-ACTTTATATTTTATTTTTGGAGCTTGATCTAGAATAGTGGGAACATCACTTAGAATATTAATCCGAGCAGAATTAGGTTGCCCTAATGCTTTAATTGGGGATGATCAAATTTATAATGTAATTGTAACTGCTCATGCTTTTATTATAATTTTTTTTATAGTAATACCTATTATAATTGGAGGATTCGGGAACTGATTAGTTCCCCTTATATTAAGAGCGCCTGATATAGCTTTCCCTCGATTAAACAATATAAGATTTTGACTTCTTCCTCCTTCATTAACATTATTATTAACTAGAAGATTAGTAGAAAGAGGAACAGGAACTGGATGAACAGTTTACCCACCTTTATCTTCTACTTTATCTCATTCTGGTGCTTCAGTAGACCTTTCTATTTTCTCACTTCATTTAGCTGGTATCTCTTCTATTTTAGGTGCAGTAAATTTTATTTCTACAATTATTAATATACGAACCCCAGGAATATCTTTTGATAAAATACCTTTATTTGTATGATCTGTATTAATTACAGCAATTTTATTATTATTGTCTTTACCCGTATTAGCCGGAGCAATTACTATATTATTAACT------------------------------------------------------------------------
>CNBRK206-14
-ACTTTATATTTTATTTTTGGAGCTTGATCTAGAATAGTGGGAACATCACTTAGAATATTAATCCGAGCAGAATTAGGTTGCCCTAATGCTTTAATTGGGGATGATCAAATTTATAATGTAATTGTAACTGCTCATGCTTTTATTATAATTTTTTTTATAGTAATACCTATTATAATTGGAGGATTCGGGAACTGATTAGTTCCCCTTATATTAAGAGCGCCTGATATAGCTTTCCCTCGATTAAACAATATAAGATTTTGACTTCTTCCTCCTTCATTAACATTATTATTAACTAGAAGATTAGTAGAAAGAGGAACAGGAACTGGATGAACAGTTTACCCACCTTTATCTTCTACTTTATCTCATTCTGGTGCTTCAGTAGACCTTTCTATTTTCTCACTTCATTTAGCTGGTATCTCTTCTATTTTAGGTGCAGTAAATTTTATTTCTACAATTATTAATATACGAACCCCAGGAATATCTTTTGATAAAATACCTTTATTTGTATGATCTGTATTAATTACAGCAATTTTATTATTATTGTCTTTACCCGTATTAGCCGGAGCAATTACTATATTATTAACTGAT---------------------------------------------------------------------
>CNBRK207-14
-ACTTTATATTTTATTTTTGGAGCTTGATCTAGAATAGTGGGAACATCACTTAGAATATTAATCCGAGCAGAATTAGGTTGCCCTAATGCTTTAATTGGGGATGATCAAATTTATAATGTAATTGTAACTGCTCATGCTTTTATTATAATTTTTTTTATAGTAATACCTATTATAATTGGAGGATTCGGGAACTGATTAGTTCCCCTTATATTAAGAGCGCCTGATATAGCTTTCCCTCGATTAAACAATATAAGATTTTGACTTCTTCCTCCTTCATTAACATTATTATTAACTAGAAGATTAGTAGAAAGAGGAACAGGAACTGGATGAACAGTTTACCCACCTTTATCTTCTACTTTATCTCATTCTGGTGCTTCAGTAGACCTTTCTATTTTCTCACTTCATTTAGCTGGTATCTCTTCTATTTTAGGTGCAGTAAATTTTATTTCTACAATTATTAATATACGAACCCCAGGAATATCTTTTGATAAAATACCTTTATTTGTATGATCTGTATTAATTACAGCAATTTTATTATTATTGTCTTTACCCGTATTAGCCGGAGCAATTACTATATTATTAACT------------------------------------------------------------------------
>CNBRK208-14
-ACTTTATATTTTATTTTTGGAGCTTGATCTAGAATAGTGGGAACATCACTTAGAATATTAATCCGAGCAGAATTAGGTTGCCCTAATGCTTTAATTGGGGATGATCAAATTTATAATGTAATTGTAACTGCTCATGCTTTTATTATAATTTTTTTTATAGTAATACCTATTATAATTGGAGGATTCGGGAACTGATTAGTTCCCCTTATATTAAGAGCGCCTGATATAGCTTTCCCTCGATTAAACAATATAAGATTTTGACTTCTTCCTCCTTCATTAACATTATTATTAACTAGAAGATTAGTAGAAAGAGGAACAGGAACTGGATGAACAGTTTACCCACCTTTATCTTCTACTTTATCTCATTCTGGTGCTTCAGTAGACCTTTCTATTTTCTCACTTCATTTAGCTGGTATCTCTTCTATTTTAGGTGCAGTAAATTTTATTTCTACAATTATTAATATACGAACCCCAGGAATATCTTTTGATAAAATACCTTTATTTGTATGATCTGTATTAATTACAGCAATTTTATTATTATTGTCTTTACCCGTATTAGCCGGAGCAATTACTATATTATTAACTGATCGA------------------------------------------------------------------
>CNBRK209-14
-ACTTTATATTTTATTTTTGGAGCTTGATCTAGAATAGTGGGAACATCACTTAGAATATTAATCCGAGCAGAATTAGGTTGCCCTAATGCTTTAATTGGGGATGATCAAATTTATAATGTAATTGTAACTGCTCATGCTTTTATTATAATTTTTTTTATAGTAATACCTATTATAATTGGAGGATTCGGGAACTGATTAGTTCCCCTTATATTAAGAGCGCCTGATATAGCTTTCCCTCGATTAAACAATATAAGATTTTGACTTCTTCCTCCTTCATTAACATTATTATTAACTAGAAGATTAGTAGAAAGAGGAACAGGAACTGGATGAACAGTTTACCCACCTTTATCTTCTACTTTATCTCATTCTGGTGCTTCAGTAGACCTTTCTATTTTCTCACTTCATTTAGCTGGTATCTCTTCTATTTTAGGTGCAGTAAATTTTATTTCTACAATTATTAATATACGAACCCCAGGAATATCTTTTGATAAAATACCTTTATTTGTATGATCTGTATTAATTACAGCAATTTTATTATTATTGTCTTTACCCGTATTAGCCGGAGCAATTACTATATTATTAACTGAT---------------------------------------------------------------------
>CNBRK210-14
----------------------GCTTGATCTAGAATAGTGGGAACATCACTTAGAATATTAATCCGAGCAGAATTAGGTTGCCCTAATGCTTTAATTGGGGATGATCAAATTTATAATGTAATTGTAACTGCTCATGCTTTTATTATAATTTTTTTTATAGTAATACCTATTATAATTGGAGGATTCGGGAACTGATTAGTTCCCCTTATATTAAGAGCGCCTGATATAGCTTTCCCTCGATTAAACAATATAAGATTTTGACTTCTTCCTCCTTCATTAACATTATTATTAACTAGAAGATTAGTAGAAAGAGGAACAGGAACTGGATGAACAGTTTACCCACCTTTATCTTCTACTTTATCTCATTCTGGTGCTTCAGTAGACCTTTCTATTTTCTCACTTCATTTAGCTGGTATCTCTTCTATTTTAGGTGCAGTAAATTTTATTTCTACAATTATTAATATACGAACCCCAGGAATATCTTTTGATAAAATACCTTTATTTGTATGATCTGTATTAATTACAGCAATTTTATTATTATTGTCTTTACCCGTATTAGCCGGAGCAATTACTATATTATTAACTGAT---------------------------------------------------------------------
>CNBRK211-14
----------TTTATTTTTGGAGCTTGATCTAGAATAGTGGGAACATCACTTAGAATATTAATCCGAGCAGAATTAGGTTGCCCTAATGCTTTAATTGGGGATGATCAAATTTATAATGTAATTGTAACTGCTCATGCTTTTATTATAATTTTTTTTATAGTAATACCTATTATAATTGGAGGATTCGGGAACTGATTAGTTCCCCTTATATTAAGAGCGCCTGATATAGCTTTCCCTCGATTAAACAATATAAGATTTTGACTTCTTCCTCCTTCATTAACATTATTATTAACTAGAAGATTAGTAGAAAGAGGAACAGGAACTGGATGAACAGTTTACCCACCTTTATCTTCTACTTTATCTCATTCTGGTGCTTCAGTAGACCTTTCTATTTTCTCACTTCATTTAGCTGGTATCTCTTCTATTTTAGGTGCAGTAAATTTTATTTCTACAATTATTAATATACGAACCCCAGGAATATCTTTTGATAAAATACCTTTATTTGTATGATCTGTATTAATTACAGCAATTTTATTATTATTGTCTTTACCCGTATTAGCCGGAGCAATTACTATATTATTAACTGAT---------------------------------------------------------------------
>CNBRK212-14
-ACTTTATATTTTATTTTTGGAGCTTGATCTAGAATAGTGGGAACATCACTTAGAATATTAATCCGAGCAGAATTAGGTTGCCCTAATGCTTTAATTGGGGATGATCAAATTTATAATGTAATTGTAACTGCTCATGCTTTTATTATAATTTTTTTTATAGTAATACCTATTATAATTGGAGGATTCGGGAACTGATTAGTTCCCCTTATATTAAGAGCGCCTGATATAGCTTTCCCTCGATTAAACAATATAAGATTTTGACTTCTTCCTCCTTCATTAACATTATTATTAACTAGAAGATTAGTAGAAAGAGGAACAGGAACTGGATGAACAGTTTACCCACCTTTATCTTCTACTTTATCTCATTCTGGTGCTTCAGTAGACCTTTCTATTTTCTCACTTCATTTAGCTGGTATCTCTTCTATTTTAGGTGCAGTAAATTTTATTTCTACAATTATTAATATACGAACCCCAGGAATATCTTTTGATAAAATACCTTTATTTGTATGATCTGTATTAATTACAGCAATTTTATTATTATTGTCTTTACCCGTATTAGCCGGAGCAATTACTATATTATTAACTGATCGA------------------------------------------------------------------
>CNBRK213-14
-ACTTTATATTTTATTTTTGGAGCTTGATCTAGAATAGTGGGAACATCACTTAGAATATTAATCCGAGCAGAATTAGGTTGCCCTAATGCTTTAATTGGGGATGATCAAATTTATAATGTAATTGTAACTGCTCATGCTTTTATTATAATTTTTTTTATAGTAATACCTATTATAATTGGAGGATTCGGGAACTGATTAGTTCCCCTTATATTAAGAGCGCCTGATATAGCTTTCCCTCGATTAAACAATATAAGATTTTGACTTCTTCCTCCTTCATTAACATTATTATTAACTAGAAGATTAGTAGAAAGAGGAACAGGAACTGGATGAACAGTTTACCCACCTTTATCTTCTACTTTATCTCATTCTGGTGCTTCAGTAGACCTTTCTATTTTCTCACTTCATTTAGCTGGTATCTCTTCTATTTTAGGTGCAGTAAATTTTATTTCTACAATTATTAATATACGAACCCCAGGAATATCTTTTGATAAAATACCTTTATTTGTATGATCTGTATTAATTACAGCAATTTTATTATTATTGTCTTTACCCGTATTAGCCGGAGCAATTACTATA---------------------------------------------------------------------------------
>CNBRK214-14
-ACTTTATATTTTATTTTTGGAGCTTGATCTAGAATAGTGGGAACATCACTTAGAATATTAATCCGAGCAGAATTAGGTTGCCCTAATGCTTTAATTGGGGATGATCAAATTTATAATGTAATTGTAACTGCTCATGCTTTTATTATAATTTTTTTTATAGTAATACCTATTATAATTGGAGGATTCGGGAACTGATTAGTTCCCCTTATATTAAGAGCGCCTGATATAGCTTTCCCTCGATTAAACAATATAAGATTTTGACTTCTTCCTCCTTCATTAACATTATTATTAACTAGAAGATTAGTAGAAAGAGGAACAGGAACTGGATGAACAGTTTACCCACCTTTATCTTCTACTTTATCTCATTCTGGTGCTTCAGTAGACCTTTCTATTTTCTCACTTCATTTAGCTGGTATCTCTTCTATTTTAGGTGCAGTAAATTTTATTTCTACAATTATTAATATACGAACCCCAGGAATATCTTTTGATAAAATACCTTTATTTGTATGATCTGTATTAATTACAGCAATTTTATTATTATTGTCTTTACCCGTATTAGCCGGAGCAATTACTATATTATTAACTGATCGA------------------------------------------------------------------
>CNBRK215-14
-ACTTTATATTTTATTTTTGGAGCTTGATCTAGAATAGTGGGAACATCACTTAGAATATTAATCCGAGCAGAATTAGGTTGCCCTAATGCTTTAATTGGGGATGATCAAATTTATAATGTAATTGTAACTGCTCATGCTTTTATTATAATTTTTTTTATAGTAATACCTATTATAATTGGAGGATTCGGGAACTGATTAGTTCCCCTTATATTAAGAGCGCCTGATATAGCTTTCCCTCGATTAAACAATATAAGATTTTGACTTCTTCCTCCTTCATTAACATTATTATTAACTAGAAGATTAGTAGAAAGAGGAACAGGAACTGGATGAACAGTTTACCCACCTTTATCTTCTACTTTATCTCATTCTGGTGCTTCAGTAGACCTTTCTATTTTCTCACTTCATTTAGCTGGTATCTCTTCTATTTTAGGTGCAGTAAATTTTATTTCTACAATTATTAATATACGAACCCCAGGAATATCTTTTGATAAAATACCTTTATTTGTATGATCTGTATTAATTACAGCAATTTTATTATTATTGTCTTTACCCGTATTAGCCGGAGCAATTACTATATTATTAACTGATCGA------------------------------------------------------------------
>CNBRK216-14
-ACTTTATATTTTATTTTTGGAGCTTGATCTAGAATAGTGGGAACATCACTTAGAATATTAATCCGAGCAGAATTAGGTTGCCCTAATGCTTTAATTGGGGATGATCAAATTTATAATGTAATTGTAACTGCTCATGCTTTTATTATAATTTTTTTTATAGTAATACCTATTATAATTGGAGGATTCGGGAACTGATTAGTTCCCCTTATATTAAGAGCGCCTGATATAGCTTTCCCTCGATTAAACAATATAAGATTTTGACTTCTTCCTCCTTCATTAACATTATTATTAACTAGAAGATTAGTAGAAAGAGGAACAGGAACTGGATGAACAGTTTACCCACCTTTATCTTCTACTTTATCTCATTCTGGTGCTTCAGTAGACCTTTCTATTTTCTCACTTCATTTAGCTGGTATCTCTTCTATTTTAGGTGCAGTAAATTTTATTTCTACAATTATTAATATACGAACCCCAGGAATATCTTTTGATAAAATACCTTTATTTGTATGATCTGTATTAATTACAGCAATTTTATTATTATTGTCTTTACCCGTATTAGCCGGAGCAATTACTATA---------------------------------------------------------------------------------
>CNBRK217-14
-------------------------------AGAATAGTGGGAACATCACTTAGAATATTAATCCGAGCAGAATTAGGTTGCCCTAATGCTTTAATTGGGGATGATCAAATTTATAATGTAATTGTAACTGCTCATGCTTTTATTATAATTTTTTTTATAGTAATACCTATTATAATTGGAGGATTCGGGAACTGATTAGTTCCCCTTATATTAAGAGCGCCTGATATAGCTTTCCCTCGATTAAACAATATAAGATTTTGACTTCTTCCTCCTTCATTAACATTATTATTAACTAGAAGATTAGTAGAAAGAGGAACAGGAACTGGATGAACAGTTTACCCACCTTTATCTTCTACTTTATCTCATTCTGGTGCTTCAGTAGACCTTTCTATTTTCTCACTTCATTTAGCTGGTATCTCTTCTATTTTAGGTGCAGTAAATTTTATTTCTACAATTATTAATATACGAACCCCAGGAATATCTTTTGATAAAATACCTTTATTTGTATGATCTGTATTAATTACAGCAATTTTATTATTATTGTCTTTACCCGTATTAGCCGGAGCAATTACTATATTATTAACTGAT---------------------------------------------------------------------
>CNBRK220-14
-ACTTTATATTTTATTTTTGGAGCTTGATCTAGAATAGTGGGAACATCACTTAGAATATTAATCCGAGCAGAATTAGGTTGCCCTAATGCTTTAATTGGGGATGATCAAATTTATAATGTAATTGTAACTGCTCATGCTTTTATTATAATTTTTTTTATAGTAATACCTATTATAATTGGAGGATTCGGGAACTGATTAGTTCCCCTTATATTAAGAGCGCCTGATATAGCTTTCCCTCGATTAAACAATATAAGATTTTGACTTCTTCCTCCTTCATTAACATTATTATTAACTAGAAGATTAGTAGAAAGAGGAACAGGAACTGGATGAACAGTTTACCCACCTTTATCTTCTACTTTATCTCATTCTGGTGCTTCAGTAGACCTTTCTATTTTCTCACTTCATTTAGCTGGTATCTCTTCTATTTTAGGTGCAGTAAATTTTATTTCTACAATTATTAATATACGAACCCCAGGAATATCTTTTGATAAAATACCTTTATTTGTATGATCTGTATTAATTACAGCAATTTTATTATTATTGTCTTTACCCGTATTAGCCGGAGCAATTACTATATTATTAACTGAT---------------------------------------------------------------------
>CNBRK221-14
-ACTTTATATTTTATTTTTGGAGCTTGATCTAGAATAGTGGGAACATCACTTAGAATATTAATCCGAGCAGAATTAGGTTGCCCTAATGCTTTAATTGGGGATGATCAAATTTATAATGTAATTGTAACTGCTCATGCTTTTATTATAATTTTTTTTATAGTAATACCTATTATAATTGGAGGATTCGGGAACTGATTAGTTCCCCTTATATTAAGAGCGCCTGATATAGCTTTCCCTCGATTAAACAATATAAGATTTTGACTTCTTCCTCCTTCATTAACATTATTATTAACTAGAAGATTAGTAGAAAGAGGAACAGGAACTGGATGAACAGTTTACCCACCTTTATCTTCTACTTTATCTCATTCTGGTGCTTCAGTAGACCTTTCTATTTTCTCACTTCATTTAGCTGGTATCTCTTCTATTTTAGGTGCAGTAAATTTTATTTCTACAATTATTAATATACGAACCCCAGGAATATCTTTTGATAAAATACCTTTATTTGTATGATCTGTATTAATTACAGCAATTTTATTATTATTGTCTTTACCCGTATTAGCCGGAGCAATTACTATATTATTAACTGATCGA------------------------------------------------------------------
>CNBRK224-14
-ACTTTATATTTTATTTTTGGAGCTTGATCTAGAATAGTGGGAACATCACTTAGAATATTAATCCGAGCAGAATTAGGTTGCCCTAATGCTTTAATTGGGGATGATCAAATTTATAATGTAATTGTAACTGCTCATGCTTTTATTATAATTTTTTTTATAGTAATACCTATTATAATTGGAGGATTCGGGAACTGATTAGTTCCCCTTATATTAAGAGCGCCTGATATAGCTTTCCCTCGATTAAACAATATAAGATTTTGACTTCTTCCTCCTTCATTAACATTATTATTAACTAGAAGATTAGTAGAAAGAGGAACAGGAACTGGATGAACAGTTTACCCACCTTTATCTTCTACTTTATCTCATTCTGGTGCTTCAGTAGACCTTTCTATTTTCTCACTTCATTTAGCTGGTATCTCTTCTATTTTAGGTGCAGTAAATTTTATTTCTACAATTATTAATATACGAACCCCAGGAATATCTTTTGATAAAATACCTTTATTTGTATGATCTGTATTAATTACAGCAATTTTATTATTATTGTCTTTACCCGTATTAGCCGGAGCAATTACTATATTATTAACTGAT---------------------------------------------------------------------
>CNBRK225-14
-ACTTTATATTTTATTTTTGGAGCTTGATCTAGAATAGTGGGAACATCACTTAGAATATTAATCCGAGCAGAATTAGGTTGCCCTAATGCTTTAATTGGGGATGATCAAATTTATAATGTAATTGTAACTGCTCATGCTTTTATTATAATTTTTTTTATAGTAATACCTATTATAATTGGAGGATTCGGGAACTGATTAGTTCCCCTTATATTAAGAGCGCCTGATATAGCTTTCCCTCGATTAAACAATATAAGATTTTGACTTCTTCCTCCTTCATTAACATTATTATTAACTAGAAGATTAGTAGAAAGAGGAACAGGAACTGGATGAACAGTTTACCCACCTTTATCTTCTACTTTATCTCATTCTGGTGCTTCAGTAGACCTTTCTATTTTCTCACTTCATTTAGCTGGTATCTCTTCTATTTTAGGTGCAGTAAATTTTATTTCTACAATTATTAATATACGAACCCCAGGAATATCTTTTGATAAAATACCTTTATTTGTATGATCTGTATTAATTACAGCAATTTTATTATTATTGTCTTTACCCGTATTAGCCGGAGCAATTACTATA---------------------------------------------------------------------------------
>CNBRK226-14
-ACTTTATATTTTATTTTTGGAGCTTGATCTAGAATAGTGGGAACATCACTTAGAATATTAATCCGAGCAGAATTAGGTTGCCCTAATGCTTTAATTGGGGATGATCAAATTTATAATGTAATTGTAACTGCTCATGCTTTTATTATAATTTTTTTTATAGTAATACCTATTATAATTGGAGGATTCGGGAACTGATTAGTTCCCCTTATATTAAGAGCGCCTGATATAGCTTTCCCTCGATTAAACAATATAAGATTTTGACTTCTTCCTCCTTCATTAACATTATTATTAACTAGAAGATTAGTAGAAAGAGGAACAGGAACTGGATGAACAGTTTACCCACCTTTATCTTCTACTTTATCTCATTCTGGTGCTTCAGTAGACCTTTCTATTTTCTCACTTCATTTAGCTGGTATCTCTTCTATTTTAGGTGCAGTAAATTTTATTTCTACAATTATTAATATACGAACCCCAGGAATATCTTTTGATAAAATACCTTTATTTGTATGATCTGTATTAATTACAGCAATTTTATTATTATTGTCTTTACCCGTATTAGCCGGAGCAATTACTATATTATTAACTGATCGA------------------------------------------------------------------
>CNBRK230-14
-ACTTTATATTTTATTTTTGGAGCTTGATCTAGAATAGTGGGAACATCACTTAGAATATTAATCCGAGCAGAATTAGGTTGCCCTAATGCTTTAATTGGGGATGATCAAATTTATAATGTAATTGTAACTGCTCATGCTTTTATTATAATTTTTTTTATAGTAATACCTATTATAATTGGAGGATTCGGGAACTGATTAGTTCCCCTTATATTAAGAGCGCCTGATATAGCTTTCCCTCGATTAAACAATATAAGATTTTGACTTCTTCCTCCTTCATTAACATTATTATTAACTAGAAGATTAGTAGAAAGAGGAACAGGAACTGGATGAACAGTTTACCCACCTTTATCTTCTACTTTATCTCATTCTGGTGCTTCAGTAGACCTTTCTATTTTCTCACTTCATTTAGCTGGTATCTCTTCTATTTTAGGTGCAGTAAATTTTATTTCTACAATTATTAATATACGAACCCCAGGAATATCTTTTGATAAAATACCTTTATTTGTATGATCTGTATTAATTACAGCAATTTTATTATTATTGTCTTTACCCGTATTAGCCGGAGCAATTACTATATTATTAACT------------------------------------------------------------------------
>CNBRK231-14
-ACTTTATATTTTATTTTTGGAGCTTGATCTAGAATAGTGGGAACATCACTTAGAATATTAATCCGAGCAGAATTAGGTTGCCCTAATGCTTTAATTGGGGATGATCAAATTTATAATGTAATTGTAACTGCTCATGCTTTTATTATAATTTTTTTTATAGTAATACCTATTATAATTGGAGGATTCGGGAACTGATTAGTTCCCCTTATATTAAGAGCGCCTGATATAGCTTTCCCTCGATTAAACAATATAAGATTTTGACTTCTTCCTCCTTCATTAACATTATTATTAACTAGAAGATTAGTAGAAAGAGGAACAGGAACTGGATGAACAGTTTACCCACCTTTATCTTCTACTTTATCTCATTCTGGTGCTTCAGTAGACCTTTCTATTTTCTCACTTCATTTAGCTGGTATCTCTTCTATTTTAGGTGCAGTAAATTTTATTTCTACAATTATTAATATACGAACCCCAGGAATATCTTTTGATAAAATACCTTTATTTGTATGATCTGTATTAATTACAGCAATTTTATTATTATTGTCTTTACCCGTATTAGCCGGAGCAATTACTATATTATTAACTGAT---------------------------------------------------------------------
>CNBRK232-14
-ACTTTATATTTTATTTTTGGAGCTTGATCTAGAATAGTGGGAACATCACTTAGAATATTAATCCGAGCAGAATTAGGTTGCCCTAATGCTTTAATTGGGGATGATCAAATTTATAATGTAATTGTAACTGCTCATGCTTTTATTATAATTTTTTTTATAGTAATACCTATTATAATTGGAGGATTCGGGAACTGATTAGTTCCCCTTATATTAAGAGCGCCTGATATAGCTTTCCCTCGATTAAACAATATAAGATTTTGACTTCTTCCTCCTTCATTAACATTATTATTAACTAGAAGATTAGTAGAAAGAGGAACAGGAACTGGATGAACAGTTTACCCACCTTTATCTTCTACTTTATCTCATTCTGGTGCTTCAGTAGACCTTTCTATTTTCTCACTTCATTTAGCTGGTATCTCTTCTATTTTAGGTGCAGTAAATTTTATTTCTACAATTATTAATATACGAACCCCAGGAATATCTTTTGATAAAATACCTTTATTTGTATGATCTGTATTAATTACAGCAATTTTATTATTATTGTCTTTACCCGTATTAGCCGGAGCAATTACTATATTATTAACTGAT---------------------------------------------------------------------
>CNBRK234-14
-ACTTTATATTTTATTTTTGGAGCTTGATCTAGAATAGTGGGAACATCACTTAGAATATTAATCCGAGCAGAATTAGGTTGCCCTAATGCTTTAATTGGGGATGATCAAATTTATAATGTAATTGTAACTGCTCATGCTTTTATTATAATTTTTTTTATAGTAATACCTATTATAATTGGAGGATTCGGGAACTGATTAGTTCCCCTTATATTAAGAGCGCCTGATATAGCTTTCCCTCGATTAAACAATATAAGATTTTGACTTCTTCCTCCTTCATTAACATTATTATTAACTAGAAGATTAGTAGAAAGAGGAACAGGAACTGGATGAACAGTTTACCCACCTTTATCTTCTACTTTATCTCATTCTGGTGCTTCAGTAGACCTTTCTATTTTCTCACTTCATTTAGCTGGTATCTCTTCTATTTTAGGTGCAGTAAATTTTATTTCTACAATTATTAATATACGAACCCCAGGAATATCTTTTGATAAAATACCTTTATTTGTATGATCTGTATTAATTACAGCAATTTTATTATTATTGTCTTTACCCGTATTAGCCGGAGCAATTACTATATTATTAACTGATCGAAATTTAAAT---------------------------------------------------------
>CNBRK235-14
-ACTTTATATTTTATTTTTGGAGCTTGATCTAGAATAGTGGGAACATCACTTAGAATATTAATCCGAGCAGAATTAGGTTGCCCTAATGCTTTAATTGGGGATGATCAAATTTATAATGTAATTGTAACTGCTCATGCTTTTATTATAATTTTTTTTATAGTAATACCTATTATAATTGGAGGATTCGGGAACTGATTAGTTCCCCTTATATTAAGAGCGCCTGATATAGCTTTCCCTCGATTAAACAATATAAGATTTTGACTTCTTCCTCCTTCATTAACATTATTATTAACTAGAAGATTAGTAGAAAGAGGAACAGGAACTGGATGAACAGTTTACCCACCTTTATCTTCTACTTTATCTCATTCTGGTGCTTCAGTAGACCTTTCTATTTTCTCACTTCATTTAGCTGGTATCTCTTCTATTTTAGGTGCAGTAAATTTTATTTCTACAATTATTAATATACGAACCCCAGGAATATCTTTTGATAAAATACCTTTATTTGTATGATCTGTATTAATTACAGCAATTTTATTATTATTGTCTTTACCCGTATTAGCCGGAGCAATTACTATATTATTAACTGAT---------------------------------------------------------------------
>CNBRK237-14
-ACTTTATATTTTATTTTTGGAGCTTGATCTAGAATAGTGGGAACATCACTTAGAATATTAATCCGAGCAGAATTAGGTTGCCCTAATGCTTTAATTGGGGATGATCAAATTTATAATGTAATTGTAACTGCTCATGCTTTTATTATAATTTTTTTTATAGTAATACCTATTATAATTGGAGGATTCGGGAACTGATTAGTTCCCCTTATATTAAGAGCGCCTGATATAGCTTTCCCTCGATTAAACAATATAAGATTTTGACTTCTTCCTCCTTCATTAACATTATTATTAACTAGAAGATTAGTAGAAAGAGGAACAGGAACTGGATGAACAGTTTACCCACCTTTATCTTCTACTTTATCTCATTCTGGTGCTTCAGTAGACCTTTCTATTTTCTCACTTCATTTAGCTGGTATCTCTTCTATTTTAGGTGCAGTAAATTTTATTTCTACAATTATTAATATACGAACCCCAGGAATATCTTTTGATAAAATACCTTTATTTGTATGATCTGTATTAATTACAGCAATTTTATTATTATTGTCTTTACCCGTATTAGCCGGAGCAATTACTATATTATTAACTGAT---------------------------------------------------------------------
>CNBRK238-14
-------------ATTTTTGGAGCTTGATCTAGAATAGTGGGAACATCACTTAGAATATTAATCCGAGCAGAATTAGGTTGCCCTAATGCTTTAATTGGGGATGATCAAATTTATAATGTAATTGTAACTGCTCATGCTTTTATTATAATTTTTTTTATAGTAATACCTATTATAATTGGAGGATTCGGGAACTGATTAGTTCCCCTTATATTAAGAGCGCCTGATATAGCTTTCCCTCGATTAAACAATATAAGATTTTGACTTCTTCCTCCTTCATTAACATTATTATTAACTAGAAGATTAGTAGAAAGAGGAACAGGAACTGGATGAACAGTTTACCCACCTTTATCTTCTACTTTATCTCATTCTGGTGCTTCAGTAGACCTTTCTATTTTCTCACTTCATTTAGCTGGTATCTCTTCTATTTTAGGTGCAGTAAATTTTATTTCTACAATTATTAATATACGAACCCCAGGAATATCTTTTGATAAAATACCTTTATTTGTATGATCTGTATTAATTACAGCAATTTTATTATTATTGTCTTTACCCGTATTAGCCGGAGCAATTACTATATTATTAACTGAT---------------------------------------------------------------------
>CNBRK240-14
-ACTTTATATTTTATTTTTGGAGCTTGATCTAGAATAGTGGGAACATCACTTAGAATATTAATCCGAGCAGAATTAGGTTGCCCTAATGCTTTAATTGGGGATGATCAAATTTATAATGTAATTGTAACTGCTCATGCTTTTATTATAATTTTTTTTATAGTAATACCTATTATAATTGGAGGATTCGGGAACTGATTAGTTCCCCTTATATTAAGAGCGCCTGATATAGCTTTCCCTCGATTAAACAATATAAGATTTTGACTTCTTCCTCCTTCATTAACATTATTATTAACTAGAAGATTAGTAGAAAGAGGAACAGGAACTGGATGAACAGTTTACCCACCTTTATCTTCTACTTTATCTCATTCTGGTGCTTCAGTAGACCTTTCTATTTTCTCACTTCATTTAGCTGGTATCTCTTCTATTTTAGGTGCAGTAAATTTTATTTCTACAATTATTAATATACGAACCCCAGGAATATCTTTTGATAAAATACCTTTATTTGTATGATCTGTATTAATTACAGCAATTTTATTATTATTGTCTTTACCCGTATTAGCCGGAGCAATTACTATATTATTAACTGATCGA------------------------------------------------------------------
>CNBRK241-14
-ACTTTATATTTTATTTTTGGAGCTTGATCTAGAATAGTGGGAACATCACTTAGAATATTAATCCGAGCAGAATTAGGTTGCCCTAATGCTTTAATTGGGGATGATCAAATTTATAATGTAATTGTAACTGCTCATGCTTTTATTATAATTTTTTTTATAGTAATACCTATTATAATTGGAGGATTCGGGAACTGATTAGTTCCCCTTATATTAAGAGCGCCTGATATAGCTTTCCCTCGATTAAACAATATAAGATTTTGACTTCTTCCTCCTTCATTAACATTATTATTAACTAGAAGATTAGTAGAAAGAGGAACAGGAACTGGATGAACAGTTTACCCACCTTTATCTTCTACTTTATCTCATTCTGGTGCTTCAGTAGACCTTTCTATTTTCTCACTTCATTTAGCTGGTATCTCTTCTATTTTAGGTGCAGTAAATTTTATTTCTACAATTATTAATATACGAACCCCAGGAATATCTTTTGATAAAATACCTTTATTTGTATGATCTGTATTAATTACAGCAATTTTATTATTATTGTCTTTACCCGTATTAGCCGGAGCAATTACTATATTATTAACTGATCGA------------------------------------------------------------------
>CNBRK242-14
-ACTTTATATTTTATTTTTGGAGCTTGATCTAGAATAGTGGGAACATCACTTAGAATATTAATCCGAGCAGAATTAGGTTGCCCTAATGCTTTAATTGGGGATGATCAAATTTATAATGTAATTGTAACTGCTCATGCTTTTATTATAATTTTTTTTATAGTAATACCTATTATAATTGGAGGATTCGGGAACTGATTAGTTCCCCTTATATTAAGAGCGCCTGATATAGCTTTCCCTCGATTAAACAATATAAGATTTTGACTTCTTCCTCCTTCATTAACATTATTATTAACTAGAAGATTAGTAGAAAGAGGAACAGGAACTGGATGAACAGTTTACCCACCTTTATCTTCTACTTTATCTCATTCTGGTGCTTCAGTAGACCTTTCTATTTTCTCACTTCATTTAGCTGGTATCTCTTCTATTTTAGGTGCAGTAAATTTTATTTCTACAATTATTAATATACGAACCCCAGGAATATCTTTTGATAAAATACCTTTATTTGTATGATCTGTATTAATTACAGCAATTTTATTATTATTGTCTTTACCCGTATTAGCCGGAGCAATTACTATATTATTAACTGATCGAAATTTAAAT---------------------------------------------------------
>CNBRK243-14
-ACTTTATATTTTATTTTTGGAGCTTGATCTAGAATAGTGGGAACATCACTTAGAATATTAATCCGAGCAGAATTAGGTTGCCCTAATGCTTTAATTGGGGATGATCAAATTTATAATGTAATTGTAACTGCTCATGCTTTTATTATAATTTTTTTTATAGTAATACCTATTATAATTGGAGGATTCGGGAACTGATTAGTTCCCCTTATATTAAGAGCGCCTGATATAGCTTTCCCTCGATTAAACAATATAAGATTTTGACTTCTTCCTCCTTCATTAACATTATTATTAACTAGAAGATTAGTAGAAAGAGGAACAGGAACTGGATGAACAGTTTACCCACCTTTATCTTCTACTTTATCTCATTCTGGTGCTTCAGTAGACCTTTCTATTTTCTCACTTCATTTAGCTGGTATCTCTTCTATTTTAGGTGCAGTAAATTTTATTTCTACAATTATTAATATACGAACCCCAGGAATATCTTTTGATAAAATACCTTTATTTGTATGATCTGTATTAATTACAGCAATTTTATTATTATTGTCTTTACCCGTATTAGCCGGAGCAATTACTATATTATTAACT------------------------------------------------------------------------
>CNBRK244-14
-ACTTTATATTTTATTTTTGGAGCTTGATCTAGAATAGTGGGAACATCACTTAGAATATTAATCCGAGCAGAATTAGGTTGCCCTAATGCTTTAATTGGGGATGATCAAATTTATAATGTAATTGTAACTGCTCATGCTTTTATTATAATTTTTTTTATAGTAATACCTATTATAATTGGAGGATTCGGGAACTGATTAGTTCCCCTTATATTAAGAGCGCCTGATATAGCTTTCCCTCGATTAAACAATATAAGATTTTGACTTCTTCCTCCTTCATTAACATTATTATTAACTAGAAGATTAGTAGAAAGAGGAACAGGAACTGGATGAACAGTTTACCCACCTTTATCTTCTACTTTATCTCATTCTGGTGCTTCAGTAGACCTTTCTATTTTCTCACTTCATTTAGCTGGTATCTCTTCTATTTTAGGTGCAGTAAATTTTATTTCTACAATTATTAATATACGAACCCCAGGAATATCTTTTGATAAAATACCTTTATTTGTATGATCTGTATTAATTACAGCAATTTTATTATTATTGTCTTTACCCGTATTAGCCGGAGCAATTACTATATTATTAACTGAT---------------------------------------------------------------------
>CNBRK248-14
-ACTTTATATTTTATTTTTGGAGCTTGATCTAGAATAGTGGGAACATCACTTAGAATATTAATCCGAGCAGAATTAGGTTGCCCTAATGCTTTAATTGGGGATGATCAAATTTATAATGTAATTGTAACTGCTCATGCTTTTATTATAATTTTTTTTATAGTAATACCTATTATAATTGGAGGATTCGGGAACTGATTAGTTCCCCTTATATTAAGAGCGCCTGATATAGCTTTCCCTCGATTAAACAATATAAGATTTTGACTTCTTCCTCCTTCATTAACATTATTATTAACTAGAAGATTAGTAGAAAGAGGAACAGGAACTGGATGAACAGTTTACCCACCTTTATCTTCTACTTTATCTCATTCTGGTGCTTCAGTAGACCTTTCTATTTTCTCACTTCATTTAGCTGGTATCTCTTCTATTTTAGGTGCAGTAAATTTTATTTCTACAATTATTAATATACGAACCCCAGGAATATCTTTTGATAAAATACCTTTATTTGTATGATCTGTATTAATTACAGCAATTTTATTATTATTGTCTTTACCCGTATTAGCCGGAGCAATTACTATA---------------------------------------------------------------------------------
>CNBRK249-14
-ACTTTATATTTTATTTTTGGAGCTTGATCTAGAATAGTGGGAACATCACTTAGAATATTAATCCGAGCAGAATTAGGTTGCCCTAATGCTTTAATTGGGGATGATCAAATTTATAATGTAATTGTAACTGCTCATGCTTTTATTATAATTTTTTTTATAGTAATACCTATTATAATTGGAGGATTCGGGAACTGATTAGTTCCCCTTATATTAAGAGCGCCTGATATAGCTTTCCCTCGATTAAACAATATAAGATTTTGACTTCTTCCTCCTTCATTAACATTATTATTAACTAGAAGATTAGTAGAAAGAGGAACAGGAACTGGATGAACAGTTTACCCACCTTTATCTTCTACTTTATCTCATTCTGGTGCTTCAGTAGACCTTTCTATTTTCTCACTTCATTTAGCTGGTATCTCTTCTATTTTAGGTGCAGTAAATTTTATTTCTACAATTATTAATATACGAACCCCAGGAATATCTTTTGATAAAATACCTTTATTTGTATGATCTGTATTAATTACAGCAATTTTATTATTATTGTCTTTACCCGTATTAGCCGGAGCAATTACTATATTATTAACTGAT---------------------------------------------------------------------
>CNBRK250-14
-ACTTTATATTTTATTTTTGGAGCTTGATCTAGAATAGTGGGAACATCACTTAGAATATTAATCCGAGCAGAATTAGGTTGCCCTAATGCTTTAATTGGGGATGATCAAATTTATAATGTAATTGTAACTGCTCATGCTTTTATTATAATTTTTTTTATAGTAATACCTATTATAATTGGAGGATTCGGGAACTGATTAGTTCCCCTTATATTAAGAGCGCCTGATATAGCTTTCCCTCGATTAAACAATATAAGATTTTGACTTCTTCCTCCTTCATTAACATTATTATTAACTAGAAGATTAGTAGAAAGAGGAACAGGAACTGGATGAACAGTTTACCCACCTTTATCTTCTACTTTATCTCATTCTGGTGCTTCAGTAGACCTTTCTATTTTCTCACTTCATTTAGCTGGTATCTCTTCTATTTTAGGTGCAGTAAATTTTATTTCTACAATTATTAATATACGAACCCCAGGAATATCTTTTGATAAAATACCTTTATTTGTATGATCTGTATTAATTACAGCAATTTTATTATTATTGTCTTTACCCGTATTAGCCGGAGCAATTACTATATTATTAACT------------------------------------------------------------------------
>CNBRK252-14
-ACTTTATATTTTATTTTTGGAGCTTGATCTAGAATAGTGGGAACATCACTTAGAATATTAATCCGAGCAGAATTAGGTTGCCCTAATGCTTTAATTGGGGATGATCAAATTTATAATGTAATTGTAACTGCTCATGCTTTTATTATAATTTTTTTTATAGTAATACCTATTATAATTGGAGGATTCGGGAACTGATTAGTTCCCCTTATATTAAGAGCGCCTGATATAGCTTTCCCTCGATTAAACAATATAAGATTTTGACTTCTTCCTCCTTCATTAACATTATTATTAACTAGAAGATTAGTAGAAAGAGGAACAGGAACTGGATGAACAGTTTACCCACCTTTATCTTCTACTTTATCTCATTCTGGTGCTTCAGTAGACCTTTCTATTTTCTCACTTCATTTAGCTGGTATCTCTTCTATTTTAGGTGCAGTAAATTTTATTTCTACAATTATTAATATACGAACCCCAGGAATATCTTTTGATAAAATACCTTTATTTGTATGATCTGTATTAATTACAGCAATTTTATTATTATTGTCTTTACCCGTATTAGCCGGA---------------------------------------------------------------------------------------------
>CNBRK253-14
-ACTTTATATTTTATTTTTGGAGCTTGATCTAGAATAGTGGGAACATCACTTAGAATATTAATCCGAGCAGAATTAGGTTGCCCTAATGCTTTAATTGGGGATGATCAAATTTATAATGTAATTGTAACTGCTCATGCTTTTATTATAATTTTTTTTATAGTAATACCTATTATAATTGGAGGATTCGGGAACTGATTAGTTCCCCTTATATTAAGAGCGCCTGATATAGCTTTCCCTCGATTAAACAATATAAGATTTTGACTTCTTCCTCCTTCATTAACATTATTATTAACTAGAAGATTAGTAGAAAGAGGAACAGGAACTGGATGAACAGTTTACCCACCTTTATCTTCTACTTTATCTCATTCTGGTGCTTCAGTAGACCTTTCTATTTTCTCACTTCATTTAGCTGGTATCTCTTCTATTTTAGGTGCAGTAAATTTTATTTCTACAATTATTAATATACGAACCCCAGGAATATCTTTTGATAAAATACCTTTATTTGTATGATCTGTATTAATTACAGCAATTTTATTATTATTGTCTTTACCCGTATTAGCCGGAGCAATTACTATATTATTAACTGAT---------------------------------------------------------------------
>CNBRK255-14
-ACTTTATATTTTATTTTTGGAGCTTGATCTAGAATAGTGGGAACATCACTTAGAATATTAATCCGAGCAGAATTAGGTTGCCCTAATGCTTTAATTGGGGATGATCAAATTTATAATGTAATTGTAACTGCTCATGCTTTTATTATAATTTTTTTTATAGTAATACCTATTATAATTGGAGGATTCGGGAACTGATTAGTTCCCCTTATATTAAGAGCGCCTGATATAGCTTTCCCTCGATTAAACAATATAAGATTTTGACTTCTTCCTCCTTCATTAACATTATTATTAACTAGAAGATTAGTAGAAAGAGGAACAGGAACTGGATGAACAGTTTACCCACCTTTATCTTCTACTTTATCTCATTCTGGTGCTTCAGTAGACCTTTCTATTTTCTCACTTCATTTAGCTGGTATCTCTTCTATTTTAGGTGCAGTAAATTTTATTTCTACAATTATTAATATACGAACCCCAGGAATATCTTTTGATAAAATACCTTTATTTGTATGATCTGTATTAATTACAGCAATTTTATTATTATTGTCTTTACCCGTATTAGCCGGAGCAATTACTATA---------------------------------------------------------------------------------
>CNBRK257-14
-ACTTTATATTTTATTTTTGGAGCTTGATCTAGAATAGTGGGAACATCACTTAGAATATTAATCCGAGCAGAATTAGGTTGCCCTAATGCTTTAATTGGGGATGATCAAATTTATAATGTAATTGTAACTGCTCATGCTTTTATTATAATTTTTTTTATAGTAATACCTATTATAATTGGAGGATTCGGGAACTGATTAGTTCCCCTTATATTAAGAGCGCCTGATATAGCTTTCCCTCGATTAAACAATATAAGATTTTGACTTCTTCCTCCTTCATTAACATTATTATTAACTAGAAGATTAGTAGAAAGAGGAACAGGAACTGGATGAACAGTTTACCCACCTTTATCTTCTACTTTATCTCATTCTGGTGCTTCAGTAGACCTTTCTATTTTCTCACTTCATTTAGCTGGTATCTCTTCTATTTTAGGTGCAGTAAATTTTATTTCTACAATTATTAATATACGAACCCCAGGAATATCTTTTGATAAAATACCTTTATTTGTATGATCTGTATTAATTACAGCAATTTTATTATTATTGTCTTTACCCGTA------------------------------------------------------------------------------------------------------
>CNBRK258-14
-ACTTTATATTTTATTTTTGGAGCTTGATCTAGAATAGTGGGAACATCACTTAGAATATTAATCCGAGCAGAATTAGGTTGCCCTAATGCTTTAATTGGGGATGATCAAATTTATAATGTAATTGTAACTGCTCATGCTTTTATTATAATTTTTTTTATAGTAATACCTATTATAATTGGAGGATTCGGGAACTGATTAGTTCCCCTTATATTAAGAGCGCCTGATATAGCTTTCCCTCGATTAAACAATATAAGATTTTGACTTCTTCCTCCTTCATTAACATTATTATTAACTAGAAGATTAGTAGAAAGAGGAACAGGAACTGGATGAACAGTTTACCCACCTTTATCTTCTACTTTATCTCATTCTGGTGCTTCAGTAGACCTTTCTATTTTCTCACTTCATTTAGCTGGTATCTCTTCTATTTTAGGTGCAGTAAATTTTATTTCTACAATTATTAATATACGAACCCCAGGAATATCTTTTGATAAAATACCTTTATTTGTATGATCTGTATTAATTACAGCAATTTTATTATTATTGTCTTTACCCGTATTAGCC------------------------------------------------------------------------------------------------
>CNBRK260-14
-ACTTTATATTTTATTTTTGGAGCTTGATCTAGAATAGTGGGAACATCACTTAGAATATTAATCCGAGCAGAATTAGGTTGCCCTAATGCTTTAATTGGGGATGATCAAATTTATAATGTAATTGTAACTGCTCATGCTTTTATTATAATTTTTTTTATAGTAATACCTATTATAATTGGAGGATTCGGGAACTGATTAGTTCCCCTTATATTAAGAGCGCCTGATATAGCTTTCCCTCGATTAAACAATATAAGATTTTGACTTCTTCCTCCTTCATTAACATTATTATTAACTAGAAGATTAGTAGAAAGAGGAACAGGAACTGGATGAACAGTTTACCCACCTTTATCTTCTACTTTATCTCATTCTGGTGCTTCAGTAGACCTTTCTATTTTCTCACTTCATTTAGCTGGTATCTCTTCTATTTTAGGTGCAGTAAATTTTATTTCTACAATTATTAATATACGAACCCCAGGAATATCTTTTGATAAAATACCTTTATTTGTATGATCTGTATTAATTACAGCAATTTTATTATTATTGTCTTTACCCGTATTAGCCGGAGCAATTACTATATTATTAACT------------------------------------------------------------------------
>CNBRK261-14
-ACTTTATATTTTATTTTTGGAGCTTGATCTAGAATAGTGGGAACATCACTTAGAATATTAATCCGAGCAGAATTAGGTTGCCCTAATGCTTTAATTGGGGATGATCAAATTTATAATGTAATTGTAACTGCTCATGCTTTTATTATAATTTTTTTTATAGTAATACCTATTATAATTGGAGGATTCGGGAACTGATTAGTTCCCCTTATATTAAGAGCGCCTGATATAGCTTTCCCTCGATTAAACAATATAAGATTTTGACTTCTTCCTCCTTCATTAACATTATTATTAACTAGAAGATTAGTAGAAAGAGGAACAGGAACTGGATGAACAGTTTACCCACCTTTATCTTCTACTTTATCTCATTCTGGTGCTTCAGTAGACCTTTCTATTTTCTCACTTCATTTAGCTGGTATCTCTTCTATTTTAGGTGCAGTAAATTTTATTTCTACAATTATTAATATACGAACCCCAGGAATATCTTTTGATAAAATACCTTTATTTGTATGATCTGTATTAATTACAGCAATTTTATTATTATTGTCTTTACCCGTA------------------------------------------------------------------------------------------------------
>CNBRK264-14
----------------TTTGGAGCTTGATCTAGAATAGTGGGAACATCACTTAGAATATTAATCCGAGCAGAATTAGGTTGCCCTAATGCTTTAATTGGGGATGATCAAATTTATAATGTAATTGTAACTGCTCATGCTTTTATTATAATTTTTTTTATAGTAATACCTATTATAATTGGAGGATTCGGGAACTGATTAGTTCCCCTTATATTAAGAGCGCCTGATATAGCTTTCCCTCGATTAAACAATATAAGATTTTGACTTCTTCCTCCTTCATTAACATTATTATTAACTAGAAGATTAGTAGAAAGAGGAACAGGAACTGGATGAACAGTTTACCCACCTTTATCTTCTACTTTATCTCATTCTGGTGCTTCAGTAGACCTTTCTATTTTCTCACTTCATTTAGCTGGTATCTCTTCTATTTTAGGTGCAGTAAATTTTATTTCTACAATTATTAATATACGAACCCCAGGAATATCTTTTGATAAAATACCTTTATTTGTATGATCTGTATTAATTACAGCAATTTTATTATTATTGTCTTTACCCGTATTAGCCGGAGCAATTACTATATTATTAACTGAT---------------------------------------------------------------------
>CNBRK265-14
----------TTTATTTTTGGAGCTTGATCTAGAATAGTGGGAACNTCACTTAGAATATTAATCCGAGCAGAATTAGGTTGCCCTAATGCTTTAATTGGGGATGATCAAATTTATAATGTAATTGTAACTGCTCATGCTTTTATTATAATTTTTTTTATAGTAATACCTATTATAATTGGAGGATTCGGGAACTGATTAGTTCCCCTTATATTAAGAGCGCCTGATATAGCTTTCCCTCGATTAAACAATATAAGATTTTGACTTCTTCCTCCTTCATTAACATTATTATTAACTAGAAGATTAGTAGAAAGAGGAACAGGAACTGGATGAACAGTTTACCCACCTTTATCTTCTACTTTATCTCATTCTGGTGCTTCAGTAGACCTTTCTATTTTCTCACTTCATTTAGCTGGTATCTCTTCTATTTTAGGTGCAGTAAATTTTATTTCTACAATTATTAATATACGAACCCCAGGAATATCTTTTGATAAAATACCTTTATTTGTATGATCTGTATTAATTACAGCAATTTTATTATTATTGTCTTTA------------------------------------------------------------------------------------------------------------
>CNBRK266-14
-------------------------TGATCTAGAATAGTGGGAACATCACTTAGAATATTAATCCGAGCAGAATTAGGTTGCCCTAATGCTTTAATTGGGGATGATCAAATTTATAATGTAATTGTAACTGCTCATGCTTTTATTATAATTTTTTTTATAGTAATACCTATTATAATTGGAGGATTCGGGAACTGATTAGTTCCCCTTATATTAAGAGCGCCTGATATAGCTTTCCCTCGATTAAACAATATAAGATTTTGACTTCTTCCTCCTTCATTAACATTATTATTAACTAGAAGATTAGTAGAAAGAGGAACAGGAACTGGATGAACAGTTTACCCACCTTTATCTTCTACTTTATCTCATTCTGGTGCTTCAGTAGACCTTTCTATTTTCTCACTTCATTTAGCTGGTATCTCTTCTATTTTAGGTGCAGTAAATTTTATTTCTACAATTATTAATATACGAACCCCAGGAATATCTTTTGATAAAATACCTTTATTTGTATGATCTGTATTAATTACAGCAATTTTATTATTATTGTCTTTACCCGTATTAGCCGGAGCAATTACTATATTATTAACT------------------------------------------------------------------------
>CNBRK267-14
-ACTTTATATTTTATTTTTGGAGCTTGATCTAGAATAGTGGGAACATCACTTAGAATATTAATCCGAGCAGAATTAGGTTGCCCTAATGCTTTAATTGGGGATGATCAAATTTATAATGTAATTGTAACTGCTCATGCTTTTATTATAATTTTTTTTATAGTAATACCTATTATAATTGGAGGATTCGGGAACTGATTAGTTCCCCTTATATTAAGAGCGCCTGATATAGCTTTCCCTCGATTAAACAATATAAGATTTTGACTTCTTCCTCCTTCATTAACATTATTATTAACTAGAAGATTAGTAGAAAGAGGAACAGGAACTGGATGAACAGTTTACCCACCTTTATCTTCTACTTTATCTCATTCTGGTGCTTCAGTAGACCTTTCTATTTTCTCACTTCATTTAGCTGGTATCTCTTCTATTTTAGGTGCAGTAAATTTTATTTCTACAATTATTAATATACGAACCCCAGGAATATCTTTTGATAAAATACCTTTATTTGTATGATCTGTATTAATTACAGCAATTTTATTATTATTGTCTTTACCCGTATTAGCCGGAGCAATTACTATATTATTAACTGAT---------------------------------------------------------------------
>CNBRK268-14
-ACTTTATATTTTATTTTTGGAGCTTGATCTAGAATAGTGGGAACATCACTTAGAATATTAATCCGAGCAGAATTAGGTTGCCCTAATGCTTTAATTGGGGATGATCAAATTTATAATGTAATTGTAACTGCTCATGCTTTTATTATAATTTTTTTTATAGTAATACCTATTATAATTGGAGGATTCGGGAACTGATTAGTTCCCCTTATATTAAGAGCGCCTGATATAGCTTTCCCTCGATTAAACAATATAAGATTTTGACTTCTTCCTCCTTCATTAACATTATTATTAACTAGAAGATTAGTAGAAAGAGGAACAGGAACTGGATGAACAGTTTACCCACCTTTATCTTCTACTTTATCTCATTCTGGTGCTTCAGTAGACCTTTCTATTTTCTCACTTCATTTAGCTGGTATCTCTTCTATTTTAGGTGCAGTAAATTTTATTTCTACAATTATTAATATACGAACCCCAGGAATATCTTTTGATAAAATACCTTTATTTGTATGATCTGTATTAATTACAGCAATTTTATTATTATTGTCTTTACCCGTATTAGCCGGAGCAATTACTATATTATTAACTGAT---------------------------------------------------------------------
>CNBRK272-14
-ACTTTATATTTTATTTTTGGAGCTTGATCTAGAATAGTGGGAACATCACTTAGAATATTAATCCGAGCAGAATTAGGTTGCCCTAATGCTTTAATTGGGGATGATCAAATTTATAATGTAATTGTAACTGCTCATGCTTTTATTATAATTTTTTTTATAGTAATACCTATTATAATTGGAGGATTCGGGAACTGATTAGTTCCCCTTATATTAAGAGCGCCTGATATAGCTTTCCCTCGATTAAACAATATAAGATTTTGACTTCTTCCTCCTTCATTAACATTATTATTAACTAGAAGATTAGTAGAAAGAGGAACAGGAACTGGATGAACAGTTTACCCACCTTTATCTTCTACTTTATCTCATTCTGGTGCTTCAGTAGACCTTTCTATTTTCTCACTTCATTTAGCTGGTATCTCTTCTATTTTAGGTGCAGTAAATTTTATTTCTACAATTATTAATATACGAACCCCAGGAATATCTTTTGATAAAATACCTTTATTTGTATGATCTGTATTAATTACAGCAATTTTATTATTATTGTCTTTACCCGTATTAGCCGGAGCAATTACTATATTATTAACTGATCGA------------------------------------------------------------------
>CNBRK273-14
-------------------------------------------------------------------------TTAGGTTGCCCTAATGCTTTAATTGGGGATGATCAAATTTATAATGTAATTGTAACTGCTCATGCTTTTATTATAATTTTTTTTATAGTAATACCTATTATAATTGGAGGATTCGGGAACTGATTAGTTCCCCTTATATTAAGAGCGCCTGATATAGCTTTCCCTCGATTAAACAATATAAGATTTTGACTTCTTCCTCCTTCATTAACATTATTATTAACTAGAAGATTAGTAGAAAGAGGAACAGGAACTGGATGAACAGTTTACCCACCTTTATCTTCTACTTTATCTCATTCTGGTGCTTCAGTAGACCTTTCTATTTTCTCACTTCATTTAGCTGGTATCTCTTCTATTTTAGGTGCAGTAAATTTTATTTCTACAATTATTAATATACGAACCCCAGGAATATCTTTTGATAAAATACCTTTATTTGTATGATCTGTATTAATTACAGCAATTTTATTATTATTGTCTTTACCCGTATTAGCCGGAGCAATTACTATATTATTAACTGAT---------------------------------------------------------------------
>CNBRK274-14
-ACTTTATATTTTATTTTTGGAGCTTGATCTAGAATAGTGGGAACATCACTTAGAATATTAATCCGAGCAGAATTAGGTTGCCCTAATGCTTTAATTGGGGATGATCAAATTTATAATGTAATTGTAACTGCTCATGCTTTTATTATAATTTTTTTTATAGTAATACCTATTATAATTGGAGGATTCGGGAACTGATTAGTTCCCCTTATATTAAGAGCGCCTGATATAGCTTTCCCTCGATTAAACAATATAAGATTTTGACTTCTTCCTCCTTCATTAACATTATTATTAACTAGAAGATTAGTAGAAAGAGGAACAGGAACTGGATGAACAGTTTACCCACCTTTATCTTCTACTTTATCTCATTCTGGTGCTTCAGTAGACCTTTCTATTTTCTCACTTCATTTAGCTGGTATCTCTTCTATTTTAGGTGCAGTAAATTTTATTTCTACAATTATTAATATACGAACCCCAGGAATATCTTTTGATAAAATACCTTTATTTGTATGATCTGTATTAATTACAGCAATTTTATTATTATTGTCTTTACCCGTATTAGCCGGAGCAATTACTATATTATTAACTGAT---------------------------------------------------------------------
>CNBRK275-14
-ACTTTATATTTTATTTTTGGAGCTTGATCTAGAATAGTGGGAACATCACTTAGAATATTAATCCGAGCAGAATTAGGTTGCCCTAATGCTTTAATTGGGGATGATCAAATTTATAATGTAATTGTAACTGCTCATGCTTTTATTATAATTTTTTTTATAGTAATACCTATTATAATTGGAGGATTCGGGAACTGATTAGTTCCCCTTATATTAAGAGCGCCTGATATAGCTTTCCCTCGATTAAACAATATAAGATTTTGACTTCTTCCTCCTTCATTAACATTATTATTAACTAGAAGATTAGTAGAAAGAGGAACAGGAACTGGATGAACAGTTTACCCACCTTTATCTTCTACTTTATCTCATTCTGGTGCTTCAGTAGACCTTTCTATTTTCTCACTTCATTTAGCTGGTATCTCTTCTATTTTAGGTGCAGTAAATTTTATTTCTACAATTATTAATATACGAACCCCAGGAATATCTTTTGATAAAATACCTTTATTTGTATGATCTGTATTAATTACAGCAATTTTATTATTATTGTCTTTACCCGTATTAGCCGGAGCAATTACTATATTATTAACTGATCGA------------------------------------------------------------------
>CNBRK277-14
AACTTTATATTTTATTTTTGGAGCTTGATCTAGAATAGTGGGAACATCACTTAGAATATTAATCCGAGCAGAATTAGGTTGCCCTAATGCTTTAATTGGGGATGATCAAATTTATAATGTAATTGTAACTGCTCATGCTTTTATTATAATTTTTTTTATAGTAATACCTATTATAATTGGAGGATTCGGGAACTGATTAGTTCCCCTTATATTAAGAGCGCCTGATATAGCTTTCCCTCGATTAAACAATATAAGATTTTGACTTCTTCCTCCTTCATTAACATTATTATTAACTAGAAGATTAGTAGAAAGAGGAACAGGAACTGGATGAACAGTTTACCCACCTTTATCTTCTACTTTATCTCATTCTGGTGCTTCAGTAGACCTTTCTATTTTCTCACTTCATTTAGCTGGTATCTCTTCTATTTTAGGTGCAGTAAATTTTATTTCTACAATTATTAATATACGAACCCCAGGAATATCTTTTGATAAAATACCTTTATTTGTATGATCTGTATTAATTACAGCAATTTTATTATTATTGTCTTTACCCGTATTAGCCGGAGCAATTACTATATT-------------------------------------------------------------------------------
>CNBRK278-14
AACTTTATATTTTATTTTTGGAGCTTGATCTAGAATAGTGGGAACATCACTTAGAATATTAATCCGAGCAGAATTAGGTTGCCCTAATGCTTTAATTGGGGATGATCAAATTTATAATGTAATTGTAACTGCTCATGCTTTTATTATAATTTTTTTTATAGTAATACCTATTATAATTGGAGGATTCGGGAACTGATTAGTTCCCCTTATATTAAGAGCGCCTGATATAGCTTTCCCTCGATTAAACAATATAAGATTTTGACTTCTTCCTCCTTCATTAACATTATTATTAACTAGAAGATTAGTAGAAAGAGGAACAGGAACTGGATGAACAGTTTACCCACCTTTATCTTCTACTTTATCTCATTCTGGTGCTTCAGTAGACCTTTCTATTTTCTCACTTCATTTAGCTGGTATCTCTTCTATTTTAGGTGCAGTAAATTTTATTTCTACAATTATTAATATACGAACCCCAGGAATATCTTTTGATAAAATACCTTTATTTGTATGATCTGTATTAATTACAGCAATTTTATTATTATTGTCTTTACCCGTATTAGCCGGAGCAATTACTATATTATTAACTGAT---------------------------------------------------------------------
>CNBRK281-14
--------ATTTTATTTTTGGAGCTTGATCTAGAATAGTGGGAACATCACTTAGAATATTAATCCGAGCAGAATTAGGTTGCCCTAATGCTTTAATTGGGGATGATCAAATTTATAATGTAATTGTAACTGCTCATGCTTTTATTATAATTTTTTTTATAGTAATACCTATTATAATTGGAGGATTCGGGAACTGATTAGTTCCCCTTATATTAAGAGCGCCTGATATAGCTTTCCCTCGATTAAACAATATAAGATTTTGACTTCTTCCTCCTTCATTAACATTATTATTAACTAGAAGATTAGTAGAAAGAGGAACAGGAACTGGATGAACAGTTTACCCACCTTTATCTTCTACTTTATCTCATTCTGGTGCTTCAGTAGACCTTTCTATTTTCTCACTTCATTTAGCTGGTATCTCTTCTATTTTAGGTGCAGTAAATTTTATTTCTACAATTATTAATATACGAACCCCAGGAATATCTTTTGATAAAATACCTTTATTTGTATGATCTGTATTAATTACAGCAATTTTATTATTATTGTCTTTACCCGTATTAGCCGGAGCAATTACTATATT-------------------------------------------------------------------------------
>CNBRK282-14
AACTTTATATTTTATTTTTGGAGCTTGATCTAGAATAGTGGGAACATCACTTAGAATATTAATCCGAGCAGAATTAGGTTGCCCTAATGCTTTAATTGGGGATGATCAAATTTATAATGTAATTGTAACTGCTCATGCTTTTATTATAATTTTTTTTATAGTAATACCTATTATAATTGGAGGATTCGGGAACTGATTAGTTCCCCTTATATTAAGAGCGCCTGATATAGCTTTCCCTCGATTAAACAATATAAGATTTTGACTTCTTCCTCCTTCATTAACATTATTATTAACTAGAAGATTAGTAGAAAGAGGAACAGGAACTGGATGAACAGTTTACCCACCTTTATCTTCTACTTTATCTCATTCTGGTGCTTCAGTAGACCTTTCTATTTTCTCACTTCATTTAGCTGGTATCTCTTCTATTTTAGGTGCAGTAAATTTTATTTCTACAATTATTAATATACGAACCCCAGGAATATCTTTTGATAAAATACCTTTATTTGTATGATCTGTATTAATTACAGCAATTTTATTATTATTGTCTTTACCCGTATTAGCCGGAGCAATTACTATATTATTAACTGAT---------------------------------------------------------------------
>CNBRK283-14
AACTTTATATTTTATTTTTGGAGCTTGATCTAGAATAGTGGGAACATCACTTAGAATATTAATCCGAGCAGAATTAGGTTGCCCTAATGCTTTAATTGGGGATGATCAAATTTATAATGTAATTGTAACTGCTCATGCTTTTATTATAATTTTTTTTATAGTAATACCTATTATAATTGGAGGATTCGGGAACTGATTAGTTCCCCTTATATTAAGAGCGCCTGATATAGCTTTCCCTCGATTAAACAATATAAGATTTTGACTTCTTCCTCCTTCATTAACATTATTATTAACTAGAAGATTAGTAGAAAGAGGAACAGGAACTGGATGAACAGTTTACCCACCTTTATCTTCTACTTTATCTCATTCTGGTGCTTCAGTAGACCTTTCTATTTTCTCACTTCATTTAGCTGGTATCTCTTCTATTTTAGGTGCAGTAAATTTTATTTCTACAATTATTAATATACGAACCCCAGGAATATCTTTTGATAAAATACCTTTATTTGTATGATCTGTATTAATTACAGCAATTTTATTATTATTGTCTTTACCCGTATTAGCCGGAGCAATTACTATATTATTAACTGAT---------------------------------------------------------------------
>CNBRK285-14
AACTTTATATTTTATTTTTGGAGCTTGATCTAGAATAGTGGGAACATCACTTAGAATATTAATCCGAGCAGAATTAGGTTGCCCTAATGCTTTAATTGGGGATGATCAAATTTATAATGTAATTGTAACTGCTCATGCTTTTATTATAATTTTTTTTATAGTAATACCTATTATAATTGGAGGATTCGGGAACTGATTAGTTCCCCTTATATTAAGAGCGCCTGATATAGCTTTCCCTCGATTAAACAATATAAGATTTTGACTTCTTCCTCCTTCATTAACATTATTATTAACTAGAAGATTAGTAGAAAGAGGAACAGGAACTGGATGAACAGTTTACCCACCTTTATCTTCTACTTTATCTCATTCTGGTGCTTCAGTAGACCTTTCTATTTTCTCACTTCATTTAGCTGGTATCTCTTCTATTTTAGGTGCAGTAAATTTTATTTCTACAATTATTAATATACGAACCCCAGGAATATCTTTTGATAAAATACCTTTATTTGTATGATCTGTATTAATTACAGCAATTTTATTATTATTGTCTTTACCCGTATTAGCCGGAGCAATTACTATATT-------------------------------------------------------------------------------
>CNBRK286-14
AACTTTATATTTTATTTTTGGAGCTTGATCTAGAATAGTGGGAACATCACTTAGAATATTAATCCGAGCAGAATTAGGTTGCCCTAATGCTTTAATTGGGGATGATCAAATTTATAATGTAATTGTAACTGCTCATGCTTTTATTATAATTTTTTTTATAGTAATACCTATTATAATTGGAGGATTCGGGAACTGATTAGTTCCCCTTATATTAAGAGCGCCTGATATAGCTTTCCCTCGATTAAACAATATAAGATTTTGACTTCTTCCTCCTTCATTAACATTATTATTAACTAGAAGATTAGTAGAAAGAGGAACAGGAACTGGATGAACAGTTTACCCACCTTTATCTTCTACTTTATCTCATTCTGGTGCTTCAGTAGACCTTTCTATTTTCTCACTTCATTTAGCTGGTATCTCTTCTATTTTAGGTGCAGTAAATTTTATTTCTACAATTATTAATATACGAACCCCAGGAATATCTTTTGATAAAATACCTTTATTTGTATGATCTGTATTAATTACAGCAATTTTATTATTATTGTCTTTACCCGTATTAGCCGGAGCAATTACTATATTATTAACTGAT---------------------------------------------------------------------
>CNBRK287-14
AACTTTATATTTTATTTTTGGAGCTTGATCTAGAATAGTGGGAACATCACTTAGAATATTAATCCGAGCAGAATTAGGTTGCCCTAATGCTTTAATTGGGGATGATCAAATTTATAATGTAATTGTAACTGCTCATGCTTTTATTATAATTTTTTTTATAGTAATACCTATTATAATTGGAGGATTCGGGAACTGATTAGTTCCCCTTATATTAAGAGCGCCTGATATAGCTTTCCCTCGATTAAACAATATAAGATTTTGACTTCTTCCTCCTTCATTAACATTATTATTAACTAGAAGATTAGTAGAAAGAGGAACAGGAACTGGATGAACAGTTTACCCACCTTTATCTTCTACTTTATCTCATTCTGGTGCTTCAGTAGACCTTTCTATTTTCTCACTTCATTTAGCTGGTATCTCTTCTATTTTAGGTGCAGTAAATTTTATTTCTACAATTATTAATATACGAACCCCAGGAATATCTTTTGATAAAATACCTTTATTTGTATGATCTGTATTAATTACAGCAATTTTATTATTATTGTCTTTACCCGTATTAGCCGGAGCAATTACTATATTATTAACTGAT---------------------------------------------------------------------
>CNBRK288-14
AACTTTATATTTTATTTTTGGAGCTTGATCTAGAATAGTGGGAACATCACTTAGAATATTAATCCGAGCAGAATTAGGTTGCCCTAATGCTTTAATTGGGGATGATCAAATTTATAATGTAATTGTAACTGCTCATGCTTTTATTATAATTTTTTTTATAGTAATACCTATTATAATTGGAGGATTCGGGAACTGATTAGTTCCCCTTATATTAAGAGCGCCTGATATAGCTTTCCCTCGATTAAACAATATAAGATTTTGACTTCTTCCTCCTTCATTAACATTATTATTAACTAGAAGATTAGTAGAAAGAGGAACAGGAACTGGATGAACAGTTTACCCACCTTTATCTTCTACTTTATCTCATTCTGGTGCTTCAGTAGACCTTTCTATTTTCTCACTTCATTTAGCTGGTATCTCTTCTATTTTAGGTGCAGTAAATTTTATTTCTACAATTATTAATATACGAACCCCAGGAATATCTTTTGATAAAATACCTTTATTTGTATGATCTGTATTAATTACAGCAATTTTATTATTATTGTCTTTACCCGTATTAGCCGGAGCAATTACTATATTATTAACTGATCGAAATTTAAATACTTCTTTTTTTGACCCAGC-------------------------------------
>CNBRK289-14
--------ATTTTATTTTTGGAGCTTGATCTAGAATAGTGGGAACATCACTTAGAATATTAATCCGAGCAGAATTAGGTTGCCCTAATGCTTTAATTGGGGATGATCAAATTTATAATGTAATTGTAACTGCTCATGCTTTTATTATAATTTTTTTTATAGTAATACCTATTATAATTGGAGGATTCGGGAACTGATTAGTTCCCCTTATATTAAGAGCGCCTGATATAGCTTTCCCTCGATTAAACAATATAAGATTTTGACTTCTTCCTCCTTCATTAACATTATTATTAACTAGAAGATTAGTAGAAAGAGGAACAGGAACTGGATGAACAGTTTACCCACCTTTATCTTCTACTTTATCTCATTCTGGTGCTTCAGTAGACCTTTCTATTTTCTCACTTCATTTAGCTGGTATCTCTTCTATTTTAGGTGCAGTAAATTTTATTTCTACAATTATTAATATACGAACCCCAGGAATATCTTTTGATAAAATACCTTTATTTGTATGATCTGTATTAATTACAGCAATTTTATTATTATTGTCTTTACCCGTATTAGCCGGAGCAATTACTA-----------------------------------------------------------------------------------
>CNBRK291-14
AACTTTATATTTTATTTTTGGAGCTTGATCTAGAATAGTGGGAACATCACTTAGAATATTAATCCGAGCAGAATTAGGTTGCCCTAATGCTTTAATTGGGGATGATCAAATTTATAATGTAATTGTAACTGCTCATGCTTTTATTATAATTTTTTTTATAGTAATACCTATTATAATTGGAGGATTCGGGAACTGATTAGTTCCCCTTATATTAAGAGCGCCTGATATAGCTTTCCCTCGATTAAACAATATAAGATTTTGACTTCTTCCTCCTTCATTAACATTATTATTAACTAGAAGATTAGTAGAAAGAGGAACAGGAACTGGATGAACAGTTTACCCACCTTTATCTTCTACTTTATCTCATTCTGGTGCTTCAGTAGACCTTTCTATTTTCTCACTTCATTTAGCTGGTATCTCTTCTATTTTAGGTGCAGTAAATTTTATTTCTACAATTATTAATATACGAACCCCAGGAATATCTTTTGATAAAATACCTTTATTTGTATGATCTGTATTAATTACAGCAATTTTATTATTATTGTCTTTACCCGTATTAGCCGGAGCAATTACTATATTATTAACTGAT---------------------------------------------------------------------
>CNBRK292-14
AACTTTATATTTTATTTTTGGAGCTTGATCTAGAATAGTGGGAACATCACTTAGAATATTAATCCGAGCAGAATTAGGTTGCCCTAATGCTTTAATTGGGGATGATCAAATTTATAATGTAATTGTAACTGCTCATGCTTTTATTATAATTTTTTTTATAGTAATACCTATTATAATTGGAGGATTCGGGAACTGATTAGTTCCCCTTATATTAAGAGCGCCTGATATAGCTTTCCCTCGATTAAACAATATAAGATTTTGACTTCTTCCTCCTTCATTAACATTATTATTAACTAGAAGATTAGTAGAAAGAGGAACAGGAACTGGATGAACAGTTTACCCACCTTTATCTTCTACTTTATCTCATTCTGGTGCTTCAGTAGACCTTTCTATTTTCTCACTTCATTTAGCTGGTATCTCTTCTATTTTAGGTGCAGTAAATTTTATTTCTACAATTATTAATATACGAACCCCAGGAATATCTTTTGATAAAATACCTTTATTTGTATGATCTGTATTAATTACAGCAATTTTATTATTATTGTCTTTACCCGTATTAGCCGGAGCAATTACTA-----------------------------------------------------------------------------------
>CNBRK294-14
AACTTTATATTTTATTTTTGGAGCTTGATCTAGAATAGTGGGAACATCACTTAGAATATTAATCCGAGCAGAATTAGGTTGCCCTAATGCTTTAATTGGGGATGATCAAATTTATAATGTAATTGTAACTGCTCATGCTTTTATTATAATTTTTTTTATAGTAATACCTATTATAATTGGAGGATTCGGGAACTGATTAGTTCCCCTTATATTAAGAGCGCCTGATATAGCTTTCCCTCGATTAAACAATATAAGATTTTGACTTCTTCCTCCTTCATTAACATTATTATTAACTAGAAGATTAGTAGAAAGAGGAACAGGAACTGGATGAACAGTTTACCCACCTTTATCTTCTACTTTATCTCATTCTGGTGCTTCAGTAGACCTTTCTATTTTCTCACTTCATTTAGCTGGTATCTCTTCTATTTTAGGTGCAGTAAATTTTATTTCTACAATTATTAATATACGAACCCCAGGAATATCTTTTGATAAAATACCTTTATTTGTATGATCTGTATTAATTACAGCAATTTTATTATTATTGTCTTTACCCGTA------------------------------------------------------------------------------------------------------
>CNBRK295-14
AACTTTATATTTTATTTTTGGAGCTTGATCTAGAATAGTGGGAACATCACTTAGAATATTAATCCGAGCAGAATTAGGTTGCCCTAATGCTTTAATTGGGGATGATCAAATTTATAATGTAATTGTAACTGCTCATGCTTTTATTATAATTTTTTTTATAGTAATACCTATTATAATTGGAGGATTCGGGAACTGATTAGTTCCCCTTATATTAAGAGCGCCTGATATAGCTTTCCCTCGATTAAACAATATAAGATTTTGACTTCTTCCTCCTTCATTAACATTATTATTAACTAGAAGATTAGTAGAAAGAGGAACAGGAACTGGATGAACAGTTTACCCACCTTTATCTTCTACTTTATCTCATTCTGGTGCTTCAGTAGACCTTTCTATTTTCTCACTTCATTTAGCTGGTATCTCTTCTATTTTAGGTGCAGTAAATTTTATTTCTACAATTATTAATATACGAACCCCAGGAATATCTTTTGATAAAATACCTTTATTTGTATGATCTGTATTAATTACAGCAATTTTATTATTATTGTCTTTACCCGTATTAGCCGGAGCAATTACTA-----------------------------------------------------------------------------------
>CNBRK296-14
--------ATTTTATTTTTGGAGCTTGATCTAGAATAGTGGGAACATCACTTAGAATATTAATCCGAGCAGAATTAGGTTGCCCTAATGCTTTAATTGGGGATGATCAAATTTATAATGTAATTGTAACTGCTCATGCTTTTATTATAATTTTTTTTATAGTAATACCTATTATAATTGGAGGATTCGGGAACTGATTAGTTCCCCTTATATTAAGAGCGCCTGATATAGCTTTCCCTCGATTAAACAATATAAGATTTTGACTTCTTCCTCCTTCATTAACATTATTATTAACTAGAAGATTAGTAGAAAGAGGAACAGGAACTGGATGAACAGTTTACCCACCTTTATCTTCTACTTTATCTCATTCTGGTGCTTCAGTAGACCTTTCTATTTTCTCACTTCATTTAGCTGGTATCTCTTCTATTTTAGGTGCAGTAAATTTTATTTCTACAATTATTAATATACGAACCCCAGGAATATCTTTTGATAAAATACCTTTATTTGTATGATCTGTATTAATTACAGCAATTTTATTATTATTGTCTTTACCCGTATTAGCCGGAGCAATTACTATATTATTAACTGAT---------------------------------------------------------------------
>CNBRK297-14
AACTTTATATTTTATTTTTGGAGCTTGATCTAGAATAGTGGGAACATCACTTAGAATATTAATCCGAGCAGAATTAGGTTGCCCTAATGCTTTAATTGGGGATGATCAAATTTATAATGTAATTGTAACTGCTCATGCTTTTATTATAATTTTTTTTATAGTAATACCTATTATAATTGGAGGATTCGGGAACTGATTAGTTCCCCTTATATTAAGAGCGCCTGATATAGCTTTCCCTCGATTAAACAATATAAGATTTTGACTTCTTCCTCCTTCATTAACATTATTATTAACTAGAAGATTAGTAGAAAGAGGAACAGGAACTGGATGAACAGTTTACCCACCTTTATCTTCTACTTTATCTCATTCTGGTGCTTCAGTAGACCTTTCTATTTTCTCACTTCATTTAGCTGGTATCTCTTCTATTTTAGGTGCAGTAAATTTTATTTCTACAATTATTAATATACGAACCCCAGGAATATCTTTTGATAAAATACCTTTATTTGTATGATCTGTATTAATTACAGCAATTTTATTATTATTGTCTTTACCCGTATTAGCCGGAGCAATTACTATATTATTAACTGAT---------------------------------------------------------------------
>CNBRK299-14
AACTTTATATTTTATTTTTGGAGCTTGATCTAGAATAGTGGGAACATCACTTAGAATATTAATCCGAGCAGAATTAGGTTGCCCTAATGCTTTAATTGGGGATGATCAAATTTATAATGTAATTGTAACTGCTCATGCTTTTATTATAATTTTTTTTATAGTAATACCTATTATAATTGGAGGATTCGGGAACTGATTAGTTCCCCTTATATTAAGAGCGCCTGATATAGCTTTCCCTCGATTAAACAATATAAGATTTTGACTTCTTCCTCCTTCATTAACATTATTATTAACTAGAAGATTAGTAGAAAGAGGAACAGGAACTGGATGAACAGTTTACCCACCTTTATCTTCTACTTTATCTCATTCTGGTGCTTCAGTAGACCTTTCTATTTTCTCACTTCATTTAGCTGGTATCTCTTCTATTTTAGGTGCAGTAAATTTTATTTCTACAATTATTAATATACGAACCCCAGGAATATCTTTTGATAAAATACCTTTATTTGTATGATCTGTATTAATTACAGCAATTTTATTATTATTGTCTTTACCCGTATTAGCCGGAGCAATTACTATATTATTAACTGAT---------------------------------------------------------------------
>CNBRK300-14
AACTTTATATTTTATTTTTGGAGCTTGATCTAGAATAGTGGGAACATCACTTAGAATATTAATCCGAGCAGAATTAGGTTGCCCTAATGCTTTAATTGGGGATGATCAAATTTATAATGTAATTGTAACTGCTCATGCTTTTATTATAATTTTTTTTATAGTAATACCTATTATAATTGGAGGATTCGGGAACTGATTAGTTCCCCTTATATTAAGAGCGCCTGATATAGCTTTCCCTCGATTAAACAATATAAGATTTTGACTTCTTCCTCCTTCATTAACATTATTATTAACTAGAAGATTAGTAGAAAGAGGAACAGGAACTGGATGAACAGTTTACCCACCTTTATCTTCTACTTTATCTCATTCTGGTGCTTCAGTAGACCTTTCTATTTTCTCACTTCATTTAGCTGGTATCTCTTCTATTTTAGGTGCAGTAAATTTTATTTCTACAATTATTAATATACGAACCCCAGGAATATCTTTTGATAAAATACCTTTATTTGTATGATCTGTATTAATTACAGCAATTTTATTATTATTGTCTTTACCCGTATTAGCCGGAGCAATTACTATATTATTAACTGATCG-------------------------------------------------------------------
>CNBRK301-14
AACTTTATATTTTATTTTTGGAGCTTGATCTAGAATAGTGGGAACATCACTTAGAATATTAATCCGAGCAGAATTAGGTTGCCCTAATGCTTTAATTGGGGATGATCAAATTTATAATGTAATTGTAACTGCTCATGCTTTTATTATAATTTTTTTTATAGTAATACCTATTATAATTGGAGGATTCGGGAACTGATTAGTTCCCCTTATATTAAGAGCGCCTGATATAGCTTTCCCTCGATTAAACAATATAAGATTTTGACTTCTTCCTCCTTCATTAACATTATTATTAACTAGAAGATTAGTAGAAAGAGGAACAGGAACTGGATGAACAGTTTACCCACCTTTATCTTCTACTTTATCTCATTCTGGTGCTTCAGTAGACCTTTCTATTTTCTCACTTCATTTAGCTGGTATCTCTTCTATTTTAGGTGCAGTAAATTTTATTTCTACAATTATTAATATACGAACCCCAGGAATATCTTTTGATAAAATACCTTTATTTGTATGATCTGTATTAATTACAGCAATTTTATTATTATTGTCTTTACCCGTATTAGCCGGAGCAATTACTATATTATTAACTGATCGA------------------------------------------------------------------
>CNBRK302-14
AACTTTATATTTTATTTTTGGAGCTTGATCTAGAATAGTGGGAACATCACTTAGAATATTAATCCGAGCAGAATTAGGTTGCCCTAATGCTTTAATTGGGGATGATCAAATTTATAATGTAATTGTAACTGCTCATGCTTTTATTATAATTTTTTTTATAGTAATACCTATTATAATTGGAGGATTCGGGAACTGATTAGTTCCCCTTATATTAAGAGCGCCTGATATAGCTTTCCCTCGATTAAACAATATAAGATTTTGACTTCTTCCTCCTTCATTAACATTATTATTAACTAGAAGATTAGTAGAAAGAGGAACAGGAACTGGATGAACAGTTTACCCACCTTTATCTTCTACTTTATCTCATTCTGGTGCTTCAGTAGACCTTTCTATTTTCTCACTTCATTTAGCTGGTATCTCTTCTATTTTAGGTGCAGTAAATTTTATTTCTACAATTATTAATATACGAACCCCAGGAATATCTTTTGATAAAATACCTTTATTTGTATGATCTGTATTAATTACAGCAATTTTATTATTATTGTCTTTACCCGTATTAGCCGGAGCAATTACTATATTATTAACTGATCGA------------------------------------------------------------------
>CNBRK303-14
AACTTTATATTTTATTTTTGGAGCTTGATCTAGAATAGTGGGAACATCACTTAGAATATTAATCCGAGCAGAATTAGGTTGCCCTAATGCTTTAATTGGGGATGATCAAATTTATAATGTAATTGTAACTGCTCATGCTTTTATTATAATTTTTTTTATAGTAATACCTATTATAATTGGAGGATTCGGGAACTGATTAGTTCCCCTTATATTAAGAGCGCCTGATATAGCTTTCCCTCGATTAAACAATATAAGATTTTGACTTCTTCCTCCTTCATTAACATTATTATTAACTAGAAGATTAGTAGAAAGAGGAACAGGAACTGGATGAACAGTTTACCCACCTTTATCTTCTACTTTATCTCATTCTGGTGCTTCAGTAGACCTTTCTATTTTCTCACTTCATTTAGCTGGTATCTCTTCTATTTTAGGTGCAGTAAATTTTATTTCTACAATTATTAATATACGAACCCCAGGAATATCTTTTGATAAAATACCTTTATTTGTATGATCTGTATTAATTACAGCAATTTTATTATTATTGTCTTTACCCGTATTAGCCGGAGCAATTACTATATTATTAACTGATCGA------------------------------------------------------------------
>CNBRK304-14
AACTTTATATTTTATTTTTGGAGCTTGATCTAGAATAGTGGGAACATCACTTAGAATATTAATCCGAGCAGAATTAGGTTGCCCTAATGCTTTAATTGGGGATGATCAAATTTATAATGTAATTGTAACTGCTCATGCTTTTATTATAATTTTTTTTATAGTAATACCTATTATAATTGGAGGATTCGGGAACTGATTAGTTCCCCTTATATTAAGAGCGCCTGATATAGCTTTCCCTCGATTAAACAATATAAGATTTTGACTTCTTCCTCCTTCATTAACATTATTATTAACTAGAAGATTAGTAGAAAGAGGAACAGGAACTGGATGAACAGTTTACCCACCTTTATCTTCTACTTTATCTCATTCTGGTGCTTCAGTAGACCTTTCTATTTTCTCACTTCATTTAGCTGGTATCTCTTCTATTTTAGGTGCAGTAAATTTTATTTCTACAATTATTAATATACGAACCCCAGGAATATCTTTTGATAAAATACCTTTATTTGTATGATCTGTATTAATTACAGCAATTTTATTATTATTGTCTTTACCCGTATTAGCCGGAGCAATTACTATATTATTAACTGATCGA------------------------------------------------------------------
>CNBRK305-14
AACTTTATATTTTATTTTTGGAGCTTGATCTAGAATAGTGGGAACATCACTTAGAATATTAATCCGAGCAGAATTAGGTTGCCCTAATGCTTTAATTGGGGATGATCAAATTTATAATGTAATTGTAACTGCTCATGCTTTTATTATAATTTTTTTTATAGTAATACCTATTATAATTGGAGGATTCGGGAACTGATTAGTTCCCCTTATATTAAGAGCGCCTGATATAGCTTTCCCTCGATTAAACAATATAAGATTTTGACTTCTTCCTCCTTCATTAACATTATTATTAACTAGAAGATTAGTAGAAAGAGGAACAGGAACTGGATGAACAGTTTACCCACCTTTATCTTCTACTTTATCTCATTCTGGTGCTTCAGTAGACCTTTCTATTTTCTCACTTCATTTAGCTGGTATCTCTTCTATTTTAGGTGCAGTAAATTTTATTTCTACAATTATTAATATACGAACCCCAGGAATATCTTTTGATAAAATACCTTTATTTGTATGATCTGTATTAATTACAGCAATTTTATTATTATTGTCTTTACCCGTATTAGCCGGAGCAATTACTATATTATTAACTGAT---------------------------------------------------------------------
>CNBRK306-14
AACTTTATATTTTATTTTTGGAGCTTGATCTAGAATAGTGGGAACATCACTTAGAATATTAATCCGAGCAGAATTAGGTTGCCCTAATGCTTTAATTGGGGATGATCAAATTTATAATGTAATTGTAACTGCTCATGCTTTTATTATAATTTTTTTTATAGTAATACCTATTATAATTGGAGGATTCGGGAACTGATTAGTTCCCCTTATATTAAGAGCGCCTGATATAGCTTTCCCTCGATTAAACAATATAAGATTTTGACTTCTTCCTCCTTCATTAACATTATTATTAACTAGAAGATTAGTAGAAAGAGGAACAGGAACTGGATGAACAGTTTACCCACCTTTATCTTCTACTTTATCTCATTCTGGTGCTTCAGTAGACCTTTCTATTTTCTCACTTCATTTAGCTGGTATCTCTTCTATTTTAGGTGCAGTAAATTTTATTTCTACAATTATTAATATACGAACCCCAGGAATATCTTTTGATAAAATACCTTTATTTGTATGATCTGTATTAATTACAGCAATTTTATTATTATTGTCTTTACCCGTATTAGCCGGAGCAATTACTATATTATTAACTGATCGAAATTTAAATACTTCTTTTTTTGACCCAGC-------------------------------------
>CNBRK309-14
--------ATTTTATTTTTGGAGCTTGATCTAGAATAGTGGGAACATCACTTAGAATATTAATCCGAGCAGAATTAGGTTGCCCTAATGCTTTAATTGGGGATGATCAAATTTATAATGTAATTGTAACTGCTCATGCTTTTATTATAATTTTTTTTATAGTAATACCTATTATAATTGGAGGATTCGGGAACTGATTAGTTCCCCTTATATTAAGAGCGCCTGATATAGCTTTCCCTCGATTAAACAATATAAGATTTTGACTTCTTCCTCCTTCATTAACATTATTATTAACTAGAAGATTAGTAGAAAGAGGAACAGGAACTGGATGAACAGTTTACCCACCTTTATCTTCTACTTTATCTCATTCTGGTGCTTCAGTAGACCTTTCTATTTTCTCACTTCATTTAGCTGGTATCTCTTCTATTTTAGGTGCAGTAAATTTTATTTCTACAATTATTAATATACGAACCCCAGGAATATCTTTTGATAAAATACCTTTATTTGTATGATCTGTATTAATTACAGCAATTTTATTATTATTGTCTTTACCCGTATTAGCCGGAGCAATTACTATATTATTAACTGAT---------------------------------------------------------------------
>CNBRK310-14
AACTTTATATTTTATTTTTGGAGCTTGATCTAGAATAGTGGGAACATCACTTAGAATATTAATCCGAGCAGAATTAGGTTGCCCTAATGCTTTAATTGGGGATGATCAAATTTATAATGTAATTGTAACTGCTCATGCTTTTATTATAATTTTTTTTATAGTAATACCTATTATAATTGGAGGATTCGGGAACTGATTAGTTCCCCTTATATTAAGAGCGCCTGATATAGCTTTCCCTCGATTAAACAATATAAGATTTTGACTTCTTCCTCCTTCATTAACATTATTATTAACTAGAAGATTAGTAGAAAGAGGAACAGGAACTGGATGAACAGTTTACCCACCTTTATCTTCTACTTTATCTCATTCTGGTGCTTCAGTAGACCTTTCTATTTTCTCACTTCATTTAGCTGGTATCTCTTCTATTTTAGGTGCAGTAAATTTTATTTCTACAATTATTAATATACGAACCCCAGGAATATCTTTTGATAAAATACCTTTATTTGTATGATCTGTATTAATTACAGCAATTTTATTATTATTGTCTTTACCCGTATTAGCCGGAGCAATTACTATATT-------------------------------------------------------------------------------
>CNBRK312-14
AACTTTATATTTTATTTTTGGAGCTTGATCTAGAATAGTGGGAACATCACTTAGAATATTAATCCGAGCAGAATTAGGTTGCCCTAATGCTTTAATTGGGGATGATCAAATTTATAATGTAATTGTAACTGCTCATGCTTTTATTATAATTTTTTTTATAGTAATACCTATTATAATTGGAGGATTCGGGAACTGATTAGTTCCCCTTATATTAAGAGCGCCTGATATAGCTTTCCCTCGATTAAACAATATAAGATTTTGACTTCTTCCTCCTTCATTAACATTATTATTAACTAGAAGATTAGTAGAAAGAGGAACAGGAACTGGATGAACAGTTTACCCACCTTTATCTTCTACTTTATCTCATTCTGGTGCTTCAGTAGACCTTTCTATTTTCTCACTTCATTTAGCTGGTATCTCTTCTATTTTAGGTGCAGTAAATTTTATTTCTACAATTATTAATATACGAACCCCAGGAATATCTTTTGATAAAATACCTTTATTTGTATGATCTGTATTAATTACAGCAATTTTATTATTATTGTCTTTACCCGTATTAGCCGGAGCAATTACTATATTATTAACTGAT---------------------------------------------------------------------
>CNBRK315-14
AACTTTATATTTTATTTTTGGAGCTTGATCTAGAATAGTGGGAACATCACTTAGAATATTAATCCGAGCAGAATTAGGTTGCCCTAATGCTTTAATTGGGGATGATCAAATTTATAATGTAATTGTAACTGCTCATGCTTTTATTATAATTTTTTTTATAGTAATACCTATTATAATTGGAGGATTCGGGAACTGATTAGTTCCCCTTATATTAAGAGCGCCTGATATAGCTTTCCCTCGATTAAACAATATAAGATTTTGACTTCTTCCTCCTTCATTAACATTATTATTAACTAGAAGATTAGTAGAAAGAGGAACAGGAACTGGATGAACAGTTTACCCACCTTTATCTTCTACTTTATCTCATTCTGGTGCTTCAGTAGACCTTTCTATTTTCTCACTTCATTTAGCTGGTATCTCTTCTATTTTAGGTGCAGTAAATTTTATTTCTACAATTATTAATATACGAACCCCAGGAATATCTTTTGATAAAATACCTTTATTTGTATGATCTGTATTAATTACAGCAATTTTATTATTATTGTCTTTACCCGTATTAGCCGGAGCAATTACTATATTATTAACTGAT---------------------------------------------------------------------
>CNBRK316-14
AACTTTATATTTTATTTTTGGAGCTTGATCTAGAATAGTGGGAACATCACTTAGAATATTAATCCGAGCAGAATTAGGTTGCCCTAATGCTTTAATTGGGGATGATCAAATTTATAATGTAATTGTAACTGCTCATGCTTTTATTATAATTTTTTTTATAGTAATACCTATTATAATTGGAGGATTCGGGAACTGATTAGTTCCCCTTATATTAAGAGCGCCTGATATAGCTTTCCCTCGATTAAACAATATAAGATTTTGACTTCTTCCTCCTTCATTAACATTATTATTAACTAGAAGATTAGTAGAAAGAGGAACAGGAACTGGATGAACAGTTTACCCACCTTTATCTTCTACTTTATCTCATTCTGGTGCTTCAGTAGACCTTTCTATTTTCTCACTTCATTTAGCTGGTATCTCTTCTATTTTAGGTGCAGTAAATTTTATTTCTACAATTATTAATATACGAACCCCAGGAATATCTTTTGATAAAATACCTTTATTTGTATGATCTGTATTAATTACAGCAATTTTATTATTATTGTCTTTACCCGTATTAGCCGGAGCAATTACTATATTATTAACTGATCGAAATTTAAATACTTCTTTTTTTGACCCAGCTGGTGGTGGGG--------------------------
>CNBRK317-14
AACTTTATATTTTATTTTTGGAGCTTGATCTAGAATAGTGGGAACATCACTTAGAATATTAATCCGAGCAGAATTAGGTTGCCCTAATGCTTTAATTGGGGATGATCAAATTTATAATGTAATTGTAACTGCTCATGCTTTTATTATAATTTTTTTTATAGTAATACCTATTATAATTGGAGGATTCGGGAACTGATTAGTTCCCCTTATATTAAGAGCGCCTGATATAGCTTTCCCTCGATTAAACAATATAAGATTTTGACTTCTTCCTCCTTCATTAACATTATTATTAACTAGAAGATTAGTAGAAAGAGGAACAGGAACTGGATGAACAGTTTACCCACCTTTATCTTCTACTTTATCTCATTCTGGTGCTTCAGTAGACCTTTCTATTTTCTCACTTCATTTAGCTGGTATCTCTTCTATTTTAGGTGCAGTAAATTTTATTTCTACAATTATTAATATACGAACCCCAGGAATATCTTTTGATAAAATACCTTTATTTGTATGATCTGTATTAATTACAGCAATTTTATTATTATTGTCTTTACCCGTATTAGCCGGAGCAATTACTATATTATTAACTGATCG-------------------------------------------------------------------
>CNBRK318-14
AACTTTATATTTTATTTTTGGAGCTTGATCTAGAATAGTGGGAACATCACTTAGAATATTAATCCGAGCAGAATTAGGTTGCCCTAATGCTTTAATTGGGGATGATCAAATTTATAATGTAATTGTAACTGCTCATGCTTTTATTATAATTTTTTTTATAGTAATACCTATTATAATTGGAGGATTCGGGAACTGATTAGTTCCCCTTATATTAAGAGCGCCTGATATAGCTTTCCCTCGATTAAACAATATAAGATTTTGACTTCTTCCTCCTTCATTAACATTATTATTAACTAGAAGATTAGTAGAAAGAGGAACAGGAACTGGATGAACAGTTTACCCACCTTTATCTTCTACTTTATCTCATTCTGGTGCTTCAGTAGACCTTTCTATTTTCTCACTTCATTTAGCTGGTATCTCTTCTATTTTAGGTGCAGTAAATTTTATTTCTACAATTATTAATATACGAACCCCAGGAATATCTTTTGATAAAATACCTTTATTTGTATGATCTGTATTAATTACAGCAATTTTATTATTATTGTCTTTACCCGTATTAGCCGGAGCAATTACTATATTATTAACTGATCGA------------------------------------------------------------------
>CNBRK320-14
AACTTTATATTTTATTTTTGGAGCTTGATCTAGAATAGTGGGAACATCACTTAGAATATTAATCCGAGCAGAATTAGGTTGCCCTAATGCTTTAATTGGGGATGATCAAATTTATAATGTAATTGTAACTGCTCATGCTTTTATTATAATTTTTTTTATAGTAATACCTATTATAATTGGAGGATTCGGGAACTGATTAGTTCCCCTTATATTAAGAGCGCCTGATATAGCTTTCCCTCGATTAAACAATATAAGATTTTGACTTCTTCCTCCTTCATTAACATTATTATTAACTAGAAGATTAGTAGAAAGAGGAACAGGAACTGGATGAACAGTTTACCCACCTTTATCTTCTACTTTATCTCATTCTGGTGCTTCAGTAGACCTTTCTATTTTCTCACTTCATTTAGCTGGTATCTCTTCTATTTTAGGTGCAGTAAATTTTATTTCTACAATTATTAATATACGAACCCCAGGAATATCTTTTGATAAAATACCTTTATTTGTATGATCTGTATTAATTACAGCAATTTTATTATTATTGTCTTTACCCGTATTAGCCGGAGCAATTACTATATTATTAACTGAT---------------------------------------------------------------------
>CNBRK321-14
AACTTTATATTTTATTTTTGGAGCTTGATCTAGAATAGTGGGAACATCACTTAGAATATTAATCCGAGCAGAATTAGGTTGCCCTAATGCTTTAATTGGGGATGATCAAATTTATAATGTAATTGTAACTGCTCATGCTTTTATTATAATTTTTTTTATAGTAATACCTATTATAATTGGAGGATTCGGGAACTGATTAGTTCCCCTTATATTAAGAGCGCCTGATATAGCTTTCCCTCGATTAAACAATATAAGATTTTGACTTCTTCCTCCTTCATTAACATTATTATTAACTAGAAGATTAGTAGAAAGAGGAACAGGAACTGGATGAACAGTTTACCCACCTTTATCTTCTACTTTATCTCATTCTGGTGCTTCAGTAGACCTTTCTATTTTCTCACTTCATTTAGCTGGTATCTCTTCTATTTTAGGTGCAGTAAATTTTATTTCTACAATTATTAATATACGAACCCCAGGAATATCTTTTGATAAAATACCTTTATTTGTATGATCTGTATTAATTACAGCAATTTTATTATTATTGTCTTTACCCGTATTAGCCGGAGCAATTACTATATTATTAACTGATCGAAATTTAAATACTTCTTTTTTTGACCCAGC-------------------------------------
>CNBRK322-14
AACTTTATATTTTATTTTTGGAGCTTGATCTAGAATAGTGGGAACATCACTTAGAATATTAATCCGAGCAGAATTAGGTTGCCCTAATGCTTTAATTGGGGATGATCAAATTTATAATGTAATTGTAACTGCTCATGCTTTTATTATAATTTTTTTTATAGTAATACCTATTATAATTGGAGGATTCGGGAACTGATTAGTTCCCCTTATATTAAGAGCGCCTGATATAGCTTTCCCTCGATTAAACAATATAAGATTTTGACTTCTTCCTCCTTCATTAACATTATTATTAACTAGAAGATTAGTAGAAAGAGGAACAGGAACTGGATGAACAGTTTACCCACCTTTATCTTCTACTTTATCTCATTCTGGTGCTTCAGTAGACCTTTCTATTTTCTCACTTCATTTAGCTGGTATCTCTTCTATTTTAGGTGCAGTAAATTTTATTTCTACAATTATTAATATACGAACCCCAGGAATATCTTTTGATAAAATACCTTTATTTGTATGATCTGTATTAATTACAGCAATTTTATTATTATTGTCTTTACCCGTATTAGCCGGAGCAATTACTATATTATTAACTGATCGAAATTTAAATACTTCTTTTTTT---------------------------------------------
>CNBRK324-14
AACTTTATATTTTATTTTTGGAGCTTGATCTAGAATAGTGGGAACATCACTTAGAATATTAATCCGAGCAGAATTAGGTTGCCCTAATGCTTTAATTGGGGATGATCAAATTTATAATGTAATTGTAACTGCTCATGCTTTTATTATAATTTTTTTTATAGTAATACCTATTATAATTGGAGGATTCGGGAACTGATTAGTTCCCCTTATATTAAGAGCGCCTGATATAGCTTTCCCTCGATTAAACAATATAAGATTTTGACTTCTTCCTCCTTCATTAACATTATTATTAACTAGAAGATTAGTAGAAAGAGGAACAGGAACTGGATGAACAGTTTACCCACCTTTATCTTCTACTTTATCTCATTCTGGTGCTTCAGTAGACCTTTCTATTTTCTCACTTCATTTAGCTGGTATCTCTTCTATTTTAGGTGCAGTAAATTTTATTTCTACAATTATTAATATACGAACCCCAGGAATATCTTTTGATAAAATACCTTTATTTGTATGATCTGTATTAATTACAGCAATTTTATTATTATTGTCTTTACCCGTATTAGCCGGAGCAATTACTATATTATTAACTGAT---------------------------------------------------------------------
>CNBRK325-14
AACTTTATATTTTATTTTTGGAGCTTGATCTAGAATAGTGGGAACATCACTTAGAATATTAATCCGAGCAGAATTAGGTTGCCCTAATGCTTTAATTGGGGATGATCAAATTTATAATGTAATTGTAACTGCTCATGCTTTTATTATAATTTTTTTTATAGTAATACCTATTATAATTGGAGGATTCGGGAACTGATTAGTTCCCCTTATATTAAGAGCGCCTGATATAGCTTTCCCTCGATTAAACAATATAAGATTTTGACTTCTTCCTCCTTCATTAACATTATTATTAACTAGAAGATTAGTAGAAAGAGGAACAGGAACTGGATGAACAGTTTACCCACCTTTATCTTCTACTTTATCTCATTCTGGTGCTTCAGTAGACCTTTCTATTTTCTCACTTCATTTAGCTGGTATCTCTTCTATTTTAGGTGCAGTAAATTTTATTTCTACAATTATTAATATACGAACCCCAGGAATATCTTTTGATAAAATACCTTTATTTGTATGATCTGTATTAATTACAGCAATTTTATTATTATTGTCTTTACCCGTATTAGCCGGAGCAATTACTATA---------------------------------------------------------------------------------
>CNBRK326-14
AACTTTATATTTTATTTTTGGAGCTTGATCTAGAATAGTGGGAACATCACTTAGAATATTAATCCGAGCAGAATTAGGTTGCCCTAATGCTTTAATTGGGGATGATCAAATTTATAATGTAATTGTAACTGCTCATGCTTTTATTATAATTTTTTTTATAGTAATACCTATTATAATTGGAGGATTCGGGAACTGATTAGTTCCCCTTATATTAAGAGCGCCTGATATAGCTTTCCCTCGATTAAACAATATAAGATTTTGACTTCTTCCTCCTTCATTAACATTATTATTAACTAGAAGATTAGTAGAAAGAGGAACAGGAACTGGATGAACAGTTTACCCACCTTTATCTTCTACTTTATCTCATTCTGGTGCTTCAGTAGACCTTTCTATTTTCTCACTTCATTTAGCTGGTATCTCTTCTATTTTAGGTGCAGTAAATTTTATTTCTACAATTATTAATATACGAACCCCAGGAATATCTTTTGATAAAATACCTTTATTTGTATGATCTGTATTAATTACAGCAATTTTATTATTATTGTCTTTACCCGTATTAGCCGGAGCAATTACTATATTATTAACTGATCGAAATTTAAATACTTCTTTTTTTGACCCAGC-------------------------------------
>CNBRK328-14
AACTTTATATTTTATTTTTGGAGCTTGATCTAGAATAGTGGGAACATCACTTAGAATATTAATCCGAGCAGAATTAGGTTGCCCTAATGCTTTAATTGGGGATGATCAAATTTATAATGTAATTGTAACTGCTCATGCTTTTATTATAATTTTTTTTATAGTAATACCTATTATAATTGGAGGATTCGGGAACTGATTAGTTCCCCTTATATTAAGAGCGCCTGATATAGCTTTCCCTCGATTAAACAATATAAGATTTTGACTTCTTCCTCCTTCATTAACATTATTATTAACTAGAAGATTAGTAGAAAGAGGAACAGGAACTGGATGAACAGTTTACCCACCTTTATCTTCTACTTTATCTCATTCTGGTGCTTCAGTAGACCTTTCTATTTTCTCACTTCATTTAGCTGGTATCTCTTCTATTTTAGGTGCAGTAAATTTTATTTCTACAATTATTAATATACGAACCCCAGGAATATCTTTTGATAAAATACCTTTATTTGTATGATCTGTATTAATTACAGCAATTTTATTATTATTGTCTTTACCCGTATTAGCCGGAGCAATTACTATATTATTAACTGAT---------------------------------------------------------------------
>CNBRK329-14
AACTTTATATTTTATTTTTGGAGCTTGATCTAGAATAGTGGGAACATCACTTAGAATATTAATCCGAGCAGAATTAGGTTGCCCTAATGCTTTAATTGGGGATGATCAAATTTATAATGTAATTGTAACTGCTCATGCTTTTATTATAATTTTTTTTATAGTAATACCTATTATAATTGGAGGATTCGGGAACTGATTAGTTCCCCTTATATTAAGAGCGCCTGATATAGCTTTCCCTCGATTAAACAATATAAGATTTTGACTTCTTCCTCCTTCATTAACATTATTATTAACTAGAAGATTAGTAGAAAGAGGAACAGGAACTGGATGAACAGTTTACCCACCTTTATCTTCTACTTTATCTCATTCTGGTGCTTCAGTAGACCTTTCTATTTTCTCACTTCATTTAGCTGGTATCTCTTCTATTTTAGGTGCAGTAAATTTTATTTCTACAATTATTAATATACGAACCCCAGGAATATCTTTTGATAAAATACCTTTATTTGTATGATCTGTATTAATTACAGCAATTTTATTATTATTGTCTTTACCCGTATTAGCCGGAGCAATTACT------------------------------------------------------------------------------------
>CNBRK331-14
AACTTTATATTTTATTTTTGGAGCTTGATCTAGAATAGTGGGAACATCACTTAGAATATTAATCCGAGCAGAATTAGGTTGCCCTAATGCTTTAATTGGGGATGATCAAATTTATAATGTAATTGTAACTGCTCATGCTTTTATTATAATTTTTTTTATAGTAATACCTATTATAATTGGAGGATTCGGGAACTGATTAGTTCCCCTTATATTAAGAGCGCCTGATATAGCTTTCCCTCGATTAAACAATATAAGATTTTGACTTCTTCCTCCTTCATTAACATTATTATTAACTAGAAGATTAGTAGAAAGAGGAACAGGAACTGGATGAACAGTTTACCCACCTTTATCTTCTACTTTATCTCATTCTGGTGCTTCAGTAGACCTTTCTATTTTCTCACTTCATTTAGCTGGTATCTCTTCTATTTTAGGTGCAGTAAATTTTATTTCTACAATTATTAATATACGAACCCCAGGAATATCTTTTGATAAAATACCTTTATTTGTATGATCTGTATTAATTACAGCAATTTTATTATTATTGTCTTTACCCGTATTAGCCGGAGCAATTACTATATTATTAACTGATCG-------------------------------------------------------------------
>CNBRK332-14
AACTTTATATTTTATTTTTGGAGCTTGATCTAGAATAGTAGGAACATCACTTAGAATATTAATCCGGGCAGAATTAGGTTGCCCTAATGCTTTAATTGGGGATGATCAAATTTATAATGTAATTGTAACTGCTCATGCTTTTATTATAATTTTTTTTATAGTAATACCTATTATAATTGGAGGATTTGGGAACTGATTAGTTCCCCTTATATTAAGAGCACCTGATATGGCTTTCCCGCGATTAAACAATATAAGATTTTGACTTCTTCCTCCTTCATTAACATTATTATTAACTAGAAGATTAGTAGAAAGAGGAACAGGAACTGGATGAACAGTTTACCCGCCTTTATCTTCTACTTTGTCTCATTCTGGTGCTTCAGTAGACCTTTCTATTTTCTCACTTCATTTAGCTGGTATCTCTTCTATTTTAGGTGCAGTAAATTTTATTTCTACAATTATTAATATACGAGCCCCAGGAATATCTTTTGATAAAATACCTTTATTTGTATGATCTGTATTAATTACAGCAATTTTATTATTATTGTCTTTACCTGTATTAGCCGGAGCAATTACTATATTATTAACTGATCG-------------------------------------------------------------------
>CNBRK333-14
AACTTTATATTTTATTTTTGGAGCTTGATCTAGAATAGTGGGAACATCACTTAGAATATTAATCCGAGCAGAATTAGGTTGCCCTAATGCTTTAATTGGGGATGATCAAATTTATAATGTAATTGTAACTGCTCATGCTTTTATTATAATTTTTTTTATAGTAATACCTATTATAATTGGAGGATTCGGGAACTGATTAGTTCCCCTTATATTAAGAGCGCCTGATATAGCTTTCCCTCGATTAAACAATATAAGATTTTGACTTCTTCCTCCTTCATTAACATTATTATTAACTAGAAGATTAGTAGAAAGAGGAACAGGAACTGGATGAACAGTTTACCCACCTTTATCTTCTACTTTATCTCATTCTGGTGCTTCAGTAGACCTTTCTATTTTCTCACTTCATTTAGCTGGTATCTCTTCTATTTTAGGTGCAGTAAATTTTATTTCTACAATTATTAATATACGAACCCCAGGAATATCTTTTGATAAAATACCTTTATTTGTATGATCTGTATTAATTACAGCAATTTTATTATTATTGTCTTTACCCGTATTAGCCGGAGCAATTACTATATTATTAACTGAT---------------------------------------------------------------------
>CNBRK335-14
AACTTTATATTTTATTTTTGGAGCTTGATCTAGAATAGTGGGAACATCACTTAGAATATTAATCCGAGCAGAATTAGGTTGCCCTAATGCTTTAATTGGGGATGATCAAATTTATAATGTAATTGTAACTGCTCATGCTTTTATTATAATTTTTTTTATAGTAATACCTATTATAATTGGAGGATTCGGGAACTGATTAGTTCCCCTTATATTAAGAGCGCCTGATATAGCTTTCCCTCGATTAAACAATATAAGATTTTGACTTCTTCCTCCTTCATTAACATTATTATTAACTAGAAGATTAGTAGAAAGAGGAACAGGAACTGGATGAACAGTTTACCCACCTTTATCTTCTACTTTATCTCATTCTGGTGCTTCAGTAGACCTTTCTATTTTCTCACTTCATTTAGCTGGTATCTCTTCTATTTTAGGTGCAGTAAATTTTATTTCTACAATTATTAATATACGAACCCCAGGAATATCTTTTGATAAAATACCTTTATTTGTATGATCTGTATTAATTACAGCAATTTTATTATTATTGTCTTTACCCGTATTAGCCGGAGCAATTACTATATTATTAACTGATCG-------------------------------------------------------------------
>CNBRK337-14
AACTTTATATTTTATTTTTGGAGCTTGATCTAGAATAGTGGGAACATCACTTAGAATATTAATCCGAGCAGAATTAGGTTGCCCTAATGCTTTAATTGGGGATGATCAAATTTATAATGTAATTGTAACTGCTCATGCTTTTATTATAATTTTTTTTATAGTAATACCTATTATAATTGGAGGATTCGGGAACTGATTAGTTCCCCTTATATTAAGAGCGCCTGATATAGCTTTCCCTCGATTAAACAATATAAGATTTTGACTTCTTCCTCCTTCATTAACATTATTATTAACTAGAAGATTAGTAGAAAGAGGAACAGGAACTGGATGAACAGTTTACCCACCTTTATCTTCTACTTTATCTCATTCTGGTGCTTCAGTAGACCTTTCTATTTTCTCACTTCATTTAGCTGGTATCTCTTCTATTTTAGGTGCAGTAAATTTTATTTCTACAATTATTAATATACGAACCCCAGGAATATCTTTTGATAAAATACCTTTATTTGTATGATCTGTATTAATTACAGCAATTTTATTATTATTGTCTTTACCCGTATTAGCCGGAGCAATTACTATATTATTAACTGATCGAAATTTAAATACTTCTTTTTTTGACCCAGC-------------------------------------
>CNBRK338-14
--------ATTTTATTTTTGGAGCTTGATCTAGAATAGTGGGAACATCACTTAGAATATTAATCCGAGCAGAATTAGGTTGCCCTAATGCTTTAATTGGGGATGATCAAATTTATAATGTAATTGTAACTGCTCATGCTTTTATTATAATTTTTTTTATAGTAATACCTATTATAATTGGAGGATTCGGGAACTGATTAGTTCCCCTTATATTAAGAGCGCCTGATATAGCTTTCCCTCGATTAAACAATATAAGATTTTGACTTCTTCCTCCTTCATTAACATTATTATTAACTAGAAGATTAGTAGAAAGAGGAACAGGAACTGGATGAACAGTTTACCCACCTTTATCTTCTACTTTATCTCATTCTGGTGCTTCAGTAGACCTTTCTATTTTCTCACTTCATTTAGCTGGTATCTCTTCTATTTTAGGTGCAGTAAATTTTATTTCTACAATTATTAATATACGAACCCCAGGAATATCTTTTGATAAAATACCTTTATTTGTATGATCTGTATTAATTACAGCAATTTTATTATTATTGTCTTTACCCGTATTAGCCGGAGCAATTACTATATTATTAACTG-----------------------------------------------------------------------
>CNBRK339-14
--------ATTTTATTTTTGGAGCTTGATCTAGAATAGTGGGAACATCACTTAGAATATTAATCCGAGCAGAATTAGGTTGCCCTAATGCTTTAATTGGGGATGATCAAATTTATAATGTAATTGTAACTGCTCATGCTTTTATTATAATTTTTTTTATAGTAATACCTATTATAATTGGAGGATTCGGGAACTGATTAGTTCCCCTTATATTAAGAGCGCCTGATATAGCTTTCCCTCGATTAAACAATATAAGATTTTGACTTCTTCCTCCTTCATTAACATTATTATTAACTAGAAGATTAGTAGAAAGAGGAACAGGAACTGGATGAACAGTTTACCCACCTTTATCTTCTACTTTATCTCATTCTGGTGCTTCAGTAGACCTTTCTATTTTCTCACTTCATTTAGCTGGTATCTCTTCTATTTTAGGTGCAGTAAATTTTATTTCTACAATTATTAATATACGAACCCCAGGAATATCTTTTGATAAAATACCTTTATTTGTATGATCTGTATTAATTACAGCAATTTTATTATTATTGTCTTTACCCGTATTAGCCGGAGCAATTACTATATTATTAACTGAT---------------------------------------------------------------------
>CNBRK340-14
AACTTTATATTTTATTTTTGGAGCTTGATCTAGAATAGTAGGAACATCACTTAGAATATTAATCCGGGCAGAATTAGGTTGCCCTAATGCTTTAATTGGGGATGATCAAATTTATAATGTAATTGTAACTGCTCATGCTTTTATTATAATTTTTTTTATAGTAATACCTATTATAATTGGAGGATTTGGGAACTGATTAGTTCCCCTTATATTAAGAGCACCTGATATGGCTTTCCCGCGATTAAACAATATAAGATTTTGACTTCTTCCTCCTTCATTAACATTATTATTAACTAGAAGATTAGTAGAAAGAGGAACAGGAACTGGATGAACAGTTTACCCGCCTTTATCTTCTACTTTGTCTCATTCTGGTGCTTCAGTAGACCTTTCTATTTTCTCACTTCATTTAGCTGGTATCTCTTCTATTTTAGGTGCAGTAAATTTTATTTCTACAATTATTAATATACGAGCCCCAGGAATATCTTTTGATAAAATACCTTTATTTGTATGATCTGTATTAATTACAGCAATTTTATTATTATTGTCTTTACCTGTATTAGCCGGAGCAATTACTATATT-------------------------------------------------------------------------------
>CNBRK341-14
AACTTTATATTTTATTTTTGGAGCTTGATCTAGAATAGTGGGAACATCACTTAGAATATTAATCCGAGCAGAATTAGGTTGCCCTAATGCTTTAATTGGGGATGATCAAATTTATAATGTAATTGTAACTGCTCATGCTTTTATTATAATTTTTTTTATAGTAATACCTATTATAATTGGAGGATTCGGGAACTGATTAGTTCCCCTTATATTAAGAGCGCCTGATATAGCTTTCCCTCGATTAAACAATATAAGATTTTGACTTCTTCCTCCTTCATTAACATTATTATTAACTAGAAGATTAGTAGAAAGAGGAACAGGAACTGGATGAACAGTTTACCCACCTTTATCTTCTACTTTATCTCATTCTGGTGCTTCAGTAGACCTTTCTATTTTCTCACTTCATTTAGCTGGTATCTCTTCTATTTTAGGTGCAGTAAATTTTATTTCTACAATTATTAATATACGAACCCCAGGAATATCTTTTGATAAAATACCTTTATTTGTATGATCTGTATTAATTACAGCAATTTTATTATTATTGTCTTTACCCGTATTAGCCGGAGCAATTACTATATT-------------------------------------------------------------------------------
>CNBRK343-14
--------ATTTTATTTTTGGAGCTTGATCTAGAATAGTGGGAACATCACTTAGAATATTAATCCGAGCAGAATTAGGTTGCCCTAATGCTTTAATTGGGGATGATCAAATTTATAATGTAATTGTAACTGCTCATGCTTTTATTATAATTTTTTTTATAGTAATACCTATTATAATTGGAGGATTCGGGAACTGATTAGTTCCCCTTATATTAAGAGCGCCTGATATAGCTTTCCCTCGATTAAACAATATAAGATTTTGACTTCTTCCTCCTTCATTAACATTATTATTAACTAGAAGATTAGTAGAAAGAGGAACAGGAACTGGATGAACAGTTTACCCACCTTTATCTTCTACTTTATCTCATTCTGGTGCTTCAGTAGACCTTTCTATTTTCTCACTTCATTTAGCTGGTATCTCTTCTATTTTAGGTGCAGTAAATTTTATTTCTACAATTATTAATATACGAACCCCAGGAATATCTTTTGATAAAATACCTTTATTTGTATGATCTGTATTAATTACAGCAATTTTATTATTATTGTCTTTACCCGTATTAGCCGGAGCAATTACTATATTATTAACTGAT---------------------------------------------------------------------
>CNBRK344-14
--------ATTTTATTTTTGGAGCTTGATCTAGAATAGTGGGAACATCACTTAGAATATTAATCCGAGCAGAATTAGGTTGCCCTAATGCTTTAATTGGGGATGATCAAATTTATAATGTAATTGTAACTGCTCATGCTTTTATTATAATTTTTTTTATAGTAATACCTATTATAATTGGAGGATTCGGGAACTGATTAGTTCCCCTTATATTAAGAGCGCCTGATATAGCTTTCCCTCGATTAAACAATATAAGATTTTGACTTCTTCCTCCTTCATTAACATTATTATTAACTAGAAGATTAGTAGAAAGAGGAACAGGAACTGGATGAACAGTTTACCCACCTTTATCTTCTACTTTATCTCATTCTGGTGCTTCAGTAGACCTTTCTATTTTCTCACTTCATTTAGCTGGTATCTCTTCTATTTTAGGTGCAGTAAATTTTATTTCTACAATTATTAATATACGAACCCCAGGAATATCTTTTGATAAAATACCTTTATTTGTATGATCTGTATTAATTACAGCAATTTTATTATTATTGTCTTTACCCGTATTAGCCGGAGCAATTACTATATTATTAACTGATCG-------------------------------------------------------------------
>CNBRK345-14
AACTTTATATTTTATTTTTGGAGCTTGATCTAGAATAGTGGGAACATCACTTAGAATATTAATCCGAGCAGAATTAGGTTGCCCTAATGCTTTAATTGGGGATGATCAAATTTATAATGTAATTGTAACTGCTCATGCTTTTATTATAATTTTTTTTATAGTAATACCTATTATAATTGGAGGATTCGGGAACTGATTAGTTCCCCTTATATTAAGAGCGCCTGATATAGCTTTCCCTCGATTAAACAATATAAGATTTTGACTTCTTCCTCCTTCATTAACATTATTATTAACTAGAAGATTAGTAGAAAGAGGAACAGGAACTGGATGAACAGTTTACCCACCTTTATCTTCTACTTTATCTCATTCTGGTGCTTCAGTAGACCTTTCTATTTTCTCACTTCATTTAGCTGGTATCTCTTCTATTTTAGGTGCAGTAAATTTTATTTCTACAATTATTAATATACGAACCCCAGGAATATCTTTTGATAAAATACCTTTATTTGTATGATCTGTATTAATTACAGCAATTTTATTATTATTGTCTTTACCCGTATTAGCCGGAGCAATTACTA-----------------------------------------------------------------------------------
>CNBRK346-14
AACTTTATATTTTATTTTTGGAGCTTGATCTAGAATAGTGGGAACATCACTTAGAATATTAATCCGAGCAGAATTAGGTTGCCCTAATGCTTTAATTGGGGATGATCAAATTTATAATGTAATTGTAACTGCTCATGCTTTTATTATAATTTTTTTTATAGTAATACCTATTATAATTGGAGGATTCGGGAACTGATTAGTTCCCCTTATATTAAGAGCGCCTGATATAGCTTTCCCTCGATTAAACAATATAAGATTTTGACTTCTTCCTCCTTCATTAACATTATTATTAACTAGAAGATTAGTAGAAAGAGGAACAGGAACTGGATGAACAGTTTACCCACCTTTATCTTCTACTTTATCTCATTCTGGTGCTTCAGTAGACCTTTCTATTTTCTCACTTCATTTAGCTGGTATCTCTTCTATTTTAGGTGCAGTAAATTTTATTTCTACAATTATTAATATACGAACCCCAGGAATATCTTTTGATAAAATACCTTTATTTGTATGATCTGTATTAATTACAGCAATTTTATTATTATTGTCTTTACCCGTATTAGCCGGAGCAATTACTATATTATTAACTGAT---------------------------------------------------------------------
>CNBRK347-14
AACTTTATATTTTATTTTTGGAGCTTGATCTAGAATAGTGGGAACATCACTTAGAATATTAATCCGAGCAGAATTAGGTTGCCCTAATGCTTTAATTGGGGATGATCAAATTTATAATGTAATTGTAACTGCTCATGCTTTTATTATAATTTTTTTTATAGTAATACCTATTATAATTGGAGGATTCGGGAACTGATTAGTTCCCCTTATATTAAGAGCGCCTGATATAGCTTTCCCTCGATTAAACAATATAAGATTTTGACTTCTTCCTCCTTCATTAACATTATTATTAACTAGAAGATTAGTAGAAAGAGGAACAGGAACTGGATGAACAGTTTACCCACCTTTATCTTCTACTTTATCTCATTCTGGTGCTTCAGTAGACCTTTCTATTTTCTCACTTCATTTAGCTGGTATCTCTTCTATTTTAGGTGCAGTAAATTTTATTTCTACAATTATTAATATACGAACCCCAGGAATATCTTTTGATAAAATACCTTTATTTGTATGATCTGTATTAATTACAGCAATTTTATTATTATTGTCTTTACCCGTATTAGCCGGAGCAATTACTATATTATTAACTGAT---------------------------------------------------------------------
>CNBRK348-14
AACTTTATATTTTATTTTTGGAGCTTGATCTAGAATAGTGGGAACATCACTTAGAATATTAATCCGAGCAGAATTAGGTTGCCCTAATGCTTTAATTGGGGATGATCAAATTTATAATGTAATTGTAACTGCTCATGCTTTTATTATAATTTTTTTTATAGTAATACCTATTATAATTGGAGGATTCGGGAACTGATTAGTTCCCCTTATATTAAGAGCGCCTGATATAGCTTTCCCTCGATTAAACAATATAAGATTTTGACTTCTTCCTCCTTCATTAACATTATTATTAACTAGAAGATTAGTAGAAAGAGGAACAGGAACTGGATGAACAGTTTACCCACCTTTATCTTCTACTTTATCTCATTCTGGTGCTTCAGTAGACCTTTCTATTTTCTCACTTCATTTAGCTGGTATCTCTTCTATTTTAGGTGCAGTAAATTTTATTTCTACAATTATTAATATACGAACCCCAGGAATATCTTTTGATAAAATACCTTTATTTGTATGATCTGTATTAATTACAGCAATTTTATTATTATTGTCTTTACCCGTATTAGCCGGAGCAATTACTATATTATTAACTGATCGA------------------------------------------------------------------
>CNBRK349-14
AACTTTATATTTTATTTTTGGAGCTTGATCTAGAATAGTGGGAACATCACTTAGAATATTAATCCGAGCAGAATTAGGTTGCCCTAATGCTTTAATTGGGGATGATCAAATTTATAATGTAATTGTAACTGCTCATGCTTTTATTATAATTTTTTTTATAGTAATACCTATTATAATTGGAGGATTCGGGAACTGATTAGTTCCCCTTATATTAAGAGCGCCTGATATAGCTTTCCCTCGATTAAACAATATAAGATTTTGACTTCTTCCTCCTTCATTAACATTATTATTAACTAGAAGATTAGTAGAAAGAGGAACAGGAACTGGATGAACAGTTTACCCACCTTTATCTTCTACTTTATCTCATTCTGGTGCTTCAGTAGACCTTTCTATTTTCTCACTTCATTTAGCTGGTATCTCTTCTATTTTAGGTGCAGTAAATTTTATTTCTACAATTATTAATATACGAACCCCAGGAATATCTTTTGATAAAATACCTTTATTTGTATGATCTGTATTAATTACAGCAATTTTATTATTATTGTCTTTACCCGTATTAGCCGGAGCAATTACTATATTATTAACTGATCGAAATTTAAATACTTCTTTTTTTGACCCAGC-------------------------------------
>CNBRK351-14
AACTTTATATTTTATTTTTGGAGCTTGATCTAGAATAGTGGGAACATCACTTAGAATATTAATCCGAGCAGAATTAGGTTGCCCTAATGCTTTAATTGGGGATGATCAAATTTATAATGTAATTGTAACTGCTCATGCTTTTATTATAATTTTTTTTATAGTAATACCTATTATAATTGGAGGATTCGGGAACTGATTAGTTCCCCTTATATTAAGAGCGCCTGATATAGCTTTCCCTCGATTAAACAATATAAGATTTTGACTTCTTCCTCCTTCATTAACATTATTATTAACTAGAAGATTAGTAGAAAGAGGAACAGGAACTGGATGAACAGTTTACCCACCTTTATCTTCTACTTTATCTCATTCTGGTGCTTCAGTAGACCTTTCTATTTTCTCACTTCATTTAGCTGGTATCTCTTCTATTTTAGGTGCAGTAAATTTTATTTCTACAATTATTAATATACGAACCCCAGGAATATCTTTTGATAAAATACCTTTATTTGTATGATCTGTATTAATTACAGCAATTTTATTATTATTGTCTTTACCCGTATTAGCCGGAGCAATTACTATATTATTAACTGATCGAAATTTAAATACTTCTTTTTTTGACCCAGC-------------------------------------
>CNBRK358-14
AACTTTATATTTTATTTTTGGAGCTTGATCTAGAATAGTGGGAACATCACTTAGAATATTAATCCGAGCAGAATTAGGTTGCCCTAATGCTTTAATTGGGGATGATCAAATTTATAATGTAATTGTAACTGCTCATGCTTTTATTATAATTTTTTTTATAGTAATACCTATTATAATTGGAGGATTCGGGAACTGATTAGTTCCCCTTATATTAAGAGCGCCTGATATAGCTTTCCCTCGATTAAACAATATAAGATTTTGACTTCTTCCTCCTTCATTAACATTATTATTAACTAGAAGATTAGTAGAAAGAGGAACAGGAACTGGATGAACAGTTTACCCACCTTTATCTTCTACTTTATCTCATTCTGGTGCTTCAGTAGACCTTTCTATTTTCTCACTTCATTTAGCTGGTATCTCTTCTATTTTAGGTGCAGTAAATTTTATTTCTACAATTATTAATATACGAACCCCAGGAATATCTTTTGATAAAATACCTTTATTTGTATGATCTGTATTAATTACAGCAATTTTATTATTATTGTCTTTACCCGTATTAGCCGGAGCAATTACTA-----------------------------------------------------------------------------------
>CNBRK360-14
AACTTTATATTTTATTTTTGGAGCTTGATCTAGAATAGTAGGAACATCACTTAGAATATTAATCCGGGCAGAATTAGGTTGCCCTAATGCTTTAATTGGGGATGATCAAATTTATAATGTAATTGTAACTGCTCATGCTTTTATTATAATTTTTTTTATAGTAATACCTATTATAATTGGAGGATTTGGGAACTGATTAGTTCCCCTTATATTAAGAGCACCTGATATGGCTTTCCCGCGATTAAACAATATAAGATTTTGACTTCTTCCTCCTTCATTAACATTATTATTAACTAGAAGATTAGTAGAAAGAGGAACAGGAACTGGATGAACAGTTTACCCGCCTTTATCTTCTACTTTGTCTCATTCTGGTGCTTCAGTAGACCTTTCTATTTTCTCACTTCATTTAGCTGGTATCTCTTCTATTTTAGGTGCAGTAAATTTTATTTCTACAATTATTAATATACGAGCCCCAGGAATATCTTTTGATAAAATACCTTTATTTGTATGATCTGTATTAATTACAGCAATTTTATTATTATTGTCTTTACCTGTATTAGCCGGAGCAATTACTATATTATTAACTGAT---------------------------------------------------------------------
>CNBRK362-14
AACTTTATATTTTATTTTTGGAGCTTGATCTAGAATAGTGGGAACATCACTTAGAATATTAATCCGAGCAGAATTAGGTTGCCCTAATGCTTTAATTGGGGATGATCAAATTTATAATGTAATTGTAACTGCTCATGCTTTTATTATAATTTTTTTTATAGTAATACCTATTATAATTGGAGGATTCGGGAACTGATTAGTTCCCCTTATATTAAGAGCGCCTGATATAGCTTTCCCTCGATTAAACAATATAAGATTTTGACTTCTTCCTCCTTCATTAACATTATTATTAACTAGAAGATTAGTAGAAAGAGGAACAGGAACTGGATGAACAGTTTACCCACCTTTATCTTCTACTTTATCTCATTCTGGTGCTTCAGTAGACCTTTCTATTTTCTCACTTCATTTAGCTGGTATCTCTTCTATTTTAGGTGCAGTAAATTTTATTTCTACAATTATTAATATACGAACCCCAGGAATATCTTTTGATAAAATACCTTTATTTGTATGATCTGTATTAATTACAGCAATTTTATTATTATTGTCTTTACCCGTATTAGCCGGAGCAATTACTATATTATTAACTG-----------------------------------------------------------------------
>CNBRK363-14
AACTTTATATTTTATTTTTGGAGCTTGATCTAGAATAGTGGGAACATCACTTAGAATATTAATCCGAGCAGAATTAGGTTGCCCTAATGCTTTAATTGGGGATGATCAAATTTATAATGTAATTGTAACTGCTCATGCTTTTATTATAATTTTTTTTATAGTAATACCTATTATAATTGGAGGATTCGGGAACTGATTAGTTCCCCTTATATTAAGAGCGCCTGATATAGCTTTCCCTCGATTAAACAATATAAGATTTTGACTTCTTCCTCCTTCATTAACATTATTATTAACTAGAAGATTAGTAGAAAGAGGAACAGGAACTGGATGAACAGTTTACCCACCTTTATCTTCTACTTTATCTCATTCTGGTGCTTCAGTAGACCTTTCTATTTTCTCACTTCATTTAGCTGGTATCTCTTCTATTTTAGGTGCAGTAAATTTTATTTCTACAATTATTAATATACGAACCCCAGGAATATCTTTTGATAAAATACCTTTATTTGTATGATCTGTATTAATTACAGCAATTTTATTATTATTGTCTTTACCCGTATTAGCCGGAGCAATTACTATATTATTAACTG-----------------------------------------------------------------------
>CNBRK364-14
AACTTTATATTTTATTTTTGGAGCTTGATCTAGAATAGTGGGAACATCACTTAGAATATTAATCCGAGCAGAATTAGGTTGCCCTAATGCTTTAATTGGGGATGATCAAATTTATAATGTAATTGTAACTGCTCATGCTTTTATTATAATTTTTTTTATAGTAATACCTATTATAATTGGAGGATTCGGGAACTGATTAGTTCCCCTTATATTAAGAGCGCCTGATATAGCTTTCCCTCGATTAAACAATATAAGATTTTGACTTCTTCCTCCTTCATTAACATTATTATTAACTAGAAGATTAGTAGAAAGAGGAACAGGAACTGGATGAACAGTTTACCCACCTTTATCTTCTACTTTATCTCATTCTGGTGCTTCAGTAGACCTTTCTATTTTCTCACTTCATTTAGCTGGTATCTCTTCTATTTTAGGTGCAGTAAATTTTATTTCTACAATTATTAATATACGAACCCCAGGAATATCTTTTGATAAAATACCTTTATTTGTATGATCTGTATTAATTACAGCAATTTTATTATTATTGTCTTTACCCGTATTAGCCGGAGCAATTACTATATT-------------------------------------------------------------------------------
>CNBRK368-14
AACTTTATATTTTATTTTTGGAGCTTGATCTAGAATAGTGGGAACATCACTTAGAATATTAATCCGAGCAGAATTAGGTTGCCCTAATGCTTTAATTGGGGATGATCAAATTTATAATGTAATTGTAACTGCTCATGCTTTTATTATAATTTTTTTTATAGTAATACCTATTATAATTGGAGGATTCGGGAACTGATTAGTTCCCCTTATATTAAGAGCGCCTGATATAGCTTTCCCTCGATTAAACAATATAAGATTTTGACTTCTTCCTCCTTCATTAACATTATTATTAACTAGAAGATTAGTAGAAAGAGGAACAGGAACTGGATGAACAGTTTACCCACCTTTATCTTCTACTTTATCTCATTCTGGTGCTTCAGTAGACCTTTCTATTTTCTCACTTCATTTAGCTGGTATCTCTTCTATTTTAGGTGCAGTAAATTTTATTTCTACAATTATTAATATACGAACCCCAGGAATATCTTTTGATAAAATACCTTTATTTGTATGATCTGTATTAATTACAGCAATTTTATTATTATTGTCTTTACCCGTA------------------------------------------------------------------------------------------------------
>CNBRK383-14
AACTTTATATTTTATTTTTGGAGCTTGATCTAGAATAGTGGGAACATCACTTAGAATATTAATCCGAGCAGAATTAGGTTGCCCTAATGCTTTAATTGGGGATGATCAAATTTATAATGTAATTGTAACTGCTCATGCTTTTATTATAATTTTTTTTATAGTAATACCTATTATAATTGGAGGATTCGGGAACTGATTAGTTCCCCTTATATTAAGAGCGCCTGATATAGCTTTCCCTCGATTAAACAATATAAGATTTTGACTTCTTCCTCCTTCATTAACATTATTATTAACTAGAAGATTAGTAGAAAGAGGAACAGGAACTGGATGAACAGTTTACCCACCTTTATCTTCTACTTTATCTCATTCTGGTGCTTCAGTAGACCTTTCTATTTTCTCACTTCATTTAGCTGGTATCTCTTCTATTTTAGGTGCAGTAAATTTTATTTCTACAATTATTAATATACGAACCCCAGGAATATCTTTTGATAAAATACCTTTATTTGTATGATCTGTATTAATTACAGCAATTTTATTATTATTGTCTTTACCCGTATTAGCCGGAGCAATTACTA-----------------------------------------------------------------------------------
>CNBRK384-14
AACTTTATATTTTATTTTTGGAGCTTGATCTAGAATAGTGGGAACATCACTTAGAATATTAATCCGAGCAGAATTAGGTTGCCCTAATGCTTTAATTGGGGATGATCAAATTTATAATGTAATTGTAACTGCTCATGCTTTTATTATAATTTTTTTTATAGTAATACCTATTATAATTGGAGGATTCGGGAACTGATTAGTTCCCCTTATATTAAGAGCGCCTGATATAGCTTTCCCTCGATTAAACAATATAAGATTTTGACTTCTTCCTCCTTCATTAACATTATTATTAACTAGAAGATTAGTAGAAAGAGGAACAGGAACTGGATGAACAGTTTACCCACCTTTATCTTCTACTTTATCTCATTCTGGTGCTTCAGTAGACCTTTCTATTTTCTCACTTCATTTAGCTGGTATCTCTTCTATTTTAGGTGCAGTAAATTTTATTTCTACAATTATTAATATACGAACCCCAGGAATATCTTTTGATAAAATACCTTTATTTGTATGATCTGTATTAATTACAGCAATTTTATTATTATTGTCTTTACCCGTATTAGCCGGAGCAATTACTA-----------------------------------------------------------------------------------
>CNBRK385-14
AACTTTATATTTTATTTTTGGAGCTTGATCTAGAATAGTGGGAACATCACTTAGAATATTAATCCGAGCAGAATTAGGTTGCCCTAATGCTTTAATTGGGGATGATCAAATTTATAATGTAATTGTAACTGCTCATGCTTTTATTATAATTTTTTTTATAGTAATACCTATTATAATTGGAGGATTCGGGAACTGATTAGTTCCCCTTATATTAAGAGCGCCTGATATAGCTTTCCCTCGATTAAACAATATAAGATTTTGACTTCTTCCTCCTTCATTAACATTATTATTAACTAGAAGATTAGTAGAAAGAGGAACAGGAACTGGATGAACAGTTTACCCACCTTTATCTTCTACTTTATCTCATTCTGGTGCTTCAGTAGACCTTTCTATTTTCTCACTTCATTTAGCTGGTATCTCTTCTATTTTAGGTGCAGTAAATTTTATTTCTACAATTATTAATATACGAACCCCAGGAATATCTTTTGATAAAATACCTTTATTTGTATGATCTGTATTAATTACAGCAATTTTATTATTATTGTCTTTACCCGTATTAGCCGGAGCAATTACTA-----------------------------------------------------------------------------------
>CNBRK387-14
--------ATTTTATTTTTGGAGCTTGATCTAGAATAGTGGGAACATCACTTAGAATATTAATCCGAGCAGAATTAGGTTGCCCTAATGCTTTAATTGGGGATGATCAAATTTATAATGTAATTGTAACTGCTCATGCTTTTATTATAATTTTTTTTATAGTAATACCTATTATAATTGGAGGATTCGGGAACTGATTAGTTCCCCTTATATTAAGAGCGCCTGATATAGCTTTCCCTCGATTAAACAATATAAGATTTTGACTTCTTCCTCCTTCATTAACATTATTATTAACTAGAAGATTAGTAGAAAGAGGAACAGGAACTGGATGAACAGTTTACCCACCTTTATCTTCTACTTTATCTCATTCTGGTGCTTCAGTAGACCTTTCTATTTTCTCACTTCATTTAGCTGGTATCTCTTCTATTTTAGGTGCAGTAAATTTTATTTCTACAATTATTAATATACGAACCCCAGGAATATCTTTTGATAAAATACCTTTATTTGTATGATCTGTATTAATTACAGCAATTT-----------------------------------------------------------------------------------------------------------------------------
>CNBRK388-14
AACTTTATATTTTATTTTTGGAGCTTGATCTAGAATAGTGGGAACATCACTTAGAATATTAATCCGAGCAGAATTAGGTTGCCCTAATGCTTTAATTGGGGATGATCAAATTTATAATGTAATTGTAACTGCTCATGCTTTTATTATAATTTTTTTTATAGTAATACCTATTATAATTGGAGGATTCGGGAACTGATTAGTTCCCCTTATATTAAGAGCGCCTGATATAGCTTTCCCTCGATTAAACAATATAAGATTTTGACTTCTTCCTCCTTCATTAACATTATTATTAACTAGAAGATTAGTAGAAAGAGGAACAGGAACTGGATGAACAGTTTACCCACCTTTATCTTCTACTTTATCTCATTCTGGTGCTTCAGTAGACCTTTCTATTTTCTCACTTCATTTAGCTGGTATCTCTTCTATTTTAGGTGCAGTAAATTTTATTTCTACAATTATTAATATACGAACCCCAGGAATATCTTTTGATAAAATACCTTTATTTGTATGATCTGTATTAATTACAGCAATTTTATTATTATTGTCTTTACCCGTA------------------------------------------------------------------------------------------------------
>CNBRK389-14
AACTTTATATTTTATTTTTGGAGCTTGATCTAGAATAGTGGGAACATCACTTAGAATATTAATCCGAGCAGAATTAGGTTGCCCTAATGCTTTAATTGGGGATGATCAAATTTATAATGTAATTGTAACTGCTCATGCTTTTATTATAATTTTTTTTATAGTAATACCTATTATAATTGGAGGATTCGGGAACTGATTAGTTCCCCTTATATTAAGAGCGCCTGATATAGCTTTCCCTCGATTAAACAATATAAGATTTTGACTTCTTCCTCCTTCATTAACATTATTATTAACTAGAAGATTAGTAGAAAGAGGAACAGGAACTGGATGAACAGTTTACCCACCTTTATCTTCTACTTTATCTCATTCTGGTGCTTCAGTAGACCTTTCTATTTTCTCACTTCATTTAGCTGGTATCTCTTCTATTTTAGGTGCAGTAAATTTTATTTCTACAATTATTAATATACGAACCCCAGGAATATCTTTTGATAAAATACCTTTATTTGTATGATCTGTATTAATTACAGCAATTTTATTATTATTGTCTTTACCCGTATTAGCCGGAGCAATTACTA-----------------------------------------------------------------------------------
>CNBRK390-14
AACTTTATATTTTATTTTTGGAGCTTGATCTAGAATAGTGGGAACATCACTTAGAATATTAATCCGAGCAGAATTAGGTTGCCCTAATGCTTTAATTGGGGATGATCAAATTTATAATGTAATTGTAACTGCTCATGCTTTTATTATAATTTTTTTTATAGTAATACCTATTATAATTGGAGGATTCGGGAACTGATTAGTTCCCCTTATATTAAGAGCGCCTGATATAGCTTTCCCTCGATTAAACAATATAAGATTTTGACTTCTTCCTCCTTCATTAACATTATTATTAACTAGAAGATTAGTAGAAAGAGGAACAGGAACTGGATGAACAGTTTACCCACCTTTATCTTCTACTTTATCTCATTCTGGTGCTTCAGTAGACCTTTCTATTTTCTCACTTCATTTAGCTGGTATCTCTTCTATTTTAGGTGCAGTAAATTTTATTTCTACAATTATTAATATACGAACCCCAGGAATATCTTTTGATAAAATACCTTTATTTGTATGATCTGTATTAATTACAGCAATTTTATTATTATTGTCTTTACCCGTATTAGCCGGAGCAATTACTATA---------------------------------------------------------------------------------
>CNBRK392-14
AACTTTATATTTTATTTTTGGAGCTTGATCTAGAATAGTGGGAACATCACTTAGAATATTAATCCGAGCAGAATTAGGTTGCCCTAATGCTTTAATTGGGGATGATCAAATTTATAATGTAATTGTAACTGCTCATGCTTTTATTATAATTTTTTTTATAGTAATACCTATTATAATTGGAGGATTCGGGAACTGATTAGTTCCCCTTATATTAAGAGCGCCTGATATAGCTTTCCCTCGATTAAACAATATAAGATTTTGACTTCTTCCTCCTTCATTAACATTATTATTAACTAGAAGATTAGTAGAAAGAGGAACAGGAACTGGATGAACAGTTTACCCACCTTTATCTTCTACTTTATCTCATTCTGGTGCTTCAGTAGACCTTTCTATTTTCTCACTTCATTTAGCTGGTATCTCTTCTATTTTAGGTGCAGTAAATTTTATTTCTACAATTATTAATATACGAACCCCAGGAATATCTTTTGATAAAATACCTTTATTTGTATGATCTGTATTAATTACAGCAATTTTATTATTATTGTCTTTACCCGTATTAGCCGGAGCAATTACTA-----------------------------------------------------------------------------------
>CNBRK395-14
AACTTTATATTTTATTTTTGGAGCTTGATCTAGAATAGTGGGAACATCACTTAGAATATTAATCCGAGCAGAATTAGGTTGCCCTAATGCTTTAATTGGGGATGATCAAATTTATAATGTAATTGTAACTGCTCATGCTTTTATTATAATTTTTTTTATAGTAATACCTATTATAATTGGAGGATTCGGGAACTGATTAGTTCCCCTTATATTAAGAGCGCCTGATATAGCTTTCCCTCGATTAAACAATATAAGATTTTGACTTCTTCCTCCTTCATTAACATTATTATTAACTAGAAGATTAGTAGAAAGAGGAACAGGAACTGGATGAACAGTTTACCCACCTTTATCTTCTACTTTATCTCATTCTGGTGCTTCAGTAGACCTTTCTATTTTCTCACTTCATTTAGCTGGTATCTCTTCTATTTTAGGTGCAGTAAATTTTATTTCTACAATTATTAATATACGAACCCCAGGAATATCTTTTGATAAAATACCTTTATTTGTATGATCTGTATTAATTACAGCAATTTTATTATTATTGTCTTTACCCGTATTAGCCGGAGCAATTACTATATTATTAACTGAT---------------------------------------------------------------------
>CNBRK396-14
AACTTTATATTTTATTTTTGGAGCTTGATCTAGAATAGTGGGAACATCACTTAGAATATTAATCCGAGCAGAATTAGGTTGCCCTAATGCTTTAATTGGGGATGATCAAATTTATAATGTAATTGTAACTGCTCATGCTTTTATTATAATTTTTTTTATAGTAATACCTATTATAATTGGAGGATTCGGGAACTGATTAGTTCCCCTTATATTAAGAGCGCCTGATATAGCTTTCCCTCGATTAAACAATATAAGATTTTGACTTCTTCCTCCTTCATTAACATTATTATTAACTAGAAGATTAGTAGAAAGAGGAACAGGAACTGGATGAACAGTTTACCCACCTTTATCTTCTACTTTATCTCATTCTGGTGCTTCAGTAGACCTTTCTATTTTCTCACTTCATTTAGCTGGTATCTCTTCTATTTTAGGTGCAGTAAATTTTATTTCTACAATTATTAATATACGAACCCCAGGAATATCTTTTGATAAAATACCTTTATTTGTATGATCTGTATTAATTACAGCAATTTTATTATTATTGTCTTTACCCGTATTAGCCGGAGCAATTACTA-----------------------------------------------------------------------------------
>CNBRK397-14
AACTTTATATTTTATTTTTGGAGCTTGATCTAGAATAGTGGGAACATCACTTAGAATATTAATCCGAGCAGAATTAGGTTGCCCTAATGCTTTAATTGGGGATGATCAAATTTATAATGTAATTGTAACTGCTCATGCTTTTATTATAATTTTTTTTATAGTAATACCTATTATAATTGGAGGATTCGGGAACTGATTAGTTCCCCTTATATTAAGAGCGCCTGATATAGCTTTCCCTCGATTAAACAATATAAGATTTTGACTTCTTCCTCCTTCATTAACATTATTATTAACTAGAAGATTAGTAGAAAGAGGAACAGGAACTGGATGAACAGTTTACCCACCTTTATCTTCTACTTTATCTCATTCTGGTGCTTCAGTAGACCTTTCTATTTTCTCACTTCATTTAGCTGGTATCTCTTCTATTTTAGGTGCAGTAAATTTTATTTCTACAATTATTAATATACGAACCCCAGGAATATCTTTTGATAAAATACCTTTATTTGTATGATCTGTATTAATTACAGCAATTTTATTATTATTGTCTTTACCCGTATTAGCC------------------------------------------------------------------------------------------------
>CNBRK398-14
AACTTTATATTTTATTTTTGGAGCTTGATCTAGAATAGTGGGAACATCACTTAGAATATTAATCCGAGCAGAATTAGGTTGCCCTAATGCTTTAATTGGGGATGATCAAATTTATAATGTAATTGTAACTGCTCATGCTTTTATTATAATTTTTTTTATAGTAATACCTATTATAATTGGAGGATTCGGGAACTGATTAGTTCCCCTTATATTAAGAGCGCCTGATATAGCTTTCCCTCGATTAAACAATATAAGATTTTGACTTCTTCCTCCTTCATTAACATTATTATTAACTAGAAGATTAGTAGAAAGAGGAACAGGAACTGGATGAACAGTTTACCCACCTTTATCTTCTACTTTATCTCATTCTGGTGCTTCAGTAGACCTTTCTATTTTCTCACTTCATTTAGCTGGTATCTCTTCTATTTTAGGTGCAGTAAATTTTATTTCTACAATTATTAATATACGAACCCCAGGAATATCTTTTGATAAAATACCTTTATTTGTATGATCTGTATTAATTACAGCAATTTTATTATTATTGTCTTTACCCGTATTAGCCGGAGCAATTACTATA---------------------------------------------------------------------------------
>CNBRK399-14
AACTTTATATTTTATTTTTGGAGCTTGATCTAGAATAGTGGGAACATCACTTAGAATATTAATCCGAGCAGAATTAGGTTGCCCTAATGCTTTAATTGGGGATGATCAAATTTATAATGTAATTGTAACTGCTCATGCTTTTATTATAATTTTTTTTATAGTAATACCTATTATAATTGGAGGATTCGGGAACTGATTAGTTCCCCTTATATTAAGAGCGCCTGATATAGCTTTCCCTCGATTAAACAATATAAGATTTTGACTTCTTCCTCCTTCATTAACATTATTATTAACTAGAAGATTAGTAGAAAGAGGAACAGGAACTGGATGAACAGTTTACCCACCTTTATCTTCTACTTTATCTCATTCTGGTGCTTCAGTAGACCTTTCTATTTTCTCACTTCATTTAGCTGGTATCTCTTCTATTTTAGGTGCAGTAAATTTTATTTCTACAATTATTAATATACGAACCCCAGGAATATCTTTTGATAAAATACCTTTATTTGTATGATCTGTATTAATTACAGCAATTTTATTATTATTGTCTTTACCCGTATTAGCC------------------------------------------------------------------------------------------------
>CNBRK401-14
AACTTTATATTTTATTTTTGGAGCTTGATCTAGAATAGTAGGAACATCACTTAGAATATTAATCCGGGCAGAATTAGGTTGCCCTAATGCTTTAATTGGGGATGATCAAATTTATAATGTAATTGTAACTGCTCATGCTTTTATTATAATTTTTTTTATAGTAATACCTATTATAATTGGAGGATTTGGGAACTGATTAGTTCCCCTTATATTAAGAGCACCTGATATGGCTTTCCCGCGATTAAACAATATAAGATTTTGACTTCTTCCTCCTTCATTAACATTATTATTAACTAGAAGATTAGTAGAAAGAGGAACAGGAACTGGATGAACAGTTTACCCGCCTTTATCTTCTACTTTGTCTCATTCTGGTGCTTCAGTAGACCTTTCTATTTTCTCACTTCATTTAGCTGGTATCTCTTCTATTTTAGGTGCAGTAAATTTTATTTCTACAATTATTAATATACGAGCCCCAGGAATATCTTTTGATAAAATACCTTTATTTGTATGATCTGTATTAATTACAGCAATTTTATTATTATTGTCTTTACCTGTA------------------------------------------------------------------------------------------------------
>CNBRK403-14
--------ATTTTATTTTTGGAGCTTGATCTAGAATAGTGGGAACATCACTTAGAATATTAATCCGAGCAGAATTAGGTTGCCCTAATGCTTTAATTGGGGATGATCAAATTTATAATGTAATTGTAACTGCTCATGCTTTTATTATAATTTTTTTTATAGTAATACCTATTATAATTGGAGGATTCGGGAACTGATTAGTTCCCCTTATATTAAGAGCGCCTGATATAGCTTTCCCTCGATTAAACAATATAAGATTTTGACTTCTTCCTCCTTCATTAACATTATTATTAACTAGAAGATTAGTAGAAAGAGGAACAGGAACTGGATGAACAGTTTACCCACCTTTATCTTCTACTTTATCTCATTCTGGTGCTTCAGTAGACCTTTCTATTTTCTCACTTCATTTAGCTGGTATCTCTTCTATTTTAGGTGCAGTAAATTTTATTTCTACAATTATTAATATACGAACCCCAGGAATATCTTTTGATAAAATACCTTTATTTGTATGATCTGTATTAATTACAGCAATTTTATTATTATTGTCTTTACCCGTATTAGCCGGAGCAATTACTA-----------------------------------------------------------------------------------
>CNBRK404-14
AACTTTATATTTTATTTTTGGAGCTTGATCTAGAATAGTGGGAACATCACTTAGAATATTAATCCGAGCAGAATTAGGTTGCCCTAATGCTTTAATTGGGGATGATCAAATTTATAATGTAATTGTAACTGCTCATGCTTTTATTATAATTTTTTTTATAGTAATACCTATTATAATTGGAGGATTCGGGAACTGATTAGTTCCCCTTATATTAAGAGCGCCTGATATAGCTTTCCCTCGATTAAACAATATAAGATTTTGACTTCTTCCTCCTTCATTAACATTATTATTAACTAGAAGATTAGTAGAAAGAGGAACAGGAACTGGATGAACAGTTTACCCACCTTTATCTTCTACTTTATCTCATTCTGGTGCTTCAGTAGACCTTTCTATTTTCTCACTTCATTTAGCTGGTATCTCTTCTATTTTAGGTGCAGTAAATTTTATTTCTACAATTATTAATATACGAACCCCAGGAATATCTTTTGATAAAATACCTTTATTTGTATGATCTGTATTAATTACAGCAATTTTATTATTATTGTCTTTACCCGT-------------------------------------------------------------------------------------------------------
>CNBRK405-14
AACTTTATATTTTATTTTTGGAGCTTGATCTAGAATAGTGGGAACATCACTTAGAATATTAATCCGAGCAGAATTAGGTTGCCCTAATGCTTTAATTGGGGATGATCAAATTTATAATGTAATTGTAACTGCTCATGCTTTTATTATAATTTTTTTTATAGTAATACCTATTATAATTGGAGGATTCGGGAACTGATTAGTTCCCCTTATATTAAGAGCGCCTGATATAGCTTTCCCTCGATTAAACAATATAAGATTTTGACTTCTTCCTCCTTCATTAACATTATTATTAACTAGAAGATTAGTAGAAAGAGGAACAGGAACTGGATGAACAGTTTACCCACCTTTATCTTCTACTTTATCTCATTCTGGTGCTTCAGTAGACCTTTCTATTTTCTCACTTCATTTAGCTGGTATCTCTTCTATTTTAGGTGCAGTAAATTTTATTTCTACAATTATTAATATACGAACCCCAGGAATATCTTTTGATAAAATACCTTTATTTGTATGATCTGTATTAATTACAGCAATTTTATTATTATTGTCTTTACCCGTATTAGCCGGAGCAATTACTA-----------------------------------------------------------------------------------
>CNBRK406-14
AACTTTATATTTTATTTTTGGAGCTTGATCTAGAATAGTGGGAACATCACTTAGAATATTAATCCGAGCAGAATTAGGTTGCCCTAATGCTTTAATTGGAGATGATCAAATTTATAATGTAATTGTAACTGCTCATGCTTTTATTATAATTTTTTTTATAGTAATACCTATTATAATTGGAGGATTCGGGAACTGATTAGTTCCCCTTATATTAAGAGCGCCTGATATAGCTTTCCCTCGATTAAACAATATAAGATTTTGACTTCTTCCTCCTTCATTAACATTATTATTAACTAGAAGATTAGTAGAAAGAGGAACAGGAACTGGATGAACAGTTTACCCACCTTTATCTTCTACTTTATCTCATTCTGGTGCTTCAGTAGACCTTTCTATTTTCTCACTTCATTTAGCTGGTATCTCTTCTATTTTAGGTGCAGTAAATTTTATTTCTACAATTATTAATATACGAACCCCAGGAATATCTTTTGATAAAATACCTTTATTTGTATGATCTGTATTAATTACAGCAATTTTATTATTATTGTCTTTACCCGTATTAGCCGGAGCAATTACTATATTATTAACTGAT---------------------------------------------------------------------
>CNBRK407-14
AACTTTATATTTTATTTTTGGAGCTTGATCTAGAATAGTGGGAACATCACTTAGAATATTAATCCGAGCAGAATTAGGTTGCCCTAATGCTTTAATTGGGGATGATCAAATTTATAATGTAATTGTAACTGCTCATGCTTTTATTATAATTTTTTTTATAGTAATACCTATTATAATTGGAGGATTCGGGAACTGATTAGTTCCCCTTATATTAAGAGCGCCTGATATAGCTTTCCCTCGATTAAACAATATAAGATTTTGACTTCTTCCTCCTTCATTAACATTATTATTAACTAGAAGATTAGTAGAAAGAGGAACAGGAACTGGATGAACAGTTTACCCACCTTTATCTTCTACTTTATCTCATTCTGGTGCTTCAGTAGACCTTTCTATTTTCTCACTTCATTTAGCTGGTATCTCTTCTATTTTAGGTGCAGTAAATTTTATTTCTACAATTATTAATATACGAACCCCAGGAATATCTTTTGATAAAATACCTTTATTTGTATGATCTGTATTAATTACAGCAATTTTATTATTATTGTCTTTACCCGTATTAGCCGGAGCAATTACTA-----------------------------------------------------------------------------------
>CNBRK408-14
AACTTTATATTTTATTTTTGGAGCTTGATCTAGAATAGTGGGAACATCACTTAGAATATTAATCCGAGCAGAATTAGGTTGCCCTAATGCTTTAATTGGGGATGATCAAATTTATAATGTAATTGTAACTGCTCATGCTTTTATTATAATTTTTTTTATAGTAATACCTATTATAATTGGAGGATTCGGGAACTGATTAGTTCCCCTTATATTAAGAGCGCCTGATATAGCTTTCCCTCGATTAAACAATATAAGATTTTGACTTCTTCCTCCTTCATTAACATTATTATTAACTAGAAGATTAGTAGAAAGAGGAACAGGAACTGGATGAACAGTTTACCCACCTTTATCTTCTACTTTATCTCATTCTGGTGCTTCAGTAGACCTTTCTATTTTCTCACTTCATTTAGCTGGTATCTCTTCTATTTTAGGTGCAGTAAATTTTATTTCTACAATTATTAATATACGAACCCCAGGAATATCTTTTGATAAAATACCTTTATTTGTATGATCTGTATTAATTACAGCAATTTTATTATTATTGTCTTTACCCGTATTAGCCGGAGCAATTACTATA---------------------------------------------------------------------------------
>CNBRK409-14
AACTTTATATTTTATTTTTGGAGCTTGATCTAGAATAGTGGGAACATCACTTAGAATATTAATCCGAGCAGAATTAGGTTGCCCTAATGCTTTAATTGGGGATGATCAAATTTATAATGTAATTGTAACTGCTCATGCTTTTATTATAATTTTTTTTATAGTAATACCTATTATAATTGGAGGATTCGGGAACTGATTAGTTCCCCTTATATTAAGAGCGCCTGATATAGCTTTCCCTCGATTAAACAATATAAGATTTTGACTTCTTCCTCCTTCATTAACATTATTATTAACTAGAAGATTAGTAGAAAGAGGAACAGGAACTGGATGAACAGTTTACCCACCTTTATCTTCTACTTTATCTCATTCTGGTGCTTCAGTAGACCTTTCTATTTTCTCACTTCATTTAGCTGGTATCTCTTCTATTTTAGGTGCAGTAAATTTTATTTCTACAATTATTAATATACGAACCCCAGGAATATCTTTTGATAAAATACCTTTATTTGTATGATCTGTATTAATTACAGCAATTTTATTATTATTGTCTTTACCCGTATTAGCCGGAGCAATTACTA-----------------------------------------------------------------------------------
>CNBRK411-14
AACTTTATATTTTATTTTTGGAGCTTGATCTAGAATAGTGGGAACATCACTTAGAATATTAATCCGAGCAGAATTAGGTTGCCCTAATGCTTTAATTGGGGATGATCAAATTTATAATGTAATTGTAACTGCTCATGCTTTTATTATAATTTTTTTTATAGTAATACCTATTATAATTGGAGGATTCGGGAACTGATTAGTTCCCCTTATATTAAGAGCGCCTGATATAGCTTTCCCTCGATTAAACAATATAAGATTTTGACTTCTTCCTCCTTCATTAACATTATTATTAACTAGAAGATTAGTAGAAAGAGGAACAGGAACTGGATGAACAGTTTACCCACCTTTATCTTCTACTTTATCTCATTCTGGTGCTTCAGTAGACCTTTCTATTTTCTCACTTCATTTAGCTGGTATCTCTTCTATTTTAGGTGCAGTAAATTTTATTTCTACAATTATTAATATACGAACCCCAGGAATATCTTTTGATAAAATACCTTTATTTGTATGATCTGTATTAATTACAGCAATTTTATTATTATTGTCTTTACCCGTATTAGCCGGAGCAATTACTA-----------------------------------------------------------------------------------
>CNBRK412-14
AACTTTATATTTTATTTTTGGAGCTTGATCTAGAATAGTGGGAACATCACTTAGAATATTAATCCGAGCAGAATTAGGTTGCCCTAATGCTTTAATTGGGGATGATCAAATTTATAATGTAATTGTAACTGCTCATGCTTTTATTATAATTTTTTTTATAGTAATACCTATTATAATTGGAGGATTCGGGAACTGATTAGTTCCCCTTATATTAAGAGCGCCTGATATAGCTTTCCCTCGATTAAACAATATAAGATTTTGACTTCTTCCTCCTTCATTAACATTATTATTAACTAGAAGATTAGTAGAAAGAGGAACAGGAACTGGATGAACAGTTTACCCACCTTTATCTTCTACTTTATCTCATTCTGGTGCTTCAGTAGACCTTTCTATTTTCTCACTTCATTTAGCTGGTATCTCTTCTATTTTAGGTGCAGTAAATTTTATTTCTACAATTATTAATATACGAACCCCAGGAATATCTTTTGATAAAATACCTTTATTTGTATGATCTGTATTAATTACAGCAATTTTATTATTATTGTCTTTACCCGTATTAGCCGGAGCAATTACTATATTATTAACTGAT---------------------------------------------------------------------
>CNBRK416-14
AACTTTATATTTTATTTTTGGAGCTTGATCTAGAATAGTGGGAACATCACTTAGAATATTAATCCGAGCAGAATTAGGTTGCCCTAATGCTTTAATTGGGGATGATCAAATTTATAATGTAATTGTAACTGCTCATGCTTTTATTATAATTTTTTTTATAGTAATACCTATTATAATTGGAGGATTCGGGAACTGATTAGTTCCCCTTATATTAAGAGCGCCTGATATAGCTTTCCCTCGATTAAACAATATAAGATTTTGACTTCTTCCTCCTTCATTAACATTATTATTAACTAGAAGATTAGTAGAAAGAGGAACAGGAACTGGATGAACAGTTTACCCACCTTTATCTTCTACTTTATCTCATTCTGGTGCTTCAGTAGACCTTTCTATTTTCTCACTTCATTTAGCTGGTATCTCTTCTATTTTAGGTGCAGTAAATTTTATTTCTACAATTATTAATATACGAACCCCAGGAATATCTTTTGATAAAATACCTTTATTTGTATGATCTGTATTAATTACAGCAATTTTATTATTATTGTCTTTACCCGTATTAGCCGGAGCAATTACTA-----------------------------------------------------------------------------------
>CNBRK420-14
AACTTTATATTTTATTTTTGGAGCTTGATCTAGAATAGTGGGAACATCACTTAGAATATTAATCCGAGCAGAATTAGGTTGCCCTAATGCTTTAATTGGGGATGATCAAATTTATAATGTAATTGTAACTGCTCATGCTTTTATTATAATTTTTTTTATAGTAATACCTATTATAATTGGAGGATTCGGGAACTGATTAGTTCCCCTTATATTAAGAGCGCCTGATATAGCTTTCCCTCGATTAAACAATATAAGATTTTGACTTCTTCCTCCTTCATTAACATTATTATTAACTAGAAGATTAGTAGAAAGAGGAACAGGAACTGGATGAACAGTTTACCCACCTTTATCTTCTACTTTATCTCATTCTGGTGCTTCAGTAGACCTTTCTATTTTCTCACTTCATTTAGCTGGTATCTCTTCTATTTTAGGTGCAGTAAATTTTATTTCTACAATTATTAATATACGAACCCCAGGAATATCTTTTGATAAAATACCTTTATTTGTATGATCTGTATTAATTACAGCAATTTTATTATTATTGTCTTTACCCGTATTAGCCGGAGCAATTACT------------------------------------------------------------------------------------
>CNBRK421-14
AACTTTATATTTTATTTTTGGAGCTTGATCTAGAATAGTGGGAACATCACTTAGAATATTAATCCGAGCAGAATTAGGTTGCCCTAATGCTTTAATTGGGGATGATCAAATTTATAATGTAATTGTAACTGCTCATGCTTTTATTATAATTTTTTTTATAGTAATACCTATTATAATTGGAGGATTCGGGAACTGATTAGTTCCCCTTATATTAAGAGCGCCTGATATAGCTTTCCCTCGATTAAACAATATAAGATTTTGACTTCTTCCTCCTTCATTAACATTATTATTAACTAGAAGATTAGTAGAAAGAGGAACAGGAACTGGATGAACAGTTTACCCACCTTTATCTTCTACTTTATCTCATTCTGGTGCTTCAGTAGACCTTTCTATTTTCTCACTTCATTTAGCTGGTATCTCTTCTATTTTAGGTGCAGTAAATTTTATTTCTACAATTATTAATATACGAACCCCAGGAATATCTTTTGATAAAATACCTTTATTTGTATGATCTGTATTAATTACAGCAATTTTATTATTATTGTCTTTACCCGTATTAGCCGGAGCAATTACTATATTATTAACTGAT---------------------------------------------------------------------
>CNBRK429-14
AACTTTATATTTTATTTTTGGAGCTTGATCTAGAATAGTGGGAACATCACTTAGAATATTAATCCGAGCAGAATTAGGTTGCCCTAATGCTTTAATTGGGGATGATCAAATTTATAATGTAATTGTAACTGCTCATGCTTTTATTATAATTTTTTTTATAGTAATACCTATTATAATTGGAGGATTCGGGAACTGATTAGTTCCCCTTATATTAAGAGCGCCTGATATAGCTTTCCCTCGATTAAACAATATAAGATTTTGACTTCTTCCTCCTTCATTAACATTATTATTAACTAGAAGATTAGTAGAAAGAGGAACAGGAACTGGATGAACAGTTTACCCACCTTTATCTTCTACTTTATCTCATTCTGGTGCTTCAGTAGACCTTTCTATTTTCTCACTTCATTTAGCTGGTATCTCTTCTATTTTAGGTGCAGTAAATTTTATTTCTACAATTATTAATATACGAACCCCAGGAATATCTTTTGATAAAATACCTTTATTTGTATGATCTGTATTAATTACAGCAATTTTATTATTATTGTCTTTACCCGTATTAGCCGGAGCAATTACTA-----------------------------------------------------------------------------------
>CNBRK434-14
AACTTTATATTTTATTTTTGGAGCTTGATCTAGAATAGTGGGAACATCACTTAGAATATTAATCCGAGCAGAATTAGGTTGCCCTAATGCTTTAATTGGGGATGATCAAATTTATAATGTAATTGTAACTGCTCATGCTTTTATTATAATTTTTTTTATAGTAATACCTATTATAATTGGAGGATTCGGGAACTGATTAGTTCCCCTTATATTAAGAGCGCCTGATATAGCTTTCCCTCGATTAAACAATATAAGATTTTGACTTCTTCCTCCTTCATTAACATTATTATTAACTAGAAGATTAGTAGAAAGAGGAACAGGAACTGGATGAACAGTTTACCCACCTTTATCTTCTACTTTATCTCATTCTGGTGCTTCAGTAGACCTTTCTATTTTCTCACTTCATTTAGCTGGTATCTCTTCTATTTTAGGTGCAGTAAATTTTATTTCTACAATTATTAATATACGAACCCCAGGAATATCTTTTGATAAAATACCTTTATTTGTATGATCTGTATTAATTACAGCAATTTTATTATTATTGTCTTTACCCGTATTAGCCGGAGCAATTACTA-----------------------------------------------------------------------------------
>CNBRK435-14
AACTTTATATTTTATTTTTGGAGCTTGATCTAGAATAGTGGGAACATCACTTAGAATATTAATCCGAGCAGAATTAGGTTGCCCTAATGCTTTAATTGGGGATGATCAAATTTATAATGTAATTGTAACTGCTCATGCTTTTATTATAATTTTTTTTATAGTAATACCTATTATAATTGGAGGATTCGGGAACTGATTAGTTCCCCTTATATTAAGAGCGCCTGATATAGCTTTCCCTCGATTAAACAATATAAGATTTTGACTTCTTCCTCCTTCATTAACATTATTATTAACTAGAAGATTAGTAGAAAGAGGAACAGGAACTGGATGAACAGTTTACCCACCTTTATCTTCTACTTTATCTCATTCTGGTGCTTCAGTAGACCTTTCTATTTTCTCACTTCATTTAGCTGGTATCTCTTCTATTTTAGGTGCAGTAAATTTTATTTCTACAATTATTAATATACGAACCCCAGGAATATCTTTTGATAAAATACCTTTATTTGTATGATCTGTATTAATTACAGCAATTTTATTATTATTGTCTTTACCCGTATTAGCCGGAGCAATTACTA-----------------------------------------------------------------------------------
>CNBRK436-14
AACTTTATATTTTATTTTTGGAGCTTGATCTAGAATAGTGGGAACATCACTTAGAATATTAATCCGAGCAGAATTAGGTTGCCCTAATGCTTTAATTGGGGATGATCAAATTTATAATGTAATTGTAACTGCTCATGCTTTTATTATAATTTTTTTTATAGTAATACCTATTATAATTGGAGGATTCGGGAACTGATTAGTTCCCCTTATATTAAGAGCGCCTGATATAGCTTTCCCTCGATTAAACAATATAAGATTTTGACTTCTTCCTCCTTCATTAACATTATTATTAACTAGAAGATTAGTAGAAAGAGGAACAGGAACTGGATGAACAGTTTACCCACCTTTATCTTCTACTTTATCTCATTCTGGTGCTTCAGTAGACCTTTCTATTTTCTCACTTCATTTAGCTGGTATCTCTTCTATTTTAGGTGCAGTAAATTTTATTTCTACAATTATTAATATACGAACCCCAGGAATATCTTTTGATAAAATACCTTTATTTGTATGATCTGTATTAATTACAGCAATTTTATTATTATTGTCTTTACCCGTATTAGCCGGAGCAATTACTA-----------------------------------------------------------------------------------
>CNBRK437-14
AACTTTATATTTTATTTTTGGAGCTTGATCTAGAATAGTGGGAACATCACTTAGAATATTAATCCGAGCAGAATTAGGTTGCCCTAATGCTTTAATTGGGGATGATCAAATTTATAATGTAATTGTAACTGCTCATGCTTTTATTATAATTTTTTTTATAGTAATACCTATTATAATTGGAGGATTCGGGAACTGATTAGTTCCCCTTATATTAAGAGCGCCTGATATAGCTTTCCCTCGATTAAACAATATAAGATTTTGACTTCTTCCTCCTTCATTAACATTATTATTAACTAGAAGATTAGTAGAAAGAGGAACAGGAACTGGATGAACAGTTTACCCACCTTTATCTTCTACTTTATCTCATTCTGGTGCTTCAGTAGACCTTTCTATTTTCTCACTTCATTTAGCTGGTATCTCTTCTATTTTAGGTGCAGTAAATTTTATTTCTACAATTATTAATATACGAACCCCAGGAATATCTTTTGATAAAATACCTTTATTTGTATGATCTGTATTAATTACAGCAATTTTATTATTATTGTCTTTACCCGTATTAGCCGGAGCAATTACTATA---------------------------------------------------------------------------------
>CNBRK438-14
AACTTTATATTTTATTTTTGGAGCTTGATCTAGAATAGTGGGAACATCACTTAGAATATTAATCCGAGCAGAATTAGGTTGCCCTAATGCTTTAATTGGGGATGATCAAATTTATAATGTAATTGTAACTGCTCATGCTTTTATTATAATTTTTTTTATAGTAATACCTATTATAATTGGAGGATTCGGGAACTGATTAGTTCCCCTTATATTAAGAGCGCCTGATATAGCTTTCCCTCGATTAAACAATATAAGATTTTGACTTCTTCCTCCTTCATTAACATTATTATTAACTAGAAGATTAGTAGAAAGAGGAACAGGAACTGGATGAACAGTTTACCCACCTTTATCTTCTACTTTATCTCATTCTGGTGCTTCAGTAGACCTTTCTATTTTCTCACTTCATTTAGCTGGTATCTCTTCTATTTTAGGTGCAGTAAATTTTATTTCTACAATTATTAATATACGAACCCCAGGAATATCTTTTGATAAAATACCTTTATTTGTATGATCTGTATTAATTACAGCAATTTTATTATTATTGTCTTTACCCGTA------------------------------------------------------------------------------------------------------
>CNBRK439-14
AACTTTATATTTTATTTTTGGAGCTTGATCTAGAATAGTGGGAACATCACTTAGAATATTAATCCGAGCAGAATTAGGTTGCCCTAATGCTTTAATTGGGGATGATCAAATTTATAATGTAATTGTAACTGCTCATGCTTTTATTATAATTTTTTTTATAGTAATACCTATTATAATTGGAGGATTCGGGAACTGATTAGTTCCCCTTATATTAAGAGCGCCTGATATAGCTTTCCCTCGATTAAACAATATAAGATTTTGACTTCTTCCTCCTTCATTAACATTATTATTAACTAGAAGATTAGTAGAAAGAGGAACAGGAACTGGATGAACAGTTTACCCACCTTTATCTTCTACTTTATCTCATTCTGGTGCTTCAGTAGACCTTTCTATTTTCTCACTTCATTTAGCTGGTATCTCTTCTATTTTAGGTGCAGTAAATTTTATTTCTACAATTATTAATATACGAACCCCAGGAATATCTTTTGATAAAATACCTTTATTTGTATGATCTGTATTAATTACAGCAATTTTATTATTATTGTCTTTACCCGTATTAGCCGGAGCAATTACTATATTATTAACTG-----------------------------------------------------------------------
>CNBRK440-14
AACTTTATATTTTATTTTTGGAGCTTGATCTAGAATAGTGGGAACATCACTTAGAATATTAATCCGAGCAGAATTAGGTTGCCCTAATGCTTTAATTGGGGATGATCAAATTTATAATGTAATTGTAACTGCTCATGCTTTTATTATAATTTTTTTTATAGTAATACCTATTATAATTGGAGGATTCGGGAACTGATTAGTTCCCCTTATATTAAGAGCGCCTGATATAGCTTTCCCTCGATTAAACAATATAAGATTTTGACTTCTTCCTCCTTCATTAACATTATTATTAACTAGAAGATTAGTAGAAAGAGGAACAGGAACTGGATGAACAGTTTACCCACCTTTATCTTCTACTTTATCTCATTCTGGTGCTTCAGTAGACCTTTCTATTTTCTCACTTCATTTAGCTGGTATCTCTTCTATTTTAGGTGCAGTAAATTTTATTTCTACAATTATTAATATACGAACCCCAGGAATATCTTTTGATAAAATACCTTTATTTGTATGATCTGTATTAATTACAGCAATTTTATTATTATTGTCTTTACCCGTA------------------------------------------------------------------------------------------------------
>CNBRK442-14
AACTTTATATTTTATTTTTGGAGCTTGATCTAGAATAGTGGGAACATCACTTAGAATATTAATCCGAGCAGAATTAGGTTGCCCTAATGCTTTAATTGGGGATGATCAAATTTATAATGTAATTGTAACTGCTCATGCTTTTATTATAATTTTTTTTATAGTAATACCTATTATAATTGGAGGATTCGGGAACTGATTAGTTCCCCTTATATTAAGAGCGCCTGATATAGCTTTCCCTCGATTAAACAATATAAGATTTTGACTTCTTCCTCCTTCATTAACATTATTATTAACTAGAAGATTAGTAGAAAGAGGAACAGGAACTGGATGAACAGTTTACCCACCTTTATCTTCTACTTTATCTCATTCTGGTGCTTCAGTAGACCTTTCTATTTTCTCACTTCATTTAGCTGGTATCTCTTCTATTTTAGGTGCAGTAAATTTTATTTCTACAATTATTAATATACGAACCCCAGGAATATCTTTTGATAAAATACCTTTATTTGTATGATCTGTATTAATTACAGCAATTTTATTATTATTGTCTTTACCCGTATTAGCCGGAGCAATTACTATATTATTAACTGAT---------------------------------------------------------------------
>CNBRK445-14
AACTTTATATTTTATTTTTGGAGCTTGATCTAGAATAGTGGGAACATCACTTAGAATATTAATCCGAGCAGAATTAGGTTGCCCTAATGCTTTAATTGGGGATGATCAAATTTATAATGTAATTGTAACTGCTCATGCTTTTATTATAATTTTTTTTATAGTAATACCTATTATAATTGGAGGATTCGGGAACTGATTAGTTCCCCTTATATTAAGAGCGCCTGATATAGCTTTCCCTCGATTAAACAATATAAGATTTTGACTTCTTCCTCCTTCATTAACATTATTATTAACTAGAAGATTAGTAGAAAGAGGAACAGGAACTGGATGAACAGTTTACCCACCTTTATCTTCTACTTTATCTCATTCTGGTGCTTCAGTAGACCTTTCTATTTTCTCACTTCATTTAGCTGGTATCTCTTCTATTTTAGGTGCAGTAAATTTTATTTCTACAATTATTAATATACGAACCCCAGGAATATCTTTTGATAAAATACCTTTATTTGTATGATCTGTATTAATTACAGCAATTTTATTATTATTGTCTTTACCCGTATTAGCCGGAGCAATTACT------------------------------------------------------------------------------------
>CNBRK447-14
--------ATTTTATTTTTGGAGCTTGATCTAGAATAGTGGGAACATCACTTAGAATATTAATCCGAGCAGAATTAGGTTGCCCTAATGCTTTAATTGGGGATGATCAAATTTATAATGTAATTGTAACTGCTCATGCTTTTATTATAATTTTTTTTATAGTAATACCTATTATAATTGGAGGATTCGGGAACTGATTAGTTCCCCTTATATTAAGAGCGCCTGATATAGCTTTCCCTCGATTAAACAATATAAGATTTTGACTTCTTCCTCCTTCATTAACATTATTATTAACTAGAAGATTAGTAGAAAGAGGAACAGGAACTGGATGAACAGTTTACCCACCTTTATCTTCTACTTTATCTCATTCTGGTGCTTCAGTAGACCTTTCTATTTTCTCACTTCATTTAGCTGGTATCTCTTCTATTTTAGGTGCAGTAAATTTTATTTCTACAATTATTAATATACGAACCCCAGGAATATCTTTTGATAAAATACCTTTATTTGTATGATCTGTATTAATTACAGCAATTTTATTATTATTGTCTTTACCCGTATTAGCCGGAGCAATTACT------------------------------------------------------------------------------------
>CNBRL463-14
AACTTTATATTTTATTTTTGGAGCTTGATCTAGAATAGTGGGAACATCACTTAGAATATTAATCCGAGCAGAATTAGGTTGCCCTAATGCTTTAATTGGGGATGATCAAATTTATAATGTAATTGTAACTGCTCATGCTTTTATTATAATTTTTTTTATAGTAATACCTATTATAATTGGAGGATTCGGGAACTGATTAGTTCCCCTTATATTAAGAGCGCCTGATATAGCTTTCCCTCGATTAAACAATATAAGATTTTGACTTCTTCCTCCTTCATTAACATTATTATTAACTAGAAGATTAGTAGAAAGAGGAACAGGAACTGGATGAACAGTTTACCCACCTTTATCTTCTACTTTATCTCATTCTGGTGCTTCAGTAGACCTTTCTATTTTCTCACTTCATTTAGCTGGTATCTCTTCTATTTTAGGTGCAGTAAATTTTATTTCTACAATTATTAATATACGAACCCCAGGAATATCTTTTGATAAAATACCTTTATTTGTATGATCTGTATTAATTACAGCAATTTTATTATTATTGTCTTTACCCGTATTAGCCGGAGCAATTACTATATTATTAACTGATCGA------------------------------------------------------------------
>CNBRL467-14
-------------ATTTTTGGAGCTTGATCTAGAATAGTGGGAACATCACTTAGAATATTAATCCGAGCAGAATTAGGTTGCCCTAATGCTTTAATTGGGGATGATCAAATTTATAATGTAATTGTAACTGCTCATGCTTTTATTATAATTTTTTTTATAGTAATACCTATTATAATTGGAGGATTCGGGAACTGATTAGTTCCCCTTATATTAAGAGCGCCTGATATAGCTTTCCCTCGATTAAACAATATAAGATTTTGACTTCTTCCTCCTTCATTAACATTATTATTAACTAGAAGATTAGTAGAAAGAGGAACAGGAACTGGATGAACAGTTTACCCACCTTTATCTTCTACTTTATCTCATTCTGGTGCTTCAGTAGACCTTTCTATTTTCTCACTTCATTTAGCTGGTATCTCTTCTATTTTAGGTGCAGTAAATTTTATTTCTACAATTATTAATATACGAACCCCAGGAATATCTTTTGATAAAATACCTTTATTTGTATGATCTGTATTAATTACAGCAATTTTATTATTATTGTCTTTACCCGTATTAGCCGGAGCAATTACTATATTATTAACTGATCGA------------------------------------------------------------------
>CNBRL470-14
AACTTTATATTTTATTTTTGGAGCTTGATCTAGAATAGTGGGAACATCACTTAGAATATTAATCCGAGCAGAATTAGGTTGCCCTAATGCTTTAATTGGGGATGATCAAATTTATAATGTAATTGTAACTGCTCATGCTTTTATTATAATTTTTTTTATAGTAATACCTATTATAATTGGAGGATTCGGGAACTGATTAGTTCCCCTTATATTAAGAGCGCCTGATATAGCTTTCCCTCGATTAAACAATATAAGATTTTGACTTCTTCCTCCTTCATTAACATTATTATTAACTAGAAGATTAGTAGAAAGAGGAACAGGAACTGGATGAACAGTTTACCCACCTTTATCTTCTACTTTATCTCATTCTGGTGCTTCAGTAGACCTTTCTATTTTCTCACTTCATTTAGCTGGTATCTCTTCTATTTTAGGTGCAGTAAATTTTATTTCTACAATTATTAATATACGAACCCCAGGAATATCTTTTGATAAAATACCTTTATTTGTATGATCTGTATTAATTACAGCAATTTTATTATTATTGTCTTTACCCGTATTAGCCGGAGCAATTACTATATTATTAACTGAT---------------------------------------------------------------------
>CNBRL472-14
AACTTTATATTTTATTTTTGGAGCTTGATCTAGAATAGTGGGAACATCACTTAGAATATTAATCCGAGCAGAATTAGGTTGCCCTAATGCTTTAATTGGGGATGATCAAATTTATAATGTAATTGTAACTGCTCATGCTTTTATTATAATTTTTTTTATAGTAATACCTATTATAATTGGAGGATTCGGGAACTGATTAGTTCCCCTTATATTAAGAGCGCCTGATATAGCTTTCCCTCGATTAAACAATATAAGATTTTGACTTCTTCCTCCTTCATTAACATTATTATTAACTAGAAGATTAGTAGAAAGAGGAACAGGAACTGGATGAACAGTTTACCCACCTTTATCTTCTACTTTATCTCATTCTGGTGCTTCAGTAGACCTTTCTATTTTCTCACTTCATTTAGCTGGTATCTCTTCTATTTTAGGTGCAGTAAATTTTATTTCTACAATTATTAATATACGAACCCCAGGAATATCTTTTGATAAAATACCTTTATTTGTATGATCTGTATTAATTACAGCAATTTTATTATTATTGTCTTTACCCGTATTAGCCGGAGCAATTACTATATTATTAACTGATCGAAATTTAAATACTTCTTTTT-----------------------------------------------
>CNBRL479-14
AACTTTATATTTTATTTTTGGAGCTTGATCTAGAATAGTGGGAACATCACTTAGAATATTAATCCGAGCAGAATTAGGTTGCCCTAATGCTTTAATTGGGGATGATCAAATTTATAATGTAATTGTAACTGCTCATGCTTTTATTATAATTTTTTTTATAGTAATACCTATTATAATTGGAGGATTCGGGAACTGATTAGTTCCCCTTATATTAAGAGCGCCTGATATAGCTTTCCCTCGATTAAACAATATAAGATTTTGACTTCTTCCTCCTTCATTAACATTATTATTAACTAGAAGATTAGTAGAAAGAGGAACAGGAACTGGATGAACAGTTTACCCACCTTTATCTTCTACTTTATCTCATTCTGGTGCTTCAGTAGACCTTTCTATTTTCTCACTTCATTTAGCTGGTATCTCTTCTATTTTAGGTGCAGTAAATTTTATTTCTACAATTATTAATATACGAACCCCAGGAATATCTTTTGATAAAATACCTTTATTTGTATGATCTGTATTAATTACAGCAATTTTATTATTATTGTCTTTACCCGTATTAGCCGGAGCAATTACTATATTATTAACTGATCGAAAT---------------------------------------------------------------
>CNBRL481-14
AACTTTATATTTTATTTTTGGAGCTTGATCTAGAATAGTGGGAACATCACTTAGAATATTAATCCGAGCAGAATTAGGTTGCCCTAATGCTTTAATTGGGGATGATCAAATTTATAATGTAATTGTAACTGCTCATGCTTTTATTATAATTTTTTTTATAGTAATACCTATTATAATTGGAGGATTCGGGAACTGATTAGTTCCCCTTATATTAAGAGCGCCTGATATAGCTTTCCCTCGATTAAACAATATAAGATTTTGACTTCTTCCTCCTTCATTAACATTATTATTAACTAGAAGATTAGTAGAAAGAGGAACAGGAACTGGATGAACAGTTTACCCACCTTTATCTTCTACTTTATCTCATTCTGGTGCTTCAGTAGACCTTTCTATTTTCTCACTTCATTTAGCTGGTATCTCTTCTATTTTAGGTGCAGTAAATTTTATTTCTACAATTATTAATATACGAACCCCAGGAATATCTTTTGATAAAATACCTTTATTTGTATGATCTGTATTAATTACAGCAATTTTATTATTATTGTCTTTACCCGTATTAGCCGGAGCAATTACTATATTATTAACTGAT---------------------------------------------------------------------
>CNBRL482-14
AACTTTATATTTTATTTTTGGAGCTTGATCTAGAATAGTGGGAACATCACTTAGAATATTAATCCGAGCAGAATTAGGTTGCCCTAATGCTTTAATTGGGGATGATCAAATTTATAATGTAATTGTAACTGCTCATGCTTTTATTATAATTTTTTTTATAGTAATACCTATTATAATTGGAGGATTCGGGAACTGATTAGTTCCCCTTATATTAAGAGCGCCTGATATAGCTTTCCCTCGATTAAACAATATAAGATTTTGACTTCTTCCTCCTTCATTAACATTATTATTAACTAGAAGATTAGTAGAAAGAGGAACAGGAACTGGATGAACAGTTTACCCACCTTTATCTTCTACTTTATCTCATTCTGGTGCTTCAGTAGACCTTTCTATTTTCTCACTTCATTTAGCTGGTATCTCTTCTATTTTAGGTGCAGTAAATTTTATTTCTACAATTATTAATATACGAACCCCAGGAATATCTTTTGATAAAATACCTTTATTTGTATGATCTGTATTAATTACAGCAATTTTATTATTATTGTCTTTACCCGTATTAGCCGGAGCAATTACTATATT-------------------------------------------------------------------------------
>CNBRL485-14
AACTTTATATTTTATTTTTGGAGCTTGATCTAGAATAGTAGGAACATCACTTAGAATATTAATCCGGGCAGAATTAGGTTGCCCTAATGCTTTAATTGGGGATGATCAAATTTATAATGTAATTGTAACTGCTCATGCTTTTATTATAATTTTTTTTATAGTAATACCTATTATAATTGGAGGATTTGGGAACTGATTAGTTCCCCTTATATTAAGAGCACCTGATATGGCTTTCCCGCGATTAAACAATATAAGATTTTGACTTCTTCCTCCTTCATTAACATTATTATTAACTAGAAGATTAGTAGAAAGAGGAACAGGAACTGGATGAACAGTTTACCCGCCTTTATCTTCTACTTTGTCTCATTCTGGTGCTTCAGTAGACCTTTCTATTTTCTCACTTCATTTAGCTGGTATCTCTTCTATTTTAGGTGCAGTAAATTTTATTTCTACAATTATTAATATACGAGCCCCAGGAATATCTTTTGATAAAATACCTTTATTTGTATGATCTGTATTAATTACAGCAATTTTATTATTATTGTCTTTACCTGTATTAGCCGGAGCAATTACTATATTATTAACTGATCGA------------------------------------------------------------------
>CNBRL493-14
AACTTTATATTTTATTTTTGGAGCTTGATCTAGAATAGTGGGAACATCACTTAGAATATTAATCCGAGCAGAATTAGGTTGCCCTAATGCTTTAATTGGGGATGATCAAATTTATAATGTAATTGTAACTGCTCATGCTTTTATTATAATTTTTTTTATAGTAATACCTATTATAATTGGAGGATTCGGGAACTGATTAGTTCCCCTTATATTAAGAGCGCCTGATATAGCTTTCCCTCGATTAAACAATATAAGATTTTGACTTCTTCCTCCTTCATTAACATTATTATTAACTAGAAGATTAGTAGAAAGAGGAACAGGAACTGGATGAACAGTTTACCCACCTTTATCTTCTACTTTATCTCATTCTGGTGCTTCAGTAGACCTTTCTATTTTCTCACTTCATTTAGCTGGTATCTCTTCTATTTTAGGTGCAGTAAATTTTATTTCTACAATTATTAATATACGAACCCCAGGAATATCTTTTGATAAAATACCTTTATTTGTATGATCTGTATTAATTACAGCAATTTTATTATTATTGTCTTTACCCGTATTAGCCGGAGCAATTACTATATTATTAACTGAT---------------------------------------------------------------------
>CNBRL501-14
AACTTTATATTTTATTTTTGGAGCTTGATCTAGAATAGTGGGAACATCACTTAGAATATTAATCCGAGCAGAATTAGGTTGCCCTAATGCTTTAATTGGGGATGATCAAATTTATAATGTAATTGTAACTGCTCATGCTTTTATTATAATTTTTTTTATAGTAATACCTATTATAATTGGAGGATTCGGGAACTGATTAGTTCCCCTTATATTAAGAGCGCCTGATATAGCTTTCCCTCGATTAAACAATATAAGATTTTGACTTCTTCCTCCTTCATTAACATTATTATTAACTAGAAGATTAGTAGAAAGAGGAACAGGAACTGGATGAACAGTTTACCCACCTTTATCTTCTACTTTATCTCATTCTGGTGCTTCAGTAGACCTTTCTATTTTCTCACTTCATTTAGCTGGTATCTCTTCTATTTTAGGTGCAGTAAATTTTATTTCTACAATTATTAATATACGAACCCCAGGAATATCTTTTGATAAAATACCTTTATTTGTATGATCTGTATTAATTACAGCAATTTTATTATTATTGTCTTTACCCGTATTAGCCGGAGCAATTACT------------------------------------------------------------------------------------
>CNBRL510-14
AACTTTATATTTTATTTTTGGAGCTTGATCTAGAATAGTAGGAACATCACTTAGAATATTAATCCGGGCAGAATTAGGTTGCCCTAATGCTTTAATTGGGGATGATCAAATTTATAATGTAATTGTAACTGCTCATGCTTTTATTATAATTTTTTTTATAGTAATACCTATTATAATTGGAGGATTTGGGAACTGATTAGTTCCCCTTATATTAAGAGCACCTGATATGGCTTTCCCGCGATTAAACAATATAAGATTTTGACTTCTTCCTCCTTCATTAACATTATTATTAACTAGAAGATTAGTAGAAAGAGGAACAGGAACTGGATGAACAGTTTACCCGCCTTTATCTTCTACTTTGTCTCATTCTGGTGCTTCAGTAGACCTTTCTATTTTCTCACTTCATTTAGCTGGTATCTCTTCTATTTTAGGTGCAGTAAATTTTATTTCTACAATTATTAATATACGAGCCCCAGGAATATCTTTTGATAAAATACCTTTATTTGTATGATCTGTATTAATTACAGCAATTTTATTATTATTGTCTTTACCTGTATTAGCCGGAGCAATTACTATATTATTAACTGATCGA------------------------------------------------------------------
>CNBRL511-14
AACTTTATATTTTATTTTTGGAGCTTGATCTAGAATAGTGGGAACATCACTTAGAATATTAATCCGAGCAGAATTAGGTTGCCCTAATGCTTTAATTGGGGATGATCAAATTTATAATGTAATTGTAACTGCTCATGCTTTTATTATAATTTTTTTTATAGTAATACCTATTATAATTGGAGGATTCGGGAACTGATTAGTTCCCCTTATATTAAGAGCGCCTGATATAGCTTTCCCTCGATTAAACAATATAAGATTTTGACTTCTTCCTCCTTCATTAACATTATTATTAACTAGAAGATTAGTAGAAAGAGGAACAGGAACTGGATGAACAGTTTACCCACCTTTATCTTCTACTTTATCTCATTCTGGTGCTTCAGTAGACCTTTCTATTTTCTCACTTCATTTAGCTGGTATCTCTTCTATTTTAGGTGCAGTAAATTTTATTTCTACAATTATTAATATACGAACCCCAGGAATATCTTTTGATAAAATACCTTTATTTGTATGATCTGTATTAATTACAGCAATTTTATTATTATTGTCTTTACCCGTATTAGCCGGAGCAATTACTATATTATTAACTGATCGA------------------------------------------------------------------
>CNBRL512-14
AACTTTATATTTTATTTTTGGAGCTTGATCTAGAATAGTGGGAACATCACTTAGAATATTAATCCGAGCAGAATTAGGTTGCCCTAATGCTTTAATTGGGGATGATCAAATTTATAATGTAATTGTAACTGCTCATGCTTTTATTATAATTTTTTTTATAGTAATACCTATTATAATTGGAGGATTCGGGAACTGATTAGTTCCCCTTATATTAAGAGCGCCTGATATAGCTTTCCCTCGATTAAACAATATAAGATTTTGACTTCTTCCTCCTTCATTAACATTATTATTAACTAGAAGATTAGTAGAAAGAGGAACAGGAACTGGATGAACAGTTTACCCACCTTTATCTTCTACTTTATCTCATTCTGGTGCTTCAGTAGACCTTTCTATTTTCTCACTTCATTTAGCTGGTATCTCTTCTATTTTAGGTGCAGTAAATTTTATTTCTACAATTATTAATATACGAACCCCAGGAATATCTTTTGATAAAATACCTTTATTTGTATGATCTGTATTAATTACAGCAATTTTATTATTATTGTCTTTACCCGTATTAGCCGGAGCAATTACTATATTATTAACTGAT---------------------------------------------------------------------
>CNBRL520-14
AACTTTATATTTTATTTTTGGAGCTTGATCTAGAATAGTGGGAACATCACTTAGAATATTAATCCGAGCAGAATTAGGTTGCCCTAATGCTTTAATTGGGGATGATCAAATTTATAATGTAATTGTAACTGCTCATGCTTTTATTATAATTTTTTTTATAGTAATACCTATTATAATTGGAGGATTCGGGAACTGATTAGTTCCCCTTATATTAAGAGCGCCTGATATAGCTTTCCCTCGATTAAACAATATAAGATTTTGACTTCTTCCTCCTTCATTAACATTATTATTAACTAGAAGATTAGTAGAAAGAGGAACAGGAACTGGATGAACAGTTTACCCACCTTTATCTTCTACTTTATCTCATTCTGGTGCTTCAGTAGACCTTTCTATTTTCTCACTTCATTTAGCTGGTATCTCTTCTATTTTAGGTGCAGTAAATTTTATTTCTACAATTATTAATATACGAACCCCAGGAATATCTTTTGATAAAATACCTTTATTTGTATGATCTGTATTAATTACAGCAATTTTATTATTATTGTCTTTACCCGTATTAGCCGGAGCAATTACTATATTATTAACTGATCGA------------------------------------------------------------------
>CNBRL527-14
AACTTTATATTTTATTTTTGGAGCTTGATCTAGAATAGTGGGAACATCACTTAGAATATTAATCCGAGCAGAATTAGGTTGCCCTAATGCTTTAATTGGAGATGATCAAATTTATAATGTAATTGTAACTGCTCATGCTTTTATTATAATTTTTTTTATAGTAATACCTATTATAATTGGAGGATTCGGGAACTGATTAGTTCCCCTTATATTAAGAGCGCCTGATATAGCTTTCCCTCGATTAAACAATATAAGATTTTGACTTCTTCCTCCTTCATTAACATTATTATTAACTAGAAGATTAGTAGAAAGAGGAACAGGAACTGGATGAACAGTTTACCCACCTTTATCTTCTACTTTATCTCATTCTGGTGCTTCAGTAGACCTTTCTATTTTCTCACTTCATTTAGCTGGTATCTCTTCTATTTTAGGTGCAGTAAATTTTATTTCTACAATTATTAATATACGAACCCCAGGAATATCTTTTGATAAAATACCTTTATTTGTATGATCTGTATTAATTACAGCAATTTTATTATTATTGTCTTTACCCGTATTAGCCGGAGCAATTACTATATTATTAACTGATCGA------------------------------------------------------------------
>CNBRL531-14
AACTTTATATTTTATTTTTGGAGCTTGATCTAGAATAGTGGGAACATCACTTAGAATATTAATCCGAGCAGAATTAGGTTGCCCTAATGCTTTAATTGGGGATGATCAAATTTATAATGTAATTGTAACTGCTCATGCTTTTATTATAATTTTTTTTATAGTAATACCTATTATAATTGGAGGATTCGGGAACTGATTAGTTCCCCTTATATTAAGAGCGCCTGATATAGCTTTCCCTCGATTAAACAATATAAGATTTTGACTTCTTCCTCCTTCATTAACATTATTATTAACTAGAAGATTAGTAGAAAGAGGAACAGGAACTGGATGAACAGTTTACCCACCTTTATCTTCTACTTTATCTCATTCTGGTGCTTCAGTAGACCTTTCTATTTTCTCACTTCATTTAGCTGGTATCTCTTCTATTTTAGGTGCAGTAAATTTTATTTCTACAATTATTAATATACGAACCCCAGGAATATCTTTTGATAAAATACCTTTATTTGTATGATCTGTATTAATTACAGCAATTTTATTATTATTGTCTTTACCCGTATTAGCCGGAGCAATTACTA-----------------------------------------------------------------------------------
>CNBRL541-14
------ATATTTTATTTTTGGAGCTTGATCTAGAATAGTGGGAACATCACTTAGAATATTAATCCGAGCAGAATTAGGTTGCCCTAATGCTTTAATTGGGGATGATCAAATTTATAATGTAATTGTAACTGCTCATGCTTTTATTATAATTTTTTTTATAGTAATACCTATTATAATTGGAGGATTCGGGAACTGATTAGTTCCCCTTATATTAAGAGCGCCTGATATAGCTTTCCCTCGATTAAACAATATAAGATTTTGACTTCTTCCTCCTTCATTAACATTATTATTAACTAGAAGATTAGTAGAAAGAGGAACAGGAACTGGATGAACAGTTTACCCACCTTTATCTTCTACTTTATCTCATTCTGGTGCTTCAGTAGACCTTTCTATTTTCTCACTTCATTTAGCTGGTATCTCTTCTATTTTAGGTGCAGTAAATTTTATTTCTACAATTATTAATATACGAACCCCAGGAATATCTTTTGATAAAATACCTTTATTTGTATGATCTGTATTAATTACAGCAATTTTATTATTATTGTCTTTACCCGTATTAGCCGGAGCAATTACTATATTATTAACTG-----------------------------------------------------------------------
>CNBRL542-14
AACTTTATATTTTATTTTTGGAGCTTGATCTAGAATAGTGGGAACATCACTTAGAATATTAATCCGAGCAGAATTAGGTTGCCCTAATGCTTTAATTGGGGATGATCAAATTTATAATGTAATTGTAACTGCTCATGCTTTTATTATAATTTTTTTTATAGTAATACCTATTATAATTGGAGGATTCGGGAACTGATTAGTTCCCCTTATATTAAGAGCGCCTGATATAGCTTTCCCTCGATTAAACAATATAAGATTTTGACTTCTTCCTCCTTCATTAACATTATTATTAACTAGAAGATTAGTAGAAAGAGGAACAGGAACTGGATGAACAGTTTACCCACCTTTATCTTCTACTTTATCTCATTCTGGTGCTTCAGTAGACCTTTCTATTTTCTCACTTCATTTAGCTGGTATCTCTTCTATTTTAGGTGCAGTAAATTTTATTTCTACAATTATTAATATACGAACCCCAGGAATATCTTTTGATAAAATACCTTTATTTGTATGATCTGTATTAATTACAGCAATTTTATTATTATTGTCTTTACCCGTATTAGCCGGAGCAATTACTATATTATTAACTGAT---------------------------------------------------------------------
>CNBRL548-14
AACTTTATATTTTATTTTTGGAGCTTGATCTAGAATAGTGGGAACATCACTTAGAATATTAATCCGAGCAGAATTAGGTTGCCCTAATGCTTTAATTGGGGATGATCAAATTTATAATGTAATTGTAACTGCTCATGCTTTTATTATAATTTTTTTTATAGTAATACCTATTATAATTGGAGGATTCGGGAACTGATTAGTTCCCCTTATATTAAGAGCGCCTGATATAGCTTTCCCTCGATTAAACAATATAAGATTTTGACTTCTTCCTCCTTCATTAACATTATTATTAACTAGAAGATTAGTAGAAAGAGGAACAGGAACTGGATGAACAGTTTACCCACCTTTATCTTCTACTTTATCTCATTCTGGTGCTTCAGTAGACCTTTCTATTTTCTCACTTCATTTAGCTGGTATCTCTTCTATTTTAGGTGCAGTAAATTTTATTTCTACAATTATTAATATACGAACCCCAGGAATATCTTTTGATAAAATACCTTTATTTGTATGATCTGTATTAATTACAGCAATTTTATTATTATTGTCTTTACCCGTATTAGCCGGAGCAATTACTATATTATTAACTGAT---------------------------------------------------------------------
>CNBRL549-14
AACTTTATATTTTATTTTTGGAGCTTGATCTAGAATAGTGGGAACATCACTTAGAATATTAATCCGAGCAGAATTAGGTTGCCCTAATGCTTTAATTGGGGATGATCAAATTTATAATGTAATTGTAACTGCTCATGCTTTTATTATAATTTTTTTTATAGTAATACCTATTATAATTGGAGGATTCGGGAACTGATTAGTTCCCCTTATATTAAGAGCGCCTGATATAGCTTTCCCTCGATTAAACAATATAAGATTTTGACTTCTTCCTCCTTCATTAACATTATTATTAACTAGAAGATTAGTAGAAAGAGGAACAGGAACTGGATGAACAGTTTACCCACCTTTATCTTCTACTTTATCTCATTCTGGTGCTTCAGTAGACCTTTCTATTTTCTCACTTCATTTAGCTGGTATCTCTTCTATTTTAGGTGCAGTAAATTTTATTTCTACAATTATTAATATACGAACCCCAGGAATATCTTTTGATAAAATACCTTTATTTGTATGATCTGTATTAATTACAGCAATTTTATTATTATTGTCTTTACCCGTATTAGCCGGAGCAATTACTATATTATTAACTGAT---------------------------------------------------------------------
>CNBRL551-14
AACTTTATATTTTATTTTTGGAGCTTGATCTAGAATAGTGGGAACATCACTTAGAATATTAATCCGAGCAGAATTAGGTTGCCCTAATGCTTTAATTGGGGATGATCAAATTTATAATGTAATTGTAACTGCTCATGCTTTTATTATAATTTTTTTTATAGTAATACCTATTATAATTGGAGGATTCGGGAACTGATTAGTTCCCCTTATATTAAGAGCGCCTGATATAGCTTTCCCTCGATTAAACAATATAAGATTTTGACTTCTTCCTCCTTCATTAACATTATTATTAACTAGAAGATTAGTAGAAAGAGGAACAGGAACTGGATGAACAGTTTACCCACCTTTATCTTCTACTTTATCTCATTCTGGTGCTTCAGTAGACCTTTCTATTTTCTCACTTCATTTAGCTGGTATCTCTTCTATTTTAGGTGCAGTAAATTTTATTTCTACAATTATTAATATACGAACCCCAGGAATATCTTTTGATAAAATACCTTTATTTGTATGATCTGTATTAATTACAGCAATTTTATTATTATTGTCTTTACCCGTATTAGCCGGAGCAATTACTATATTATTAACTGAT---------------------------------------------------------------------
>CNBRL558-14
AACTTTATATTTTATTTTTGGAGCTTGATCTAGAATAGTGGGAACATCACTTAGAATATTAATCCGAGCAGAATTAGGTTGCCCTAATGCTTTAATTGGAGATGATCAAATTTATAATGTAATTGTAACTGCTCATGCTTTTATTATAATTTTTTTTATAGTAATACCTATTATAATTGGAGGATTCGGGAACTGATTAGTTCCCCTTATATTAAGAGCGCCTGATATAGCTTTCCCTCGATTAAACAATATAAGATTTTGACTTCTTCCTCCTTCATTAACATTATTATTAACTAGAAGATTAGTAGAAAGAGGAACAGGAACTGGATGAACAGTTTACCCACCTTTATCTTCTACTTTATCTCATTCTGGTGCTTCAGTAGACCTTTCTATTTTCTCACTTCATTTAGCTGGTATCTCTTCTATTTTAGGTGCAGTAAATTTTATTTCTACAATTATTAATATACGAACCCCAGGAATATCTTTTGATAAAATACCTTTATTTGTATGATCTGTATTAATTACAGCAATTTTATTATTATTGTCTTTACCCGTATTAGCCGGAGCAATTACTATATTATTAACTGATCGAAATTTAAAT---------------------------------------------------------
>CNBRL559-14
AACTTTATATTTTATTTTTGGAGCTTGATCTAGAATAGTGGGAACATCACTTAGAATATTAATCCGAGCAGAATTAGGTTGCCCTAATGCTTTAATTGGGGATGATCAAATTTATAATGTAATTGTAACTGCTCATGCTTTTATTATAATTTTTTTTATAGTAATACCTATTATAATTGGAGGATTCGGGAACTGATTAGTTCCCCTTATATTAAGAGCGCCTGATATAGCTTTCCCTCGATTAAACAATATAAGATTTTGACTTCTTCCTCCTTCATTAACATTATTATTAACTAGAAGATTAGTAGAAAGAGGAACAGGAACTGGATGAACAGTTTACCCACCTTTATCTTCTACTTTATCTCATTCTGGTGCTTCAGTAGACCTTTCTATTTTCTCACTTCATTTAGCTGGTATCTCTTCTATTTTAGGTGCAGTAAATTTTATTTCTACAATTATTAATATACGAACCCCAGGAATATCTTTTGATAAAATACCTTTATTTGTATGATCTGTATTAATTACAGCAATTTTATTATTATTGTCTTTACCCGTATTAGCCGGAGCAATTACTATATTATTAACTGAT---------------------------------------------------------------------
>CNBRL567-14
AACTTTATATTTTATTTTTGGAGCTTGATCTAGAATAGTGGGAACATCACTTAGAATATTAATCCGAGCAGAATTAGGTTGCCCTAATGCTTTAATTGGGGATGATCAAATTTATAATGTAATTGTAACTGCTCATGCTTTTATTATAATTTTTTTTATAGTAATACCTATTATAATTGGAGGATTCGGGAACTGATTAGTTCCCCTTATATTAAGAGCGCCTGATATAGCTTTCCCTCGATTAAACAATATAAGATTTTGACTTCTTCCTCCTTCATTAACATTATTATTAACTAGAAGATTAGTAGAAAGAGGAACAGGAACTGGATGAACAGTTTACCCACCTTTATCTTCTACTTTATCTCATTNTGGTGCTTCAGTAGACCTTTCTATTTTCTCACTTCATTTAGCTGGTATCTCTTCTATTTTAGGTGCAGTAAATTTTATTTCTACAATTATTAATATACGAACCCCAGGAATATCTTTTGATAAAATACCTTTATTTGTATGATCTGTATTAATTACAGCAATTTTATTATTATTGTCTTTACCCGTATTAGCCGGAGCAATTACTATATTATTAACTGAT---------------------------------------------------------------------
>CNBRL568-14
AACTTTATATTTTATTTTTGGAGCTTGATCTAGAATAGTGGGAACATCACTTAGAATATTAATCCGAGCAGAATTAGGTTGCCCTAATGCTTTAATTGGGGATGATCAAATTTATAATGTAATTGTAACTGCTCATGCTTTTATTATAATTTTTTTTATAGTAATACCTATTATAATTGGAGGATTCGGGAACTGATTAGTTCCCCTTATATTAAGAGCGCCTGATATAGCTTTCCCTCGATTAAACAATATAAGATTTTGACTTCTTCCTCCTTCATTAACATTATTATTAACTAGAAGATTAGTAGAAAGAGGAACAGGAACTGGATGAACAGTTTACCCACCTTTATCTTCTACTTTATCTCATTCTGGTGCTTCAGTAGACCTTTCTATTTTCTCACTTCATTTAGCTGGTATCTCTTCTATTTTAGGTGCAGTAAATTTTATTTCTACAATTATTAATATACGAACCCCAGGAATATCTTTTGATAAAATACCTTTATTTGTATGATCTGTATTAATTACAGCAATTTTATTATTATTGTCTTTACCCGTATTAGCCGGAGCAATTACTATATTATTAACTGAT---------------------------------------------------------------------
>CNBRL573-14
AACTTTATATTTTATTTTTGGAGCTTGATCTAGAATAGTGGGAACATCACTTAGAATATTAATCCGAGCAGAATTAGGTTGCCCTAATGCTTTAATTGGGGATGATCAAATTTATAATGTAATTGTAACTGCTCATGCTTTTATTATAATTTTTTTTATAGTAATACCTATTATAATTGGAGGATTCGGGAACTGATTAGTTCCCCTTATATTAAGAGCGCCTGATATAGCTTTCCCTCGATTAAACAATATAAGATTTTGACTTCTTCCTCCTTCATTAACATTATTATTAACTAGAAGATTAGTAGAAAGAGGAACAGGAACTGGATGAACAGTTTACCCACCTTTATCTTCTACTTTATCTCATTCTGGTGCTTCAGTAGACCTTTCTATTTTCTCACTTCATTTAGCTGGTATCTCTTCTATTTTAGGTGCAGTAAATTTTATTTCTACAATTATTAATATACGAACCCCAGGAATATCTTTTGATAAAATACCTTTATTTGTATGATCTGTATTAATTACAGCAATTTTATTATTATTGTCTTTACCCGTATTAGCCGGAGCAATTACTATATTATTAACTGATCGA------------------------------------------------------------------
>CNBRL576-14
AACTTTATATTTTATTTTTGGAGCTTGATCTAGAATAGTGGGAACATCACTTAGAATATTAATCCGAGCAGAATTAGGTTGCCCTAATGCTTTAATTGGGGATGATCAAATTTATAATGTAATTGTAACTGCTCATGCTTTTATTATAATTTTTTTTATAGTAATACCTATTATAATTGGAGGATTCGGGAACTGATTAGTTCCCCTTATATTAAGAGCGCCTGATATAGCTTTCCCTCGATTAAACAATATAAGATTTTGACTTCTTCCTCCTTCATTAACATTATTATTAACTAGAAGATTAGTAGAAAGAGGAACAGGAACTGGATGAACAGTTTACCCACCTTTATCTTCTACTTTATCTCATTCTGGTGCTTCAGTAGACCTTTCTATTTTCTCACTTCATTTAGCTGGTATCTCTTCTATTTTAGGTGCAGTAAATTTTATTTCTACAATTATTAATATACGAACCCCAGGAATATCTTTTGATAAAATACCTTTATTTGTATGATCTGTATTAATTACAGCAATTTTATTATTATTGTCTTTACCCGTATTAGCCGGAGCAATTACTATATTATTAACTGATCGA------------------------------------------------------------------
>CNBRL583-14
AACTTTATATTTTATTTTTGGAGCTTGATCTAGAATAGTGGGAACATCACTTAGAATATTAATCCGAGCAGAATTAGGTTGCCCTAATGCTTTAATTGGGGATGATCAAATTTATAATGTAATTGTAACTGCTCATGCTTTTATTATAATTTTTTTTATAGTAATACCTATTATAATTGGAGGATTCGGGAACTGATTAGTTCCCCTTATATTAAGAGCGCCTGATATAGCTTTCCCTCGATTAAACAATATAAGATTTTGACTTCTTCCTCCTTCATTAACATTATTATTAACTAGAAGATTAGTAGAAAGAGGAACAGGAACTGGATGAACAGTTTACCCACCTTTATCTTCTACTTTATCTCATTCTGGTGCTTCAGTAGACCTTTCTATTTTCTCACTTCATTTAGCTGGTATCTCTTCTATTTTAGGTGCAGTAAATTTTATTTCTACAATTATTAATATACGAACCCCAGGAATATCTTTTGATAAAATACCTTTATTTGTATGATCTGTATTAATTACAGCAATTTTATTATTATTGTCTTTACCCGTATTAGCCGGAGCAATTACTATATTATTAACTGAT---------------------------------------------------------------------
>CNBRL587-14
AACTTTATATTTTATTTTTGGAGCTTGATCTAGAATAGTGGGAACATCACTTAGAATATTAATCCGAGCAGAATTAGGTTGCCCTAATGCTTTAATTGGGGATGATCAAATTTATAATGTAATTGTAACTGCTCATGCTTTTATTATAATTTTTTTTATAGTAATACCTATTATAATTGGAGGATTCGGGAACTGATTAGTTCCCCTTATATTAAGAGCGCCTGATATAGCTTTCCCTCGATTAAACAATATAAGATTTTGACTTCTTCCTCCTTCATTAACATTATTATTAACTAGAAGATTAGTAGAAAGAGGAACAGGAACTGGATGAACAGTTTACCCACCTTTATCTTCTACTTTATCTCATTCTGGTGCTTCAGTAGACCTTTCTATTTTCTCACTTCATTTAGCTGGTATCTCTTCTATTTTAGGTGCAGTAAATTTTATTTCTACAATTATTAATATACGAACCCCAGGAATATCTTTTGATAAAATACCTTTATTTGTATGATCTGTATTAATTACAGCAATTTTATTATTATTGTCTTTACCCGTATTAGCCGGAGCAATTACTATATTATTAACTGAT---------------------------------------------------------------------
>CNBRL588-14
AACTTTATATTTTATTTTTGGAGCTTGATCTAGAATAGTGGGAACATCACTTAGAATATTAATCCGAGCAGAATTAGGTTGCCCTAATGCTTTAATTGGGGATGATCAAATTTATAATGTAATTGTAACTGCTCATGCTTTTATTATAATTTTTTTTATAGTAATACCTATTATAATTGGAGGATTCGGGAACTGATTAGTTCCCCTTATATTAAGAGCGCCTGATATAGCTTTCCCTCGATTAAACAATATAAGATTTTGACTTCTTCCTCCTTCATTAACATTATTATTAACTAGAAGATTAGTAGAAAGAGGAACAGGAACTGGATGAACAGTTTACCCACCTTTATCTTCTACTTTATCTCATTCTGGTGCTTCAGTAGACCTTTCTATTTTCTCACTTCATTTAGCTGGTATCTCTTCTATTTTAGGTGCAGTAAATTTTATTTCTACAATTATTAATATACGAACCCCAGGAATATCTTTTGATAAAATACCTTTATTTGTATGATCTGTATTAATTACAGCAATTTTATTATTATTGTCTTTACCCGTATTAGCCGGAGCAATTACTATATTATTAACTGATCGA------------------------------------------------------------------
>CNBRL590-14
--------ATTTTATTTTTGGAGCTTGATCTAGAATAGTGGGAACATCACTTAGAATATTAATCCGAGCAGAATTAGGTTGCCCTAATGCTTTAATTGGGGATGATCAAATTTATAATGTAATTGTAACTGCTCATGCTTTTATTATAATTTTTTTTATAGTAATACCTATTATAATTGGAGGATTCGGGAACTGATTAGTTCCCCTTATATTAAGAGCGCCTGATATAGCTTTCCCTCGATTAAACAATATAAGATTTTGACTTCTTCCTCCTTCATTAACATTATTATTAACTAGAAGATTAGTAGAAAGAGGAACAGGAACTGGATGAACAGTTTACCCACCTTTATCTTCTACTTTATCTCATTCTGGTGCTTCAGTAGACCTTTCTATTTTCTCACTTCATTTAGCTGGTATCTCTTCTATTTTAGGTGCAGTAAATTTTATTTCTACAATTATTAATATACGAACCCCAGGAATATCTTTTGATAAAATACCTTTATTTGTATGATCTGTATTAATTACAGCAATTTTATTATTATTGTCTTTACCCGTATTAGCCGGAGCAATTACTATATTATTAACTGAT---------------------------------------------------------------------
>CNBRL598-14
AACTTTATATTTTATTTTTGGAGCTTGATCTAGAATAGTGGGAACATCACTTAGAATATTAATCCGAGCAGAATTAGGTTGCCCTAATGCTTTAATTGGGGATGATCAAATTTATAATGTAATTGTAACTGCTCATGCTTTTATTATAATTTTTTTTATAGTAATACCTATTATAATTGGAGGATTCGGGAACTGATTAGTTCCCCTTATATTAAGAGCGCCTGATATAGCTTTCCCTCGATTAAACAATATAAGATTTTGACTTCTTCCTCCTTCATTAACATTATTATTAACTAGAAGATTAGTAGAAAGAGGAACAGGAACTGGATGAACAGTTTACCCACCTTTATCTTCTACTTTATCTCATTCTGGTGCTTCAGTAGACCTTTCTATTTTCTCACTTCATTTAGCTGGTATCTCTTCTATTTTAGGTGCAGTAAATTTTATTTCTACAATTATTAATATACGAACCCCAGGAATATCTTTTGATAAAATACCTTTATTTGTATGATCTGTATTAATTACAGCAATTTTATTATTATTGTCTTTACCCGTATTAGCCGGAGCAATTACTATATTATTAACTGATCGA------------------------------------------------------------------
>CNBRL599-14
AACTTTATATTTTATTTTTGGAGCTTGATCTAGAATAGTGGGAACATCACTTAGAATATTAATCCGAGCAGAATTAGGTTGCCCTAATGCTTTAATTGGGGATGATCAAATTTATAATGTAATTGTAACTGCTCATGCTTTTATTATAATTTTTTTTATAGTAATACCTATTATAATTGGAGGATTCGGGAACTGATTAGTTCCCCTTATATTAAGAGCGCCTGATATAGCTTTCCCTCGATTAAACAATATAAGATTTTGACTTCTTCCTCCTTCATTAACATTATTATTAACTAGAAGATTAGTAGAAAGAGGAACAGGAACTGGATGAACAGTTTACCCACCTTTATCTTCTACTTTATCTCATTCTGGTGCTTCAGTAGACCTTTCTATTTTCTCACTTCATTTAGCTGGTATCTCTTCTATTTTAGGTGCAGTAAATTTTATTTCTACAATTATTAATATACGAACCCCAGGAATATCTTTTGATAAAATACCTTTATTTGTATGATCTGTATTAATTACAGCAATTTTATTATTATTGTCTTTACCCGTATTAGCCGGAGCAATTACTATATTATTA---------------------------------------------------------------------------
>CNBRL603-14
AACTTTATATTTTATTTTTGGAGCTTGATCTAGAATAGTGGGAACATCACTTAGAATATTAATCCGAGCAGAATTAGGTTGCCCTAATGCTTTAATTGGGGATGATCAAATTTATAATGTAATTGTAACTGCTCATGCTTTTATTATAATTTTTTTTATAGTAATACCTATTATAATTGGAGGATTCGGGAACTGATTAGTTCCCCTTATATTAAGAGCGCCTGATATAGCTTTCCCTCGATTAAACAATATAAGATTTTGACTTCTTCCTCCTTCATTAACATTATTATTAACTAGAAGATTAGTAGAAAGAGGAACAGGAACTGGATGAACAGTTTACCCACCTTTATCTTCTACTTTATCTCATTCTGGTGCTTCAGTAGACCTTTCTATTTTCTCACTTCATTTAGCTGGTATCTCTTCTATTTTAGGTGCAGTAAATTTTATTTCTACAATTATTAATATACGAACCCCAGGAATATCTTTTGATAAAATACCTTTATTTGTATGATCTGTATTAATTACAGCAATTTTATTATTATTGTCTTTACCCGTATTAGCCGGAGCAATTACTATATTATTAACTGAT---------------------------------------------------------------------
>CNBRL605-14
AACTTTATATTTTATTTTTGGAGCTTGATCTAGAATAGTGGGAACATCACTTAGAATATTAATCCGAGCAGAATTAGGTTGCCCTAATGCTTTAATTGGGGATGATCAAATTTATAATGTAATTGTAACTGCTCATGCTTTTATTATAATTTTTTTTATAGTAATACCTATTATAATTGGAGGATTCGGGAACTGATTAGTTCCCCTTATATTAAGAGCGCCTGATATAGCTTTCCCTCGATTAAACAATATAAGATTTTGACTTCTTCCTCCTTCATTAACATTATTATTAACTAGAAGATTAGTAGAAAGAGGAACAGGAACTGGATGAACAGTTTACCCACCTTTATCTTCTACTTTATCTCATTCTGGTGCTTCAGTAGACCTTTCTATTTTCTCACTTCATTTAGCTGGTATCTCTTCTATTTTAGGTGCAGTAAATTTTATTTCTACAATTATTAATATACGAACCCCAGGAATATCTTTTGATAAAATACCTTTATTTGTATGATCTGTATTAATTACAGCAATTTTATTATTATTGTCTTTACCCGTATTAGCCGGAGCAATTACTATATTATTAACTGATCGA------------------------------------------------------------------
>CNBRL609-14
AACTTTATATTTTATTTTTGGAGCTTGATCTAGAATAGTGGGAACATCACTTAGAATATTAATCCGAGCAGAATTAGGTTGCCCTAATGCTTTAATTGGGGATGATCAAATTTATAATGTAATTGTAACTGCTCATGCTTTTATTATAATTTTTTTTATAGTAATACCTATTATAATTGGAGGATTCGGGAACTGATTAGTTCCCCTTATATTAAGAGCGCCTGATATAGCTTTCCCTCGATTAAACAATATAAGATTTTGACTTCTTCCTCCTTCATTAACATTATTATTAACTAGAAGATTAGTAGAAAGAGGAACAGGAACTGGATGAACAGTTTACCCACCTTTATCTTCTACTTTATCTCATTCTGGTGCTTCAGTAGACCTTTCTATTTTCTCACTTCATTTAGCTGGTATCTCTTCTATTTTAGGTGCAGTAAATTTTATTTCTACAATTATTAATATACGAACCCCAGGAATATCTTTTGATAAAATACCTTTATTTGTATGATCTGTATTAATTACAGCAATTTTATTATTATTGTCTTTACCCGTATTAGCCGGAGCAATTACTATATTATTAACTGAT---------------------------------------------------------------------
>CNBRL620-14
AACTTTATATTTTATTTTTGGAGCTTGATCTAGAATAGTGGGAACATCACTTAGAATATTAATCCGAGCAGAATTAGGTTGCCCTAATGCTTTAATTGGGGATGATCAAATTTATAATGTAATTGTAACTGCTCATGCTTTTATTATAATTTTTTTTATAGTAATACCTATTATAATTGGAGGATTCGGGAACTGATTAGTTCCCCTTATATTAAGAGCGCCTGATATAGCTTTCCCTCGATTAAACAATATAAGATTTTGACTTCTTCCTCCTTCATTAACATTATTATTAACTAGAAGATTAGTAGAAAGAGGAACAGGAACTGGATGAACAGTTTACCCACCTTTATCTTCTACTTTATCTCATTCTGGTGCTTCAGTAGACCTTTCTATTTTCTCACTTCATTTAGCTGGTATCTCTTCTATTTTAGGTGCAGTAAATTTTATTTCTACAATTATTAATATACGAACCCCAGGAATATCTTTTGATAAAATACCTTTATTTGTATGATCTGTATTAATTACAGCAATTTTATTATTATTGTCTTTACCCGTATTAGCCGGAGCAATTACTATATTATTAACTGAT---------------------------------------------------------------------
>CNBRL625-14
AACTTTATATTTTATTTTTGGAGCTTGATCTAGAATAGTGGGAACATCACTTAGAATATTAATCCGAGCAGAATTAGGTTGCCCTAATGCTTTAATTGGGGATGATCAAATTTATAATGTAATTGTAACTGCTCATGCTTTTATTATAATTTTTTTTATAGTAATACCTATTATAATTGGAGGATTCGGGAACTGATTAGTTCCCCTTATATTAAGAGCGCCTGATATAGCTTTCCCTCGATTAAACAATATAAGATTTTGACTTCTTCCTCCTTCATTAACATTATTATTAACTAGAAGATTAGTAGAAAGAGGAACAGGAACTGGATGAACAGTTTACCCACCTTTATCTTCTACTTTATCTCATTCTGGTGCTTCAGTAGACCTTTCTATTTTCTCACTTCATTTAGCTGGTATCTCTTCTATTTTAGGTGCAGTAAATTTTATTTCTACAATTATTAATATACGAACCCCAGGAATATCTTTTGATAAAATACCTTTATTTGTATGATCTGTATTAATTACAGCAATTTTATTATTATTGTCTTTACCCGTATTAGCCGGAGCAATTACTATATT-------------------------------------------------------------------------------
>CNBRL636-14
AACTTTATATTTTATTTTTGGAGCTTGATCTAGAATAGTGGGAACATCACTTAGAATATTAATCCGAGCAGAATTAGGTTGCCCTAATGCTTTAATTGGGGATGATCAAATTTATAATGTAATTGTAACTGCTCATGCTTTTATTATAATTTTTTTTATAGTAATACCTATTATAATTGGAGGATTCGGGAACTGATTAGTTCCCCTTATATTAAGAGCGCCTGATATAGCTTTCCCTCGATTAAACAATATAAGATTTTGACTTCTTCCTCCTTCATTAACATTATTATTAACTAGAAGATTAGTAGAAAGAGGAACAGGAACTGGATGAACAGTTTACCCACCTTTATCTTCTACTTTATCTCATTCTGGTGCTTCAGTAGACCTTTCTATTTTCTCACTTCATTTAGCTGGTATCTCTTCTATTTTAGGTGCAGTAAATTTTATTTCTACAATTATTAATATACGAACCCCAGGAATATCTTTTGATAAAATACCTTTATTTGTATGATCTGTATTAATTACAGCAATTTTATTATTATTGTCTTTACCCGTATTAGCCGGAGCAATTACTATATTATTAACTGAT---------------------------------------------------------------------
>CNBRL637-14
AACTTTATATTTTATTTTTGGAGCTTGATCTAGAATAGTGGGAACATCACTTAGAATATTAATCCGAGCAGAATTAGGTTGCCCTAATGCTTTAATTGGGGATGATCAAATTTATAATGTAATTGTAACTGCTCATGCTTTTATTATAATTTTTTTTATAGTAATACCTATTATAATTGGAGGATTCGGGAACTGATTAGTTCCCCTTATATTAAGAGCGCCTGATATAGCTTTCCCTCGATTAAACAATATAAGATTTTGACTTCTTCCTCCTTCATTAACATTATTATTAACTAGAAGATTAGTAGAAAGAGGAACAGGAACTGGATGAACAGTTTACCCACCTTTATCTTCTACTTTATCTCATTCTGGTGCTTCAGTAGACCTTTCTATTTTCTCACTTCATTTAGCTGGTATCTCTTCTATTTTAGGTGCAGTAAATTTTATTTCTACAATTATTAATATACGAACCCCAGGAATATCTTTTGATAAAATACCTTTATTTGTATGATCTGTATTAATTACAGCAATTTTATTATTATTGTCTTTACCCGTATTAGCCGGAGCAATTACTATATTATTAACTGATCG-------------------------------------------------------------------
>CNBRL655-14
AACTTTATATTTTATTTTTGGAGCTTGATCTAGAATAGTGGGAACATCACTTAGAATATTAATCCGAGCAGAATTAGGTTGCCCTAATGCTTTAATTGGGGATGATCAAATTTATAATGTAATTGTAACTGCTCATGCTTTTATTATAATTTTTTTTATAGTAATACCTATTATAATTGGAGGATTCGGGAACTGATTAGTTCCCCTTATATTAAGAGCGCCTGATATAGCTTTCCCTCGATTAAACAATATAAGATTTTGACTTCTTCCTCCTTCATTAACATTATTATTAACTAGAAGATTAGTAGAAAGAGGAACAGGAACTGGATGAACAGTTTACCCACCTTTATCTTCTACTTTATCTCATTCTGGTGCTTCAGTAGACCTTTCTATTTTCTCACTTCATTTAGCTGGTATCTCTTCTATTTTAGGTGCAGTAAATTTTATTTCTACAATTATTAATATACGAACCCCAGGAATATCTTTTGATAAAATACCTTTATTTGTATGATCTGTATTAATTACAGCAATTTTATTATTATTGTCTTTACCCGTATTAGCCGGAGCAATTACTATATTATTAACTGATCGA------------------------------------------------------------------
>CNBRL658-14
AACTTTATATTTTATTTTTGGAGCTTGATCTAGAATAGTGGGAACATCACTTAGAATATTAATCCGAGCAGAATTAGGTTGCCCTAATGCTTTAATTGGGGATGATCAAATTTATAATGTAATTGTAACTGCTCATGCTTTTATTATAATTTTTTTTATAGTAATACCTATTATAATTGGAGGATTCGGGAACTGATTAGTTCCCCTTATATTAAGAGCGCCTGATATAGCTTTCCCTCGATTAAACAATATAAGATTTTGACTTCTTCCTCCTTCATTAACATTATTATTAACTAGAAGATTAGTAGAAAGAGGAACAGGAACTGGATGAACAGTTTACCCACCTTTATCTTCTACTTTATCTCATTCTGGTGCTTCAGTAGACCTTTCTATTTTCTCACTTCATTTAGCTGGTATCTCTTCTATTTTAGGTGCAGTAAATTTTATTTCTACAATTATTAATATACGAACCCCAGGAATATCTTTTGATAAAATACCTTTATTTGTATGATCTGTATTAATTACAGCAATTTTATTATTATTGTCTTTACCCGTATTAGCCGGAGCAATTACTAT----------------------------------------------------------------------------------
>CNBRL659-14
AACTTTATATTTTATTTTTGGAGCTTGATCTAGAATAGTGGGAACATCACTTAGAATATTAATCCGAGCAGAATTAGGTTGCCCTAATGCTTTAATTGGGGATGATCAAATTTATAATGTAATTGTAACTGCTCATGCTTTTATTATAATTTTTTTTATAGTAATACCTATTATAATTGGAGGATTCGGGAACTGATTAGTTCCCCTTATATTAAGAGCGCCTGATATAGCTTTCCCTCGATTAAACAATATAAGATTTTGACTTCTTCCTCCTTCATTAACATTATTATTAACTAGAAGATTAGTAGAAAGAGGAACAGGAACTGGATGAACAGTTTACCCACCTTTATCTTCTACTTTATCTCATTCTGGTGCTTCAGTAGACCTTTCTATTTTCTCACTTCATTTAGCTGGTATCTCTTCTATTTTAGGTGCAGTAAATTTTATTTCTACAATTATTAATATACGAACCCCAGGAATATCTTTTGATAAAATACCTTTATTTGTATGATCTGTATTAATTACAGCAATTTTATTATTATTGTCTTTACCCGTATTAGCCGGAGCAATTACTATATTATTAACTGAT---------------------------------------------------------------------
>CNBRM378-14
AACTTTATATTTTATTTTTGGAGCTTGATCTAGAATAGTGGGAACATCACTTAGAATATTAATCCGAGCAGAATTAGGTTGCCCTAATGCTTTAATTGGGGATGATCAAATTTATAATGTAATTGTAACTGCTCATGCTTTTATTATAATTTTTTTTATAGTAATACCTATTATAATTGGAGGATTCGGGAACTGATTAGTTCCCCTTATATTAAGAGCGCCTGATATAGCTTTCCCTCGATTAAACAATATAAGATTTTGACTTCTTCCTCCTTCATTAACATTATTATTAACTAGAAGATTAGTAGAAAGAGGAACAGGAACTGGATGAACAGTTTACCCACCTTTATCTTCTACTTTATCTCATTCTGGTGCTTCAGTAGACCTTTCTATTTTCTCACTTCATTTAGCTGGTATCTCTTCTATTTTAGGTGCAGTAAATTTTATTTCTACAATTATTAATATACGAACCCCAGGAATATCTTTTGATAAAATACCTTTATTTGTATGATCTGTATTAATTACAGCAATTTTATTATTATTGTCTTTACCCGTATTAGCCGGAGCAATTACT------------------------------------------------------------------------------------
>CNBRM391-14
---------TTTTATTTTTGGAGCTTGATCTAGAATAGTGGGAACATCACTTAGAATATTAATCCGAGCAGAATTAGGTTGCCCTAATGCTTTAATTGGGGATGATCAAATTTATAATGTAATTGTAACTGCTCATGCTTTTATTATAATTTTTTTTATAGTAATACCTATTATAATTGGAGGATTCGGGAACTGATTAGTTCCCCTTATATTAAGAGCGCCTGATATAGCTTTCCCTCGATTAAACAATATAAGATTTTGACTTCTTCCTCCTTCATTAACATTATTATTAACTAGAAGATTAGTAGAAAGAGGAACAGGAACTGGATGAACAGTTTACCCACCTTTATCTTCTACTTTATCTCATTCTGGTGCTTCAGTAGACCTTTCTATTTTCTCACTTCATTTAGCTGGTATCTCTTCTATTTTAGGTGCAGTAAATTTTATTTCTACAATTATTAATATACGAACCCCAGGAATATCTTTTGATAAAATACCTTTATTTGTATGATCTGTATTAATTACAGCAATTTTATTATTATTGTCTTTACCCGTATTAGCCGGAGCAATTACTATATTATTAACTGATCGA------------------------------------------------------------------
>CNBRM457-14
---------TTTTATTTTTGGAGCTTGATCTAGAATAGTGGGAACATCACTTAGAATATTAATCCGAGCAGAATTAGGTTGCCCTAATGCTTTAATTGGGGATGATCAAATTTATAATGTAATTGTAACTGCTCATGCTTTTATTATAATTTTTTTTATAGTAATACCTATTATAATTGGAGGATTCGGGAACTGATTAGTTCCCCTTATATTAAGAGCGCCTGATATAGCTTTCCCTCGATTAAACAATATAAGATTTTGACTTCTTCCTCCTTCATTAACATTATTATTAACTAGAAGATTAGTAGAAAGAGGAACAGGAACTGGATGAACAGTTTACCCACCTTTATCTTCTACTTTATCTCATTCTGGTGCTTCAGTAGACCTTTCTATTTTCTCACTTCATTTAGCTGGTATCTCTTCTATTTTAGGTGCAGTAAATTTTATTTCTACAATTATTAATATACGAACCCCAGGAATATCTTTTGATAAAATACCTTTATTTGTATGATCTGTATTAATTACAGCAATTTTATTATTATTGTCTTTACCCGTATTAGCCGGAGCAATTACTA-----------------------------------------------------------------------------------
>CNBRM478-14
AACTTTATATTTTATTTTTGGAGCTTGATCTAGAATAGTGGGAACATCACTTAGAATATTAATCCGAGCAGAATTAGGTTGCCCTAATGCTTTAATTGGGGATGATCAAATTTATAATGTAATTGTAACTGCTCATGCTTTTATTATAATTTTTTTTATAGTAATACCTATTATAATTGGAGGATTCGGGAACTGATTAGTTCCCCTTATATTAAGAGCGCCTGATATAGCTTTCCCTCGATTAAACAATATAAGATTTTGACTTCTTCCTCCTTCATTAACATTATTATTAACTAGAAGATTAGTAGAAAGAGGAACAGGAACTGGATGAACAGTTTACCCACCTTTATCTTCTACTTTATCTCATTCTGGTGCTTCAGTAGACCTTTCTATTTTCTCACTTCATTTAGCTGGTATCTCTTCTATTTTAGGTGCAGTAAATTTTATTTCTACAATTATTAATATACGAACCCCAGGAATATCTTTTGATAAAATACCTTTATTTGTATGATCTGTATTAATTACAGCAATTTTATTATTATTGTCTTTACCCGTATTAGCCGGAGCAATTACTATATTATTAACTGATCGA------------------------------------------------------------------
>CNBRM484-14
AACTTTATATTTTATTTTTGGAGCTTGATCTAGAATAGTGGGAACATCACTTAGAATATTAATCCGAGCAGAATTAGGTTGCCCTAATGCTTTAATTGGGGATGATCAAATTTATAATGTAATTGTAACTGCTCATGCTTTTATTATAATTTTTTTTATAGTAATACCTATTATAATTGGAGGATTCGGGAACTGATTAGTTCCCCTTATATTAAGAGCGCCTGATATAGCTTTCCCTCGATTAAACAATATAAGATTTTGACTTCTTCCTCCTTCATTAACATTATTATTAACTAGAAGATTAGTAGAAAGAGGAACAGGAACTGGATGAACAGTTTACCCACCTTTATCTTCTACTTTATCTCATTCTGGTGCTTCAGTAGACCTTTCTATTTTCTCACTTCATTTAGCTGGTATCTCTTCTATTTTAGGTGCAGTAAATTTTATTTCTACAATTATTAATATACGAACCCCAGGAATATCTTTTGATAAAATACCTTTATTTGTATGATCTGTATTAATTACAGCAATTTTATTATTATTGTCTTTACCCGTATTAGCCGGAGCAATTACT------------------------------------------------------------------------------------
>CNBRN116-14
AACTTTATATTTTATTTTTGGAGCTTGATCTAGAATAGTGGGAACATCACTTAGAATATTAATCCGAGCAGAATTAGGTTGCCCTAATGCTTTAATTGGGGATGATCAAATTTATAATGTAATTGTAACTGCTCATGCTTTTATTATAATTTTTTTTATAGTAATACCTATTATAATTGGAGGATTCGGGAACTGATTAGTTCCCCTTATATTAAGAGCGCCTGATATAGCTTTCCCTCGATTAAACAATATAAGATTTTGACTTCTTCCTCCTTCATTAACATTATTATTAACTAGAAGATTAGTAGAAAGAGGAACAGGAACTGGATGAACAGTTTACCCACCTTTATCTTCTACTTTATCTCATTCTGGTGCTTCAGTAGACCTTTCTATTTTCTCACTTCATTTAGCTGGTATCTCTTCTATTTTAGGTGCAGTAAATTTTATTTCTACAATTATTAATATACGAACCCCAGGAATATCTTTTGATAAAATACCTTTATTTGTATGATCTG-----------------------------------------------------------------------------------------------------------------------------------------------
>CNBRN120-14
-----------------------------CTAGAATAGTGGGAACATCACTTAGAATATTAATCCGAGCAGAATTAGGTTGCCCTAATGCTTTAATTGGGGATGATCAAATTTATAATGTAATTGTAACTGCTCATGCTTTTATTATAATTTTTTTTATAGTAATACCTATTATAATTGGAGGATTCGGGAACTGATTAGTTCCCCTTATATTAAGAGCGCCTGATATAGCTTTCCCTCGATTAAACAATATAAGATTTTGACTTCTTCCTCCTTCATTAACATTATTATTAACTAGAAGATTAGTAGAAAGAGGAACAGGAACTGGATGAACAGTTTACCCACCTTTATCTTCTACTTTATCTCATTCTGGTGCTTCAGTAGACCTTTCTATTTTCTCACTTCATTTAGCTGGTATCTCTTCTATTTTAGGTGCAGTAAATTTTATTTCTACAATTATTAATATACGAACCCCAGGAATATCTTTTGATAAAATACCTTTATTTGTATGATCTGTATTAATTACAGCAATTTTATTATTATTGTCTTT-------------------------------------------------------------------------------------------------------------
>CNBRN122-14
AACTTTATATTTTATTTTTGGAGCTTGATCTAGAATAGTGGGAACATCACTTAGAATATTAATCCGAGCAGAATTAGGTTGCCCTAATGCTTTAATTGGGGATGATCAAATTTATAATGTAATTGTAACTGCTCATGCTTTTATTATAATTTTTTTTATAGTAATACCTATTATAATTGGAGGATTCGGGAACTGATTAGTTCCCCTTATATTAAGAGCGCCTGATATAGCTTTCCCTCGATTAAACAATATAAGATTTTGACTTCTTCCTCCTTCATTAACATTATTATTAACTAGAAGATTAGTAGAAAGAGGAACAGGAACTGGATGAACAGTTTACCCACCTTTATCTTCTACTTTATCTCATTCTGGTGCTTCAGTAGACCTTTCTATTTTCTCACTTCATTTAGCTGGTATCTCTTCTATTTTAGGTGCAGTAAATTTTATTTCTACAATTATTAATATACGAACCCCAGGAATATCTTTTGATAAAATACCTTTATTTGTATGATCTGTATTAATTACAGCAATTTTATTATTATTGTCTTTACCCGTATTAGCC------------------------------------------------------------------------------------------------
>CNBRN1224-14
AACTTTATATTTTATTTTTGGAGCTTGATCTAGAATAGTGGGAACATCACTTAGAATATTAATCCGAGCAGAATTAGGTTGCCCTAATGCTTTAATTGGGGATGATCAAATTTATAATGTAATTGTAACTGCTCATGCTTTTATTATAATTTTTTTTATAGTAATACCTATTATAATTGGAGGATTCGGGAACTGATTAGTTCCCCTTATATTAAGAGCGCCTGATATAGCTTTCCCTCGATTAAACAATATAAGATTTTGACTTCTTCCTCCTTCATTAACATTATTATTAACTAGAAGATTAGTAGAAAGAGGAACAGGAACTGGATGAACAGTTTACCCACCTTTATCTTCTACTTTATCTCATTCTGGTGCTTCAGTAGACCTTTCTATTTTCTCACTTCATTTAGCTGGTATCTCTTCTATTTTAGGTGCAGTAAATTTTATTTCTACAATTATTAATATACGAACCCCAGGAATATCTTTTGATAAAATACCTTTATTTGTATGATCTGTATTAATTACAGCAATTTTATTATTATTGTCTTTACCCGTATTAGCCGGAGCAATTACTATATTATTAACTGATCGAA-----------------------------------------------------------------
>CNBRN125-14
--------ATTTTATTTTTGGAGCTTGATCTAGAATAGTGGGAACATCACTTAGAATATTAATCCGAGCAGAATTAGGTTGCCCTAATGCTTTAATTGGGGATGATCAAATTTATAATGTAATTGTAACTGCTCATGCTTTTATTATAATTTTTTTTATAGTAATACCTATTATAATTGGAGGATTCGGGAACTGATTAGTTCCCCTTATATTAAGAGCGCCTGATATAGCTTTCCCTCGATTAAACAATATAAGATTTTGACTTCTTCCTCCTTCATTAACATTATTATTAACTAGAAGATTAGTAGAAAGAGGAACAGGAACTGGATGAACAGTTTACCCACCTTTATCTTCTACTTTATCTCATTCTGGTGCTTCAGTAGACCTTTCTATTTTCTCACTTCATTTAGCTGGTATCTCTTCTATTTTAGGTGCAGTAAATTTTATTTCTACAATTATTAATATACGAACCCCAGGAATATCTTTTGATAAAATACCTTTATTTGTATGATCTGTATTAATTACAGCAATTTTATTATTATTGTCTTTACCCGTATTAGCCGGAGCAATTACTA-----------------------------------------------------------------------------------
>CNBRN135-14
AACTTTATATTTTATTTTTGGAGCTTGATCTAGAATAGTGGGAACATCACTTAGAATATTAATCCGAGCAGAATTAGGTTGCCCTAATGCTTTAATTGGGGATGATCAAATTTATAATGTAATTGTAACTGCTCATGCTTTTATTATAATTTTTTTTATAGTAATACCTATTATAATTGGAGGATTCGGGAACTGATTAGTTCCCCTTATATTAAGAGCGCCTGATATAGCTTTCCCTCGATTAAACAATATAAGATTTTGACTTCTTCCTCCTTCATTAACATTATTATTAACTAGAAGATTAGTAGAAAGAGGAACAGGAACTGGATGAACAGTTTACCCACCTTTATCTTCTACTTTATCTCATTCTGGTGCTTCAGTAGACCTTTCTATTTTCTCACTTCATTTAGCTGGTATCTCTTCTATTTTAGGTGCAGTAAATTTTATTTCTACAATTATTAATATACGAACCCCAGGAATATCTTTTGATAAAATACCTTTATTTGTATGATCTGTATTAATTACAGCAATTTTATTATTATTGTCTTTACCCGTATTAGCCGGAGCAATTACTATA---------------------------------------------------------------------------------
>CNBRN138-14
AACTTTATATTTTATTTTTGGAGCTTGATCTAGAATAGTGGGAACATCACTTAGAATATTAATCCGAGCAGAATTAGGTTGCCCTAATGCTTTAATTGGGGATGATCAAATTTATAATGTAATTGTAACTGCTCATGCTTTTATTATAATTTTTTTTATAGTAATACCTATTATAATTGGAGGATTCGGGAACTGATTAGTTCCCCTTATATTAAGAGCGCCTGATATAGCTTTCCCTCGATTAAACAATATAAGATTTTGACTTCTTCCTCCTTCATTAACATTATTATTAACTAGAAGATTAGTAGAAAGAGGAACAGGAACTGGATGAACAGTTTACCCACCTTTATCTTCTACTTTATCTCATTCTGGTGCTTCAGTAGACCTTTCTATTTTCTCACTTCATTTAGCTGGTATCTCTTCTATTTTAGGTGCAGTAAATTTTATTTCTACAATTATTAATATACGAACCCCAGGAATATCTTTTGATAAAATACCTTTATTTGTATGATCTGTATTAATTACAGCAATTTTATTATTATTGTCTTTACCCGTATTAGCCGGAGCAATTACTATATTATTAACTGATCGAAATTTAAATA--------------------------------------------------------
>CNBRN142-14
--------ATTTTATTTTTGGAGCTTGATCTAGAATAGTGGGAACATCACTTAGAATATTAATCCGAGCAGAATTAGGTTGCCCTAATGCTTTAATTGGGGATGATCAAATTTATAATGTAATTGTAACTGCTCATGCTTTTATTATAATTTTTTTTATAGTAATACCTATTATAATTGGAGGATTCGGGAACTGATTAGTTCCCCTTATATTAAGAGCGCCTGATATAGCTTTCCCTCGATTAAACAATATAAGATTTTGACTTCTTCCTCCTTCATTAACATTATTATTAACTAGAAGATTAGTAGAAAGAGGAACAGGAACTGGATGAACAGTTTACCCACCTTTATCTTCTACTTTATCTCATTCTGGTGCTTCAGTAGACCTTTCTATTTTCTCACTTCATTTAGCTGGTATCTCTTCTATTTTAGGTGCAGTAAATTTTATTTCTACAATTATTAATATACGAACCCCAGGAATATCTTTTGATAAAATACCTTTATTTGTATGATCTGTATTAATTACAGCAATTTTATTATTATTGTCTT--------------------------------------------------------------------------------------------------------------
>CNBRN144-14
AACTTTATATTTTATTTTTGGAGCTTGATCTAGAATAGTGGGAACATCACTTAGAATATTAATCCGAGCAGAATTAGGTTGCCCTAATGCTTTAATTGGGGATGATCAAATTTATAATGTAATTGTAACTGCTCATGCTTTTATTATAATTTTTTTTATAGTAATACCTATTATAATTGGAGGATTCGGGAACTGATTAGTTCCCCTTATATTAAGAGCGCCTGATATAGCTTTCCCTCGATTAAACAATATAAGATTTTGACTTCTTCCTCCTTCATTAACATTATTATTAACTAGAAGATTAGTAGAAAGAGGAACAGGAACTGGATGAACAGTTTACCCACCTTTATCTTCTACTTTATCTCATTCTGGTGCTTCAGTAGACCTTTCTATTTTCTCACTTCATTTAGCTGGTATCTCTTCTATTTTAGGTGCAGTAAATTTTATTTCTACAATTATTAATATACGAACCCCAGGAATATCTTTTGATAAAATACCTTTATTTGTATGATCTGTATTAATTACAGCAATTTTATTATTATTGTCTTTACCCGTATTAGCCGGAGCAATTACTAT----------------------------------------------------------------------------------
>CNBRN145-14
AACTTTATATTTTATTTTTGGAGCTTGATCTAGAATAGTGGGAACATCACTTAGAATATTAATCCGAGCAGAATTAGGTTGCCCTAATGCTTTAATTGGGGATGATCAAATTTATAATGTAATTGTAACTGCTCATGCTTTTATTATAATTTTTTTTATAGTAATACCTATTATAATTGGAGGATTCGGGAACTGATTAGTTCCCCTTATATTAAGAGCGCCTGATATAGCTTTCCCTCGATTAAACAATATAAGATTTTGACTTCTTCCTCCTTCATTAACATTATTATTAACTAGAAGATTAGTAGAAAGAGGAACAGGAACTGGATGAACAGTTTACCCACCTTTATCTTCTACTTTATCTCATTCTGGTGCTTCAGTAGACCTTTCTATTTTCTCACTTCATTTAGCTGGTATCTCTTCTATTTTAGGTGCAGTAAATTTTATTTCTACAATTATTAATATACGAACCCCAGGAATATCTTTTGATAAAATACCTTTATTTGTATGATCTGTATTAATTACAGCAATTTTATTATTATTGTCTTTACCCGTATTAGCCGGAGCAATTACTATATTATTAACTGATCGAAATTTAAATACTTCTTTT------------------------------------------------
>CNBRN146-14
--------ATTTTATTTTTGGAGCTTGATCTAGAATAGTGGGAACATCACTTAGAATATTAATCCGAGCAGAATTAGGTTGCCCTAATGCTTTAATTGGGGATGATCAAATTTATAATGTAATTGTAACTGCTCATGCTTTTATTATAATTTTTTTTATAGTAATACCTATTATAATTGGAGGATTCGGGAACTGATTAGTTCCCCTTATATTAAGAGCGCCTGATATAGCTTTCCCTCGATTAAACAATATAAGATTTTGACTTCTTCCTCCTTCATTAACATTATTATTAACTAGAAGATTAGTAGAAAGAGGAACAGGAACTGGATGAACAGTTTACCCACCTTTATCTTCTACTTTATCTCATTCTGGTGCTTCAGTAGACCTTTCTATTTTCTCACTTCATTTAGCTGGTATCTCTTCTATTTTAGGTGCAGTAAATTTTATTTCTACAATTATTAATATACGAACCCCAGGAATATCTTTTGATAAAATACCTTTATTTGTATGATCTGTATTAATTACAGCAATTTTATTATTATTGTCTTTACCCGTATTAGCCGGAGCAATTACTATATT-------------------------------------------------------------------------------
>CNBRN149-14
AACTTTATATTTTATTTTTGGAGCTTGATCTAGAATAGTGGGAACATCACTTAGAATATTAATCCGAGCAGAATTAGGTTGCCCTAATGCTTTAATTGGGGATGATCAAATTTATAATGTAATTGTAACTGCTCATGCTTTTATTATAATTTTTTTTATAGTAATACCTATTATAATTGGAGGATTCGGGAACTGATTAGTTCCCCTTATATTAAGAGCGCCTGATATAGCTTTCCCTCGATTAAACAATATAAGATTTTGACTTCTTCCTCCTTCATTAACATTATTATTAACTAGAAGATTAGTAGAAAGAGGAACAGGAACTGGATGAACAGTTTACCCACCTTTATCTTCTACTTTATCTCATTCTGGTGCTTCAGTAGACCTTTCTATTTTCTCACTTCATTTAGCTGGTATCTCTTCTATTTTAGGTGCAGTAAATTTTATTTCTACAATTATTAATATACGAACCCCAGGAATATCTTTTGATAAAATACCTTTATTTGTATGATCTGTATTAATTACAGCAATTTTATTATTATTGTCTTTACCCGTATTAGCCGGAGCAATTACTATATTATTAACTGATCGAAATTTAAATA--------------------------------------------------------
>CNBRN157-14
--------------TTTTTGGAGCTTGATCTAGAATAGTGGGAACATCACTTAGAATATTAATCCGAGCAGAATTAGGTTGCCCTAATGCTTTAATTGGGGATGATCAAATTTATAATGTAATTGTAACTGCTCATGCTTTTATTATAATTTTTTTTATAGTAATACCTATTATAATTGGAGGATTCGGGAACTGATTAGTTCCCCTTATATTAAGAGCGCCTGATATAGCTTTCCCTCGATTAAACAATATAAGATTTTGACTTCTTCCTCCTTCATTAACATTATTATTAACTAGAAGATTAGTAGAAAGAGGAACAGGAACTGGATGAACAGTTTACCCACCTTTATCTTCTACTTTATCTCATTCTGGTGCTTCAGTAGACCTTTCTATTTTCTCACTTCATTTAGCTGGTATCTCTTCTATTTTAGGTGCAGTAAATTTTATTTCTACAATTATTAATATACGAACCCCAGGAATATCTTTTGATAAAATACCTTTATTTGTATGATCTGTATTAATTACAGCAATTTTATTATTATTGTCTTTACCCGTATTAGCCGGAGCAATTACTA-----------------------------------------------------------------------------------
>CNBRN162-14
--------ATTTTATTTTTGGAGCTTGATCTAGAATAGTGGGAACATCACTTAGAATATTAATCCGAGCAGAATTAGGTTGCCCTAATGCTTTAATTGGGGATGATCAAATTTATAATGTAATTGTAACTGCTCATGCTTTTATTATAATTTTTTTTATAGTAATACCTATTATAATTGGAGGATTCGGGAACTGATTAGTTCCCCTTATATTAAGAGCGCCTGATATAGCTTTCCCTCGATTAAACAATATAAGATTTTGACTTCTTCCTCCTTCATTAACATTATTATTAACTAGAAGATTAGTAGAAAGAGGAACAGGAACTGGATGAACAGTTTACCCACCTTTATCTTCTACTTTATCTCATTCTGGTGCTTCAGTAGACCTTTCTATTTTCTCACTTCATTTAGCTGGTATCTCTTCTATTTTAGGTGCAGTAAATTTTATTTCTACAATTATTAATATACGAACCCCAGGAATATCTTTTGATAAAATACCTTTATTTGTATGATCTGTATTAATTACAGCAATTTTATTATTATTGTCTTTACCCGTATTAGCCGGAGCAATTACTA-----------------------------------------------------------------------------------
>CNBRN163-14
-------------ATTTTTGGAGCTTGATCTAGAATAGTGGGAACATCACTTAGAATATTAATCCGAGCAGAATTAGGTTGCCCTAATGCTTTAATTGGGGATGATCAAATTTATAATGTAATTGTAACTGCTCATGCTTTTATTATAATTTTTTTTATAGTAATACCTATTATAATTGGAGGATTCGGGAACTGATTAGTTCCCCTTATATTAAGAGCGCCTGATATAGCTTTCCCTCGATTAAACAATATAAGATTTTGACTTCTTCCTCCTTCATTAACATTATTATTAACTAGAAGATTAGTAGAAAGAGGAACAGGAACTGGATGAACAGTTTACCCACCTTTATCTTCTACTTTATCTCATTCTGGTGCTTCAGTAGACCTTTCTATTTTCTCACTTCATTTAGCTGGTATCTCTTCTATTTTAGGTGCAGTAAATTTTATTTCTACAATTATTAATATACGAACCCCAGGAATATCTTTTGATAAAATACCTTTATTTGTATGATCTGTATTAATTACAGCAATTT-----------------------------------------------------------------------------------------------------------------------------
>CNBRN165-14
--------ATTTTATTTTTGGAGCTTGATCTAGAATAGTGGGAACATCACTTAGAATATTAATCCGAGCAGAATTAGGTTGCCCTAATGCTTTAATTGGGGATGATCAAATTTATAATGTAATTGTAACTGCTCATGCTTTTATTATAATTTTTTTTATAGTAATACCTATTATAATTGGAGGATTCGGGAACTGATTAGTTCCCCTTATATTAAGAGCGCCTGATATAGCTTTCCCTCGATTAAACAATATAAGATTTTGACTTCTTCCTCCTTCATTAACATTATTATTAACTAGAAGATTAGTAGAAAGAGGAACAGGAACTGGATGAACAGTTTACCCACCTTTATCTTCTACTTTATCTCATTCTGGTGCTTCAGTAGACCTTTCTATTTTCTCACTTCATTTAGCTGGTATCTCTTCTATTTTAGGTGCAGTAAATTTTATTTCTACAATTATTAATATACGAACCCCAGGAATATCTTTTGATAAAATACCTTTATTTGTATGATCTGTATTAATTACAGCAATTTTATTATTATTGTCTTTACCCGTATTAGCCGGAGCAATTACTATATTATTAACTGAT---------------------------------------------------------------------
>CNBRN166-14
--------ATTTTATTTTTGGAGCTTGATCTAGAATAGTGGGAACATCACTTAGAATATTAATCCGAGCAGAATTAGGTTGCCCTAATGCTTTAATTGGGGATGATCAAATTTATAATGTAATTGTAACTGCTCATGCTTTTATTATAATTTTTTTTATAGTAATACCTATTATAATTGGAGGATTCGGGAACTGATTAGTTCCCCTTATATTAAGAGCGCCTGATATAGCTTTCCCTCGATTAAACAATATAAGATTTTGACTTCTTCCTCCTTCATTAACATTATTATTAACTAGAAGATTAGTAGAAAGAGGAACAGGAACTGGATGAACAGTTTACCCACCTTTATCTTCTACTTTATCTCATTCTGGTGCTTCAGTAGACCTTTCTATTTTCTCACTTCATTTAGCTGGTATCTCTTCTATTTTAGGTGCAGTAAATTTTATTTCTACAATTATTAATATACGAACCCCAGGAATATCTTTTGATAAAATACCTTTATTTGTATGATCTGTATTAATTACAGCAATTTTATTATTATTGTCTTTACCCGTATTAGCCGGAGCAATTACTA-----------------------------------------------------------------------------------
>CNBRN167-14
AACTTTATATTTTATTTTTGGAGCTTGATCTAGAATAGTGGGAACATCACTTAGAATATTAATCCGAGCAGAATTAGGTTGCCCTAATGCTTTAATTGGGGATGATCAAATTTATAATGTAATTGTAACTGCTCATGCTTTTATTATAATTTTTTTTATAGTAATACCTATTATAATTGGAGGATTCGGGAACTGATTAGTTCCCCTTATATTAAGAGCGCCTGATATAGCTTTCCCTCGATTAAACAATATAAGATTTTGACTTCTTCCTCCTTCATTAACATTATTATTAACTAGAAGATTAGTAGAAAGAGGAACAGGAACTGGATGAACAGTTTACCCACCTTTATCTTCTACTTTATCTCATTCTGGTGCTTCAGTAGACCTTTCTATTTTCTCACTTCATTTAGCTGGTATCTCTTCTATTTTAGGTGCAGTAAATTTTATTTCTACAATTATTAATATACGAACCCCAGGAATATCTTTTGATAAAATACCTTTATTTGTATGATCTGTATTAATTACAGCAATTTTATTATTATTGTCTTT-------------------------------------------------------------------------------------------------------------
>CNBRN168-14
AACTTTATATTTTATTTTTGGAGCTTGATCTAGAATAGTGGGAACATCACTTAGAATATTAATCCGAGCAGAATTAGGTTGCCCTAATGCTTTAATTGGGGATGATCAAATTTATAATGTAATTGTAACTGCTCATGCTTTTATTATAATTTTTTTTATAGTAATACCTATTATAATTGGAGGATTCGGGAACTGATTAGTTCCCCTTATATTAAGAGCGCCTGATATAGCTTTCCCTCGATTAAACAATATAAGATTTTGACTTCTTCCTCCTTCATTAACATTATTATTAACTAGAAGATTAGTAGAAAGAGGAACAGGAACTGGATGAACAGTTTACCCACCTTTATCTTCTACTTTATCTCATTCTGGTGCTTCAGTAGACCTTTCTATTTTCTCACTTCATTTAGCTGGTATCTCTTCTATTTTAGGTGCAGTAAATTTTATTTCTACAATTATTAATATACGAACCCCAGGAATATCTTTTGATAAAATACCTTTATTTGTATGATCTGTATTAATTACAGCAATTTTATTATTATTGTCTTTACCCGTATTAGCCGGAGCAATTACTATATTATTAACTGATCGAAATTTAAATA--------------------------------------------------------
>CNBRN170-14
AACTTTATATTTTATTTTTGGAGCTTGATCTAGAATAGTGGGAACATCACTTAGAATATTAATCCGAGCAGAATTAGGTTGCCCTAATGCTTTAATTGGGGATGATCAAATTTATAATGTAATTGTAACTGCTCATGCTTTTATTATAATTTTTTTTATAGTAATACCTATTATAATTGGAGGATTCGGGAACTGATTAGTTCCCCTTATATTAAGAGCGCCTGATATAGCTTTCCCTCGATTAAACAATATAAGATTTTGACTTCTTCCTCCTTCATTAACATTATTATTAACTAGAAGATTAGTAGAAAGAGGAACAGGAACTGGATGAACAGTTTACCCACCTTTATCTTCTACTTTATCTCATTCTGGTGCTTCAGTAGACCTTTCTATTTTCTCACTTCATTTAGCTGGTATCTCTTCTATTTTAGGTGCAGTAAATTTTATTTCTACAATTATTAATATACGAACCCCAGGAATATCTTTTGATAAAATACCTTTATTTGTATGATCTGTATTAATTACAGCAATTTTATTATTATTGTCTTTACCCGTATTAGCCGGAGCAATTACTATATTATTAACTGAT---------------------------------------------------------------------
>CNBRN172-14
AACTTTATATTTTATTTTTGGAGCTTGATCTAGAATAGTGGGAACATCACTTAGAATATTAATCCGAGCAGAATTAGGTTGCCCTAATGCTTTAATTGGGGATGATCAAATTTATAATGTAATTGTAACTGCTCATGCTTTTATTATAATTTTTTTTATAGTAATACCTATTATAATTGGAGGATTCGGGAACTGATTAGTTCCCCTTATATTAAGAGCGCCTGATATAGCTTTCCCTCGATTAAACAATATAAGATTTTGACTTCTTCCTCCTTCATTAACATTATTATTAACTAGAAGATTAGTAGAAAGAGGAACAGGAACTGGATGAACAGTTTACCCACCTTTATCTTCTACTTTATCTCATTCTGGTGCTTCAGTAGACCTTTCTATTTTCTCACTTCATTTAGCTGGTATCTCTTCTATTTTAGGTGCAGTAAATTTTATTTCTACAATTATTAATATACGAACCCCAGGAATATCTTTTGATAAAATACCTTTATTTGTATGATCTGTATTAATTACAGCAATTTTATTATTATTGTCTTTACCCGTATTAGCCGGAGCAATTACT------------------------------------------------------------------------------------
>CNBRN174-14
------------TATTTTTGGAGCTTGATCTAGAATAGTGGGAACATCACTTAGAATATTAATCCGAGCAGAATTAGGTTGCCCTAATGCTTTAATTGGGGATGATCAAATTTATAATGTAATTGTAACTGCTCATGCTTTTATTATAATTTTTTTTATAGTAATACCTATTATAATTGGAGGATTCGGGAACTGATTAGTTCCCCTTATATTAAGAGCGCCTGATATAGCTTTCCCTCGATTAAACAATATAAGATTTTGACTTCTTCCTCCTTCATTAACATTATTATTAACTAGAAGATTAGTAGAAAGAGGAACAGGAACTGGATGAACAGTTTACCCACCTTTATCTTCTACTTTATCTCATTCTGGTGCTTCAGTAGACCTTTCTATTTTCTCACTTCATTTAGCTGGTATCTCTTCTATTTTAGGTGCAGTAAATTTTATTTCTACAATTATTAATATACGAACCCCAGGAATATCTTTTGATAAAATACCTTTATTTGTATGATCTGTATTAATTACAGCAATTTTATTATTATTGTCTTTACCCGTATTAGCCGGAGCAATTACTA-----------------------------------------------------------------------------------
>CNBRN180-14
--------ATTTTATTTTTGGAGCTTGATCTAGAATAGTAGGAACATCACTTAGAATATTAATCCGGGCAGAATTAGGTTGCCCTAATGCTTTAATTGGGGATGATCAAATTTATAATGTAATTGTAACTGCTCATGCTTTTATTATAATTTTTTTTATAGTAATACCTATTATAATTGGAGGATTTGGGAACTGATTAGTTCCCCTTATATTAAGAGCACCTGATATGGCTTTCCCGCGATTAAACAATATAAGATTTTGACTTCTTCCTCCTTCATTAACATTATTATTAACTAGAAGATTAGTAGAAAGAGGAACAGGAACTGGATGAACAGTTTACCCGCCTTTATCTTCTACTTTGTCTCATTCTGGTGCTTCAGTAGACCTTTCTATTTTCTCACTTCATTTAGCTGGTATCTCTTCTATTTTAGGTGCAGTAAATTTTATTTCTACAATTATTAATATACGAGCCCCAGGAATATCTTTTGATAAAATACCTTTATTTGTATGATCTGTATTAATTACAGCAATTTTATTATTATTGTCTTTACCTGTA------------------------------------------------------------------------------------------------------
>CNBRN181-14
--------ATTTTATTTTTGGAGCTTGATCTAGAATAGTGGGAACATCACTTAGAATATTAATCCGAGCAGAATTAGGTTGCCCTAATGCTTTAATTGGGGATGATCAAATTTATAATGTAATTGTAACTGCTCATGCTTTTATTATAATTTTTTTTATAGTAATACCTATTATAATTGGAGGATTCGGGAACTGATTAGTTCCCCTTATATTAAGAGCGCCTGATATAGCTTTCCCTCGATTAAACAATATAAGATTTTGACTTCTTCCTCCTTCATTAACATTATTATTAACTAGAAGATTAGTAGAAAGAGGAACAGGAACTGGATGAACAGTTTACCCACCTTTATCTTCTACTTTATCTCATTCTGGTGCTTCAGTAGACCTTTCTATTTTCTCACTTCATTTAGCTGGTATCTCTTCTATTTTAGGTGCAGTAAATTTTATTTCTACAATTATTAATATACGAACCCCAGGAATATCTTTTGATAAAATACCTTTATTTGTATGATCTGTATTAATTACAGCAATTTTATTATTATTGTCTTTACCCGTA------------------------------------------------------------------------------------------------------
>CNBRN182-14
AACTTTATATTTTATTTTTGGAGCTTGATCTAGAATAGTAGGAACATCACTTAGAATATTAATCCGGGCAGAATTAGGTTGCCCTAATGCTTTAATTGGGGATGATCAAATTTATAATGTAATTGTAACTGCTCATGCTTTTATTATAATTTTTTTTATAGTAATACCTATTATAATTGGAGGATTTGGGAACTGATTAGTTCCCCTTATATTAAGAGCACCTGATATGGCTTTCCCGCGATTAAACAATATAAGATTTTGACTTCTTCCTCCTTCATTAACATTATTATTAACTAGAAGATTAGTAGAAAGAGGAACAGGAACTGGATGAACAGTTTACCCGCCTTTATCTTCTACTTTGTCTCATTCTGGTGCTTCAGTAGACCTTTCTATTTTCTCACTTCATTTAGCTGGTATCTCTTCTATTTTAGGTGCAGTAAATTTTATTTCTACAATTATTAATATACGAGCCCCAGGAATATCTTTTGATAAAATACCTTTATTTGTATGATCTGTATTAATTACAGCAATTTTATTATTATTGTCTTTACCTGTATTAGCCGGAGCAATTACTATATT-------------------------------------------------------------------------------
>CNBRN183-14
AACTTTATATTTTATTTTTGGAGCTTGATCTAGAATAGTGGGAACATCACTTAGAATATTAATCCGAGCAGAATTAGGTTGCCCTAATGCTTTAATTGGGGATGATCAAATTTATAATGTAATTGTAACTGCTCATGCTTTTATTATAATTTTTTTTATAGTAATACCTATTATAATTGGAGGATTCGGGAACTGATTAGTTCCCCTTATATTAAGAGCGCCTGATATAGCTTTCCCTCGATTAAACAATATAAGATTTTGACTTCTTCCTCCTTCATTAACATTATTATTAACTAGAAGATTAGTAGAAAGAGGAACAGGAACTGGATGAACAGTTTACCCACCTTTATCTTCTACTTTATCTCATTCTGGTGCTTCAGTAGACCTTTCTATTTTCTCACTTCATTTAGCTGGTATCTCTTCTATTTTAGGTGCAGTAAATTTTATTTCTACAATTATTAATATACGAACCCCAGGAATATCTTTTGATAAAATACCTTTATTTGTATGATCTG-----------------------------------------------------------------------------------------------------------------------------------------------
>CNBRN187-14
AACTTTATATTTTATTTTTGGAGCTTGATCTAGAATAGTGGGAACATCACTTAGAATATTAATCCGAGCAGAATTAGGTTGCCCTAATGCTTTAATTGGGGATGATCAAATTTATAATGTAATTGTAACTGCTCATGCTTTTATTATAATTTTTTTTATAGTAATACCTATTATAATTGGAGGATTCGGGAACTGATTAGTTCCCCTTATATTAAGAGCGCCTGATATAGCTTTCCCTCGATTAAACAATATAAGATTTTGACTTCTTCCTCCTTCATTAACATTATTATTAACTAGAAGATTAGTAGAAAGAGGAACAGGAACTGGATGAACAGTTTACCCACCTTTATCTTCTACTTTATCTCATTCTGGTGCTTCAGTAGACCTTTCTATTTTCTCACTTCATTTAGCTGGTATCTCTTCTATTTTAGGTGCAGTAAATTTTATTTCTACAATTATTAATATACGAACCCCAGGAATATCTTTTGATAAAATACCTTTATTTGTATGATCTGTATTAATTACAGCAATTTTATTATTATTGTCTTTACCCGTATTAGCCGGAGCAATTACTATATTATTAACTGATCGAAATTTAAATACTTCTT--------------------------------------------------
>CNBRN191-14
----------TTTATTTTTGGAGCTTGATCTAGAATAGTGGGAACATCACTTAGAATATTAATCCGAGCAGAATTAGGTTGCCCTAATGCTTTAATTGGGGATGATCAAATTTATAATGTAATTGTAACTGCTCATGCTTTTATTATAATTTTTTTTATAGTAATACCTATTATAATTGGAGGATTCGGGAACTGATTAGTTCCCCTTATATTAAGAGCGCCTGATATAGCTTTCCCTCGATTAAACAATATAAGATTTTGACTTCTTCCTCCTTCATTAACATTATTATTAACTAGAAGATTAGTAGAAAGAGGAACAGGAACTGGATGAACAGTTTACCCACCTTTATCTTCTACTTTATCTCATTCTGGTGCTTCAGTAGACCTTTCTATTTTCTCACTTCATTTAGCTGGTATCTCTTCTATTTTAGGTGCAGTAAATTTTATTTCTACAATTATTAATATACGAACCCCAGGAATATCTTTTGATAAAATACCTTTATTTGTATGATCTGTATTAATTACAGCAATTTTATTATTATTGTCTTT-------------------------------------------------------------------------------------------------------------
>CNBRN192-14
AACTTTATATTTTATTTTTGGAGCTTGATCTAGAATAGTGGGAACATCACTTAGAATATTAATCCGAGCAGAATTAGGTTGCCCTAATGCTTTAATTGGGGATGATCAAATTTATAATGTAATTGTAACTGCTCATGCTTTTATTATAATTTTTTTTATAGTAATACCTATTATAATTGGAGGATTCGGGAACTGATTAGTTCCCCTTATATTAAGAGCGCCTGATATAGCTTTCCCTCGATTAAACAATATAAGATTTTGACTTCTTCCTCCTTCATTAACATTATTATTAACTAGAAGATTAGTAGAAAGAGGAACAGGAACTGGATGAACAGTTTACCCACCTTTATCTTCTACTTTATCTCATTCTGGTGCTTCAGTAGACCTTTCTATTTTCTCACTTCATTTAGCTGGTATCTCTTCTATTTTAGGTGCAGTAAATTTTATTTCTACAATTATTAATATACGAACCCCAGGAATATCTTTTGATAAAATACCTTTATTTGTATGATCTGTATTAATTACAGCAATTTTATTATTATTGTCTTTACCCGTATTAGCCGGAGCAATTACTATATTATTAACTGATCGAAATTTAAATACTTCTTTTTTTGACCCAGCTGG----------------------------------
>CNBRN196-14
AACTTTATATTTTATTTTTGGAGCTTGATCTAGAATAGTGGGAACATCACTTAGAATATTAATCCGAGCAGAATTAGGTTGCCCTAATGCTTTAATTGGGGATGATCAAATTTATAATGTAATTGTAACTGCTCATGCTTTTATTATAATTTTTTTTATAGTAATACCTATTATAATTGGAGGATTCGGGAACTGATTAGTTCCCCTTATATTAAGAGCGCCTGATATAGCTTTCCCTCGATTAAACAATATAAGATTTTGACTTCTTCCTCCTTCATTAACATTATTATTAACTAGAAGATTAGTAGAAAGAGGAACAGGAACTGGATGAACAGTTTACCCACCTTTATCTTCTACTTTATCTCATTCTGGTGCTTCAGTAGACCTTTCTATTTTCTCACTTCATTTAGCTGGTATCTCTTCTATTTTAGGTGCAGTAAATTTTATTTCTACAATTATTAATATACGAACCCCAGGAATATCTTTTGATAAAATACCTTTATTTGTATGATCTG-----------------------------------------------------------------------------------------------------------------------------------------------
>CNBRN201-14
AACTTTATATTTTATTTTTGGAGCTTGATCTAGAATAGTGGGAACATCACTTAGAATATTAATCCGAGCAGAATTAGGTTGCCCTAATGCTTTAATTGGGGATGATCAAATTTATAATGTAATTGTAACTGCTCATGCTTTTATTATAATTTTTTTTATAGTAATACCTATTATAATTGGAGGATTCGGGAACTGATTAGTTCCCCTTATATTAAGAGCGCCTGATATAGCTTTCCCTCGATTAAACAATATAAGATTTTGACTTCTTCCTCCTTCATTAACATTATTATTAACTAGAAGATTAGTAGAAAGAGGAACAGGAACTGGATGAACAGTTTACCCACCTTTATCTTCTACTTTATCTCATTCTGGTGCTTCAGTAGACCTTTCTATTTTCTCACTTCATTTAGCTGGTATCTCTTCTATTTTAGGTGCAGTAAATTTTATTTCTACAATTATTAATATACGAACCCCAGGAATATCTTTTGATAAAATACCTTTATTTGTATGATCTGTATTAATTACAGCAATTTTATTATTATTGTCTTTACCCGTATTAGCCGGAGCAATTACTATATTATTAACTGATCGAAATTTAAATACTTCTTTTTTTGACCCAGC-------------------------------------
>CNBRN203-14
AACTTTATATTTTATTTTTGGAGCTTGATCTAGAATAGTGGGAACATCACTTAGAATATTAATCCGAGCAGAATTAGGTTGCCCTAATGCTTTAATTGGGGATGATCAAATTTATAATGTAATTGTAACTGCTCATGCTTTTATTATAATTTTTTTTATAGTAATACCTATTATAATTGGAGGATTCGGGAACTGATTAGTTCCCCTTATATTAAGAGCGCCTGATATAGCTTTCCCTCGATTAAACAATATAAGATTTTGACTTCTTCCTCCTTCATTAACATTATTATTAACTAGAAGATTAGTAGAAAGAGGAACAGGAACTGGATGAACAGTTTACCCACCTTTATCTTCTACTTTATCTCATTCTGGTGCTTCAGTAGACCTTTCTATTTTCTCACTTCATTTAGCTGGTATCTCTTCTATTTTAGGTGCAGTAAATTTTATTTCTACAATTATTAATATACGAACCCCAGGAATATCTTTTGATAAAATACCTTTATTTGTATGATCTGTATTAATTACAGCAATTTTATTATTATTGTCTTTACCCGTATTAGCCGGAGCAATTACTATATTATTAACTGATCGAAATTTAAATACTT-----------------------------------------------------
>CNBRN204-14
AACTTTATATTTTATTTTTGGAGCTTGATCTAGAATAGTGGGAACATCACTTAGAATATTAATCCGAGCAGAATTAGGTTGCCCTAATGCTTTAATTGGGGATGATCAAATTTATAATGTAATTGTAACTGCTCATGCTTTTATTATAATTTTTTTTATAGTAATACCTATTATAATTGGAGGATTCGGGAACTGATTAGTTCCCCTTATATTAAGAGCGCCTGATATAGCTTTCCCTCGATTAAACAATATAAGATTTTGACTTCTTCCTCCTTCATTAACATTATTATTAACTAGAAGATTAGTAGAAAGAGGAACAGGAACTGGATGAACAGTTTACCCACCTTTATCTTCTACTTTATCTCATTCTGGTGCTTCAGTAGACCTTTCTATTTTCTCACTTCATTTAGCTGGTATCTCTTCTATTTTAGGTGCAGTAAATTTTATTTCTACAATTATTAATATACGAACCCCAGGAATATCTTTTGATAAAATACCTTTATTTGTATGATCTG-----------------------------------------------------------------------------------------------------------------------------------------------
>CNBRN210-14
--------ATTTTATTTTTGGAGCTTGATCTAGAATAGTAGGAACATCACTTAGAATATTAATCCGGGCAGAATTAGGTTGCCCTAATGCTTTAATTGGGGATGATCAAATTTATAATGTAATTGTAACTGCTCATGCTTTTATTATAATTTTTTTTATAGTAATACCTATTATAATTGGAGGATTTGGGAACTGATTAGTTCCCCTTATATTAAGAGCACCTGATATGGCTTTCCCGCGATTAAACAATATAAGATTTTGACTTCTTCCTCCTTCATTAACATTATTATTAACTAGAAGATTAGTAGAAAGAGGAACAGGAACTGGATGAACAGTTTACCCGCCTTTATCTTCTACTTTGTCTCATTCTGGTGCTTCAGTAGACCTTTCTATTTTCTCACTTCATTTAGCTGGTATCTCTTCTATTTTAGGTGCAGTAAATTTTATTTCTACAATTATTAATATACGAGCCCCAGGAATATCTTTTGATAAAATACCTTTATTTGTATGATCTGTATTAATTACAGCAATTTTATTATTATTGTCTT--------------------------------------------------------------------------------------------------------------
>CNBRN212-14
AACTTTATATTTTATTTTTGGAGCTTGATCTAGAATAGTGGGAACATCACTTAGAATATTAATCCGAGCAGAATTAGGTTGCCCTAATGCTTTAATTGGGGATGATCAAATTTATAATGTAATTGTAACTGCTCATGCTTTTATTATAATTTTTTTTATAGTAATACCTATTATAATTGGAGGATTCGGGAACTGATTAGTTCCCCTTATATTAAGAGCGCCTGATATAGCTTTCCCTCGATTAAACAATATAAGATTTTGACTTCTTCCTCCTTCATTAACATTATTATTAACTAGAAGATTAGTAGAAAGAGGAACAGGAACTGGATGAACAGTTTACCCACCTTTATCTTCTACTTTATCTCATTCTGGTGCTTCAGTAGACCTTTCTATTTTCTCACTTCATTTAGCTGGTATCTCTTCTATTTTAGGTGCAGTAAATTTTATTTCTACAATTATTAATATACGAACCCCAGGAATATCTTTTGATAAAATACCTTTATTTGTATGATCTGTATTAATTACAGCAATTTTATTATTATTGTCTTTACCCGTATTAGCCGGAGCAATTACTATATTATTAACTGATCGAAATTTAAATACTTCTTTTTTTGACCCAGCTGG----------------------------------
>CNBRN215-14
AACTTTATATTTTATTTTTGGAGCTTGATCTAGAATAGTGGGAACATCACTTAGAATATTAATCCGAGCAGAATTAGGTTGCCCTAATGCTTTAATTGGGGATGATCAAATTTATAATGTAATTGTAACTGCTCATGCTTTTATTATAATTTTTTTTATAGTAATACCTATTATAATTGGAGGATTCGGGAACTGATTAGTTCCCCTTATATTAAGAGCGCCTGATATAGCTTTCCCTCGATTAAACAATATAAGATTTTGACTTCTTCCTCCTTCATTAACATTATTATTAACTAGAAGATTAGTAGAAAGAGGAACAGGAACTGGATGAACAGTTTACCCACCTTTATCTTCTACTTTATCTCATTCTGGTGCTTCAGTAGACCTTTCTATTTTCTCACTTCATTTAGCTGGTATCTCTTCTATTTTAGGTGCAGTAAATTTTATTTCTACAATTATTAATATACGAACCCCAGGAATATCTTTTGATAAAATACCTTTATTTGTATGATCTGTATTAATTACAGCAATTTTATTATTATTGTCTTTACCCGTATTAGCCGGAGCAATTACTATATTATTAACTGATCGAAATTTAAATA--------------------------------------------------------
>CNBRN216-14
AACTTTATATTTTATTTTTGGAGCTTGATCTAGAATAGTGGGAACATCACTTAGAATATTAATCCGAGCAGAATTAGGTTGCCCTAATGCTTTAATTGGGGATGATCAAATTTATAATGTAATTGTAACTGCTCATGCTTTTATTATAATTTTTTTTATAGTAATACCTATTATAATTGGAGGATTCGGGAACTGATTAGTTCCCCTTATATTAAGAGCGCCTGATATAGCTTTCCCTCGATTAAACAATATAAGATTTTGACTTCTTCCTCCTTCATTAACATTATTATTAACTAGAAGATTAGTAGAAAGAGGAACAGGAACTGGATGAACAGTTTACCCACCTTTATCTTCTACTTTATCTCATTCTGGTGCTTCAGTAGACCTTTCTATTTTCTCACTTCATTTAGCTGGTATCTCTTCTATTTTAGGTGCAGTAAATTTTATTTCTACAATTATTAATATACGAACCCCAGGAATATCTTTTGATAAAATACCTTTATTTGTATGATCTGTATTAATTACAGCAATTTTATTATTATTGTCTTTACCCGTATTAGCCGGAGCAATTACTATATTATTAACTGATCGAAATTTAAATA--------------------------------------------------------
>CNBRN218-14
AACTTTATATTTTATTTTTGGAGCTTGATCTAGAATAGTAGGAACATCACTTAGAATATTAATCCGGGCAGAATTAGGTTGCCCTAATGCTTTAATTGGGGATGATCAAATTTATAATGTAATTGTAACTGCTCATGCTTTTATTATAATTTTTTTTATAGTAATACCTATTATAATTGGAGGATTTGGGAACTGATTAGTTCCCCTTATATTAAGAGCACCTGATATGGCTTTCCCGCGATTAAACAATATAAGATTTTGACTTCTTCCTCCTTCATTAACATTATTATTAACTAGAAGATTAGTAGAAAGAGGAACAGGAACTGGATGAACAGTTTACCCGCCTTTATCTTCTACTTTGTCTCATTCTGGTGCTTCAGTAGACCTTTCTATTTTCTCACTTCATTTAGCTGGTATCTCTTCTATTTTAGGTGCAGTAAATTTTATTTCTACAATTATTAATATACGAGCCCCAGGAATATCTTTTGATAAAATACCTTTATTTGTATGATCTGTATTAATTACAGCAATTTTATTATTATTGTCTTTACCTGTATTAGCCGGAGCAATTACTATATTATTAACTGATCGAAATTTAAATA--------------------------------------------------------
>CNBRN219-14
AACTTTATATTTTATTTTTGGAGCTTGATCTAGAATAGTGGGAACATCACTTAGAATATTAATCCGAGCAGAATTAGGTTGCCCTAATGCTTTAATTGGGGATGATCAAATTTATAATGTAATTGTAACTGCTCATGCTTTTATTATAATTTTTTTTATAGTAATACCTATTATAATTGGAGGATTCGGGAACTGATTAGTTCCCCTTATATTAAGAGCGCCTGATATAGCTTTCCCTCGATTAAACAATATAAGATTTTGACTTCTTCCTCCTTCATTAACATTATTATTAACTAGAAGATTAGTAGAAAGAGGAACAGGAACTGGATGAACAGTTTACCCACCTTTATCTTCTACTTTATCTCATTCTGGTGCTTCAGTAGACCTTTCTATTTTCTCACTTCATTTAGCTGGTATCTCTTCTATTTTAGGTGCAGTAAATTTTATTTCTACAATTATTAATATACGAACCCCAGGAATATCTTTTGATAAAATACCTTTATTTGTATGATCTGTATTAATTACAGCAATTTTATTATTATTGTCTTTACCCGTATTAGCCGGAGCAATTACTATATTATTAACTGATCGAAATTTAAATA--------------------------------------------------------
>CNBRN220-14
AACTTTATATTTTATTTTTGGAGCTTGATCTAGAATAGTGGGAACATCACTTAGAATATTAATCCGAGCAGAATTAGGTTGCCCTAATGCTTTAATTGGGGATGATCAAATTTATAATGTAATTGTAACTGCTCATGCTTTTATTATAATTTTTTTTATAGTAATACCTATTATAATTGGAGGATTCGGGAACTGATTAGTTCCCCTTATATTAAGAGCGCCTGATATAGCTTTCCCTCGATTAAACAATATAAGATTTTGACTTCTTCCTCCTTCATTAACATTATTATTAACTAGAAGATTAGTAGAAAGAGGAACAGGAACTGGATGAACAGTTTACCCACCTTTATCTTCTACTTTATCTCATTCTGGTGCTTCAGTAGACCTTTCTATTTTCTCACTTCATTTAGCTGGTATCTCTTCTATTTTAGGTGCAGTAAATTTTATTTCTACAATTATTAATATACGAACCCCAGGAATATCTTTTGATAAAATACCTTTATTTGTATGATCTGTATTAATTACAGCAATTTTATTATTATTGTCTTTACCCG--------------------------------------------------------------------------------------------------------
>CNBRN221-14
--------ATTTTATTTTTGGAGCTTGATCTAGAATAGTGGGAACATCACTTAGAATATTAATCCGAGCAGAATTAGGTTGCCCTAATGCTTTAATTGGGGATGATCAAATTTATAATGTAATTGTAACTGCTCATGCTTTTATTATAATTTTTTTTATAGTAATACCTATTATAATTGGAGGATTCGGGAACTGATTAGTTCCCCTTATATTAAGAGCGCCTGATATAGCTTTCCCTCGATTAAACAATATAAGATTTTGACTTCTTCCTCCTTCATTAACATTATTATTAACTAGAAGATTAGTAGAAAGAGGAACAGGAACTGGATGAACAGTTTACCCACCTTTATCTTCTACTTTATCTCATTCTGGTGCTTCAGTAGACCTTTCTATTTTCTCACTTCATTTAGCTGGTATCTCTTCTATTTTAGGTGCAGTAAATTTTATTTCTACAATTATTAATATACGAACCCCAGGAATATCTTTTGATAAAATACCTTTATTTGTATGATCTGTATTAATTACAGCAATTTTATTATTATTGTCTTTACCCGTATTAGCCGGAGCAATTACTATATTATTAACTGAT---------------------------------------------------------------------
>CNBRN222-14
AACTTTATATTTTATTTTTGGAGCTTGATCTAGAATAGTGGGAACATCACTTAGAATATTAATCCGAGCAGAATTAGGTTGCCCTAATGCTTTAATTGGGGATGATCAAATTTATAATGTAATTGTAACTGCTCATGCTTTTATTATAATTTTTTTTATAGTAATACCTATTATAATTGGAGGATTCGGGAACTGATTAGTTCCCCTTATATTAAGAGCGCCTGATATAGCTTTCCCTCGATTAAACAATATAAGATTTTGACTTCTTCCTCCTTCATTAACATTATTATTAACTAGAAGATTAGTAGAAAGAGGAACAGGAACTGGATGAACAGTTTACCCACCTTTATCTTCTACTTTATCTCATTCTGGTGCTTCAGTAGACCTTTCTATTTTCTCACTTCATTTAGCTGGTATCTCTTCTATTTTAGGTGCAGTAAATTTTATTTCTACAATTATTAATATACGAACCCCAGGAATATCTTTTGATAAAATACCTTTATTTGTATGATCTGTATTAATTACAGCAATTT-----------------------------------------------------------------------------------------------------------------------------
>CNBRN225-14
AACTTTATATTTTATTTTTGGAGCTTGATCTAGAATAGTGGGAACATCACTTAGAATATTAATCCGAGCAGAATTAGGTTGCCCTAATGCTTTAATTGGGGATGATCAAATTTATAATGTAATTGTAACTGCTCATGCTTTTATTATAATTTTTTTTATAGTAATACCTATTATAATTGGAGGATTCGGGAACTGATTAGTTCCCCTTATATTAAGAGCGCCTGATATAGCTTTCCCTCGATTAAACAATATAAGATTTTGACTTCTTCCTCCTTCATTAACATTATTATTAACTAGAAGATTAGTAGAAAGAGGAACAGGAACTGGATGAACAGTTTACCCACCTTTATCTTCTACTTTATCTCATTCTGGTGCTTCAGTAGACCTTTCTATTTTCTCACTTCATTTAGCTGGTATCTCTTCTATTTTAGGTGCAGTAAATTTTATTTCTACAATTATTAATATACGAACCCCAGGAATATCTTTTGATAAAATACCTTTATTTGTATGATCTGTATTAATTACAGCAATTTTATTATTATTGTCTTTACCCGTATTAGCCGGAGCAATTACTATATTATTAACTGATCGAAATTTAAATA--------------------------------------------------------
>CNBRN226-14
AACTTTATATTTTATTTTTGGAGCTTGATCTAGAATAGTGGGAACATCACTTAGAATATTAATCCGAGCAGAATTAGGTTGCCCTAATGCTTTAATTGGGGATGATCAAATTTATAATGTAATTGTAACTGCTCATGCTTTTATTATAATTTTTTTTATAGTAATACCTATTATAATTGGAGGATTCGGGAACTGATTAGTTCCCCTTATATTAAGAGCGCCTGATATAGCTTTCCCTCGATTAAACAATATAAGATTTTGACTTCTTCCTCCTTCATTAACATTATTATTAACTAGAAGATTAGTAGAAAGAGGAACAGGAACTGGATGAACAGTTTACCCACCTTTATCTTCTACTTTATCTCATTCTGGTGCTTCAGTAGACCTTTCTATTTTCTCACTTCATTTAGCTGGTATCTCTTCTATTTTAGGTGCAGTAAATTTTATTTCTACAATTATTAATATACGAACCCCAGGAATATCTTTTGATAAAATACCTTTATTTGTATGATCTGTATTAATTACAGCAATTTTATTATTATTGTCTTTACCCGTATTAGCCGGAGCAATTACTATATTATTAACTGATCGAAATTTAAATACTTCTTTTTTTGACCCAGCTGG----------------------------------
>CNBRN227-14
AACTTTATATTTTATTTTTGGAGCTTGATCTAGAATAGTGGGAACATCACTTAGAATATTAATCCGAGCAGAATTAGGTTGCCCTAATGCTTTAATTGGGGATGATCAAATTTATAATGTAATTGTAACTGCTCATGCTTTTATTATAATTTTTTTTATAGTAATACCTATTATAATTGGAGGATTCGGGAACTGATTAGTTCCCCTTATATTAAGAGCGCCTGATATAGCTTTCCCTCGATTAAACAATATAAGATTTTGACTTCTTCCTCCTTCATTAACATTATTATTAACTAGAAGATTAGTAGAAAGAGGAACAGGAACTGGATGAACAGTTTACCCACCTTTATCTTCTACTTTATCTCATTCTGGTGCTTCAGTAGACCTTTCTATTTTCTCACTTCATTTAGCTGGTATCTCTTCTATTTTAGGTGCAGTAAATTTTATTTCTACAATTATTAATATACGAACCCCAGGAATATCTTTTGATAAAATACCTTTATTTGTATGATCTGTATTAATTACAGCAATTTTATTATTATTGTCTTTACCCGTATTAGCCGGAGCAATTACTATATTATTAACTGATCGAAATTTAAATACTTCTTTTTTTGACCCAGC-------------------------------------
>CNBRN232-14
------------TATTTTTGGAGCTTGATCTAGAATAGTGGGAACATCACTTAGAATATTAATCCGAGCAGAATTAGGTTGCCCTAATGCTTTAATTGGGGATGATCAAATTTATAATGTAATTGTAACTGCTCATGCTTTTATTATAATTTTTTTTATAGTAATACCTATTATAATTGGAGGATTCGGGAACTGATTAGTTCCCCTTATATTAAGAGCGCCTGATATAGCTTTCCCTCGATTAAACAATATAAGATTTTGACTTCTTCCTCCTTCATTAACATTATTATTAACTAGAAGATTAGTAGAAAGAGGAACAGGAACTGGATGAACAGTTTACCCACCTTTATCTTCTACTTTATCTCATTCTGGTGCTTCAGTAGACCTTTCTATTTTCTCACTTCATTTAGCTGGTATCTCTTCTATTTTAGGTGCAGTAAATTTTATTTCTACAATTATTAATATACGAACCCCAGGAATATCTTTTGATAAAATACCTTTATTTGTATGATCTGTATTAATTACAGCAATTTTATTATTATTGTCTTTACCCGTATTAGCCGGAGCAATTACTATATTATTAACTGAT---------------------------------------------------------------------
>CNBRN233-14
AACTTTATATTTTATTTTTGGAGCTTGATCTAGAATAGTGGGAACATCACTTAGAATATTAATCCGAGCAGAATTAGGTTGCCCTAATGCTTTAATTGGGGATGATCAAATTTATAATGTAATTGTAACTGCTCATGCTTTTATTATAATTTTTTTTATAGTAATACCTATTATAATTGGAGGATTCGGGAACTGATTAGTTCCCCTTATATTAAGAGCGCCTGATATAGCTTTCCCTCGATTAAACAATATAAGATTTTGACTTCTTCCTCCTTCATTAACATTATTATTAACTAGAAGATTAGTAGAAAGAGGAACAGGAACTGGATGAACAGTTTACCCACCTTTATCTTCTACTTTATCTCATTCTGGTGCTTCAGTAGACCTTTCTATTTTCTCACTTCATTTAGCTGGTATCTCTTCTATTTTAGGTGCAGTAAATTTTATTTCTACAATTATTAATATACGAACCCCAGGAATATCTTTTGATAAAATACCTTTATTTGTATGATCTGTATTAATTACAGCAATTTTATTATTATTGTCTTTACCCGTATTAGCCGGAGCAATTACTATA---------------------------------------------------------------------------------
>CNBRN234-14
AACTTTATATTTTATTTTTGGAGCTTGATCTAGAATAGTGGGAACATCACTTAGAATATTAATCCGAGCAGAATTAGGTTGCCCTAATGCTTTAATTGGGGATGATCAAATTTATAATGTAATTGTAACTGCTCATGCTTTTATTATAATTTTTTTTATAGTAATACCTATTATAATTGGAGGATTCGGGAACTGATTAGTTCCCCTTATATTAAGAGCGCCTGATATAGCTTTCCCTCGATTAAACAATATAAGATTTTGACTTCTTCCTCCTTCATTAACATTATTATTAACTAGAAGATTAGTAGAAAGAGGAACAGGAACTGGATGAACAGTTTACCCACCTTTATCTTCTACTTTATCTCATTCTGGTGCTTCAGTAGACCTTTCTATTTTCTCACTTCATTTAGCTGGTATCTCTTCTATTTTAGGTGCAGTAAATTTTATTTCTACAATTATTAATATACGAACCCCAGGAATATCTTTTGATAAAATACCTTTATTTGTATGATCTGTATTAATTACAGCAATTTTATTATTATTGTCTTTACCCGTATTAGCCGGAGCAATTACTATATTATTAACTGATCGAAATTTAAATACTTCTTTTTTTGACCCAGC-------------------------------------
>CNBRN235-14
AACTTTATATTTTATTTTTGGAGCTTGATCTAGAATAGTGGGAACATCACTTAGAATATTAATCCGAGCAGAATTAGGTTGCCCTAATGCTTTAATTGGGGATGATCAAATTTATAATGTAATTGTAACTGCTCATGCTTTTATTATAATTTTTTTTATAGTAATACCTATTATAATTGGAGGATTCGGGAACTGATTAGTTCCCCTTATATTAAGAGCGCCTGATATAGCTTTCCCTCGATTAAACAATATAAGATTTTGACTTCTTCCTCCTTCATTAACATTATTATTAACTAGAAGATTAGTAGAAAGAGGAACAGGAACTGGATGAACAGTTTACCCACCTTTATCTTCTACTTTATCTCATTCTGGTGCTTCAGTAGACCTTTCTATTTTCTCACTTCATTTAGCTGGTATCTCTTCTATTTTAGGTGCAGTAAATTTTATTTCTACAATTATTAATATACGAACCCCAGGAATATCTTTTGATAAAATACCTTTATTTGTATGATCTGTATTAATTACAGCAATTTTATTATTATTGTCTTTACCCG--------------------------------------------------------------------------------------------------------
>CNBRN236-14
----------TTTATTTTTGGAGCTTGATCTAGAATAGTGGGAACATCACTTAGAATATTAATCCGAGCAGAATTAGGTTGCCCTAATGCTTTAATTGGGGATGATCAAATTTATAATGTAATTGTAACTGCTCATGCTTTTATTATAATTTTTTTTATAGTAATACCTATTATAATTGGAGGATTCGGGAACTGATTAGTTCCCCTTATATTAAGAGCGCCTGATATAGCTTTCCCTCGATTAAACAATATAAGATTTTGACTTCTTCCTCCTTCATTAACATTATTATTAACTAGAAGATTAGTAGAAAGAGGAACAGGAACTGGATGAACAGTTTACCCACCTTTATCTTCTACTTTATCTCATTCTGGTGCTTCAGTAGACCTTTCTATTTTCTCACTTCATTTAGCTGGTATCTCTTCTATTTTAGGTGCAGTAAATTTTATTTCTACAATTATTAATATACGAACCCCAGGAATATCTTTTGATAAAATACCTTTATTTGTATGATCTGTATTAATTACAGCAATTT-----------------------------------------------------------------------------------------------------------------------------
>CNBRN237-14
AACTTTATATTTTATTTTTGGAGCTTGATCTAGAATAGTGGGAACATCACTTAGAATATTAATCCGAGCAGAATTAGGTTGCCCTAATGCTTTAATTGGGGATGATCAAATTTATAATGTAATTGTAACTGCTCATGCTTTTATTATAATTTTTTTTATAGTAATACCTATTATAATTGGAGGATTCGGGAACTGATTAGTTCCCCTTATATTAAGAGCGCCTGATATAGCTTTCCCTCGATTAAACAATATAAGATTTTGACTTCTTCCTCCTTCATTAACATTATTATTAACTAGAAGATTAGTAGAAAGAGGAACAGGAACTGGATGAACAGTTTACCCACCTTTATCTTCTACTTTATCTCATTCTGGTGCTTCAGTAGACCTTTCTATTTTCTCACTTCATTTAGCTGGTATCTCTTCTATTTTAGGTGCAGTAAATTTTATTTCTACAATTATTAATATACGAACCCCAGGAATATCTTTTGATAAAATACCTTTATTTGTATGATCTGTATTAATTACAGCAATTTTATTATTATTGTCTTTACCCGTATTAGCCGGAGCAATTACTATATTATTAACTGATCGAAATTTAAATACTTCTTTTTTTGA-------------------------------------------
>CNBRN242-14
AACTTTATATTTTATTTTTGGAGCTTGATCTAGAATAGTGGGAACATCACTTAGAATATTAATCCGAGCAGAATTAGGTTGCCCTAATGCTTTAATTGGGGATGATCAAATTTATAATGTAATTGTAACTGCTCATGCTTTTATTATAATTTTTTTTATAGTAATACCTATTATAATTGGAGGATTCGGGAACTGATTAGTTCCCCTTATATTAAGAGCGCCTGATATAGCTTTCCCTCGATTAAACAATATAAGATTTTGACTTCTTCCTCCTTCATTAACATTATTATTAACTAGAAGATTAGTAGAAAGAGGAACAGGAACTGGATGAACAGTTTACCCACCTTTATCTTCTACTTTATCTCATTCTGGTGCTTCAGTAGACCTTTCTATTTTCTCACTTCATTTAGCTGGTATCTCTTCTATTTTAGGTGCAGTAAATTTTATTTCTACAATTATTAATATACGAACCCCAGGAATATCTTTTGATAAAATACCTTTATTTGTATGATC-------------------------------------------------------------------------------------------------------------------------------------------------
>CNBRO147-14
AACTTTATATTTTATTTTTGGAGCTTGATCTAGAATAGTGGGAACATCACTTAGAATATTAATCCGAGCAGAATTAGGTTGCCCTAATGCTTTAATTGGGGATGATCAAATTTATAATGTAATTGTAACTGCTCATGCTTTTATTATAATTTTTTTTATAGTAATACCTATTATAATTGGAGGATTCGGGAACTGATTAGTTCCCCTTATATTAAGAGCGCCTGATATAGCTTTCCCTCGATTAAACAATATAAGATTTTGACTTCTTCCTCCTTCATTAACATTATTATTAACTAGAAGATTAGTAGAAAGAGGAACAGGAACTGGATGAACAGTTTACCCACCTTTATCTTCTACTTTATCTCATTCTGGTGCTTCAGTAGACCTTTCTATTTTCTCACTTCATTTAGCTGGTATCTCTTCTATTTTAGGTGCAGTAAATTTTATTTCTACAATTATTAATATACGAACCCCAGGAATATCTTTTGATAAAATACCTTTATTTGTATGATCTGTATTAATTACAGCAATTTTATTATTATTGTCTTTACCCGTATTAGCCGGAGCAATTACTATATTATTAACTGATCGA------------------------------------------------------------------
>CNBRO264-14
AACTTTATATTTTATTTTTGGAGCTTGATCTAGAATAGTGGGAACATCACTTAGAATATTAATCCGAGCAGAATTAGGTTGCCCTAATGCTTTAATTGGGGATGATCAAATTTATAATGTAATTGTAACTGCTCATGCTTTTATTATAATTTTTTTTATAGTAATACCTATTATAATTGGAGGATTCGGGAACTGATTAGTTCCCCTTATATTAAGAGCGCCTGATATAGCTTTCCCTCGATTAAACAATATAAGATTTTGACTTCTTCCTCCTTCATTAACATTATTATTAACTAGAAGATTAGTAGAAAGAGGAACAGGAACTGGATGAACAGTTTACCCACCTTTATCTTCTACTTTATCTCATTCTGGTGCTTCAGTAGACCTTTCTATTTTCTCACTTCATTTAGCTGGTATCTCTTCTATTTTAGGTGCAGTAAATTTTATTTCTACAATTATTAATATACGAACCCCAGGAATATCTTTTGATAAAATACCTTTATTTGTATGATCTGTATTAATTACAGCAATTTTATTATTATTGTCTTTA------------------------------------------------------------------------------------------------------------
>CNBRO423-14
-ACTTTATATTTTATTTTTGGAGCTTGATCTAGAATAGTGGGAACATCACTTAGAATATTAATCCGAGCAGAATTAGGTTGCCCTAATGCTTTAATTGGGGATGATCAAATTTATAATGTAATTGTAACTGCTCATGCTTTTATTATAATTTTTTTTATAGTAATACCTATTATAATTGGAGGATTCGGGAACTGATTAGTTCCCCTTATATTAAGAGCGCCTGATATAGCTTTCCCTCGATTAAACAATATAAGATTTTGACTTCTTCCTCCTTCATTAACATTATTATTAACTAGAAGATTAGTAGAAAGAGGAACAGGAACTGGATGAACAGTTTACCCACCTTTATCTTCTACTTTATCTCATTCTGGTGCTTCAGTAGACCTTTCTATTTTCTCACTTCATTTAGCTGGTATCTCTTCTATTTTAGGTGCAGTAAATTTTATTTCTACAATTATTAATATACGAACCCCAGGAATATCTTTTGATAAAATACCTTTATTTGTATGATCTGTATTAATTACAGCAATTTTATTA------------------------------------------------------------------------------------------------------------------------
>CNBRO469-14
-ACTTTATATTTTATTTTTGGAGCTTGATCTAGAATAGTGGGAACATCACTTAGAATATTAATCCGAGCAGAATTAGGTTGCCCTAATGCTTTAATTGGGGATGATCAAATTTATAATGTAATTGTAACTGCTCATGCTTTTATTATAATTTTTTTTATAGTAATACCTATTATAATTGGAGGATTCGGGAACTGATTAGTTCCCCTTATATTAAGAGCGCCTGATATAGCTTTCCCTCGATTAAACAATATAAGATTTTGACTTCTTCCTCCTTCATTAACATTATTATTAACTAGAAGATTAGTAGAAAGAGGAACAGGAACTGGATGAACAGTTTACCCACCTTTATCTTCTACTTTATCTCATTCTGGTGCTTCAGTAGACCTTTCTATTTTCTCACTTCATTTAGCTGGTATCTCTTCTATTTTAGGTGCAGTAAATTTTATTTCTACAATTATTAATATACGAACCCCAGGAATATCTTTTGATAAAATACCTTTATTTGTATGATCTGTATTAATTACAGCAATTTTATTATTATTGTCTTTACCCGTATTAGCCGGAGCAATTACTATATTATTAACTGAT---------------------------------------------------------------------
>CNBRO517-14
-ACTTTATATTTTATTTTTGGAGCTTGATCTAGAATAGTGGGAACATCACTTAGAATATTAATCCGAGCAGAATTAGGTTGCCCTAATGCTTTAATTGGGGATGATCAAATTTATAATGTAATTGTAACTGCTCATGCTTTTATTATAATTTTTTTTATAGTAATACCTATTATAATTGGAGGATTCGGGAACTGATTAGTTCCCCTTATATTAAGAGCGCCTGATATAGCTTTCCCTCGATTAAACAATATAAGATTTTGACTTCTTCCTCCTTCATTAACATTATTATTAACTAGAAGATTAGTAGAAAGAGGAACAGGAACTGGATGAACAGTTTACCCACCTTTATCTTCTACTTTATCTCATTCTGGTGCTTCAGTAGACCTTTCTATTTTCTCACTTCATTTAGCTGGTATCTCTTCTATTTTAGGTGCAGTAAATTTTATTTCTACAATTATTAATATACGAACCCCAGGAATATCTTTTGATAAAATACCTTTATTTGTATGATCTGTATTAATTACAGCAATTTTATTATTATTGTCTTTACCCGTATTAGCCGGAGCAATTACTATATTATTAACTGATCGAAATTTAAAT---------------------------------------------------------
>CNBRP020-14
AACTTTATATTTTATTTTTGGAGCTTGATCTAGAATAGTGGGAACATCACTTAGAATATTAATCCGAGCAGAATTAGGTTGCCCTAATGCTTTAATTGGGGATGATCAAATTTATAATGTAATTGTAACTGCTCATGCTTTTATTATAATTTTTTTTATAGTAATACCTATTATAATTGGAGGATTCGGGAACTGATTAGTTCCCCTTATATTAAGAGCGCCTGATATAGCTTTCCCTCGATTAAACAATATAAGATTTTGACTTCTTCCTCCTTCATTAACATTATTATTAACTAGAAGATTAGTAGAAAGAGGAACAGGAACTGGATGAACAGTTTACCCACCTTTATCTTCTACTTTATCTCATTCTGGTGCTTCAGTAGACCTTTCTATTTTCTCACTTCATTTAGCTGGTATCTCTTCTATTTTAGGTGCAGTAAATTTTATTTCTACAATTATTAATATACGAACCCCAGGAATATCTTTTGATAAAATACCTTTATTTGTATGATCTGTATTAATTACAGCAATTTTATTATTATTGTCTTTACCCGTATTAGCCGGAGCAATTACT------------------------------------------------------------------------------------
>CNBRP041-14
AACTTTATATTTTATTTTTGGAGCTTGATCTAGAATAGTGGGAACATCACTTAGAATATTAATCCGAGCAGAATTAGGTTGCCCTAATGCTTTAATTGGGGATGATCAAATTTATAATGTAATTGTAACTGCTCATGCTTTTATTATAATTTTTTTTATAGTAATACCTATTATAATTGGAGGATTCGGGAACTGATTAGTTCCCCTTATATTAAGAGCGCCTGATATAGCTTTCCCTCGATTAAACAATATAAGATTTTGACTTCTTCCTCCTTCATTAACATTATTATTAACTAGAAGATTAGTAGAAAGAGGAACAGGAACTGGATGAACAGTTTACCCACCTTTATCTTCTACTTTATCTCATTCTGGTGCTTCAGTAGACCTTTCTATTTTCTCACTTCATTTAGCTGGTATCTCTTCTATTTTAGGTGCAGTAAATTTTATTTCTACAATTATTAATATACGAACCCCAGGAATATCTTTTGATAAAATACCTTTATTTGTATGATCTGTATTAATTACAGCAATTTTATTATTATTGTCTTTACCCGTATTAGCCGGAGCAATTACTATATTATTAACTGAT---------------------------------------------------------------------
>CNBRP1009-14
AACTTTATATTTTATTTTTGGAGCTTGATCTAGAATAGTAGGAACATCACTTAGAATATTAATCCGGGCAGAATTAGGTTGCCCTAATGCTTTAATTGGGGATGATCAAATTTATAATGTAATTGTAACTGCTCATGCTTTTATTATAATTTTTTTTATAGTAATACCTATTATAATTGGAGGATTTGGGAACTGATTAGTTCCCCTTATATTAAGAGCACCTGATATGGCTTTCCCGCGATTAAACAATATAAGATTTTGACTTCTTCCTCCTTCATTAACATTATTATTAACTAGAAGATTAGTAGAAAGAGGAACAGGAACTGGATGAACAGTTTACCCGCCTTTATCTTCTACTTTGTCTCATTCTGGTGCTTCAGTAGACCTTTCTATTTTCTCACTTCATTTAGCTGGTATCTCTTCTATTTTAGGTGCAGTAAATTTTATTTCTACAATTATTAATATACGAGCCCCAGGAATATCTTTTGATAAAATACCTTTATTTGTATGATCTGTATTAATTACAGCAATTTTATTATTATTGTCTTTACCTGTATTAGCCGGAGCAATTACTATATTATTAACTGATCGA------------------------------------------------------------------
>CNBRP1014-14
AACTTTATATTTTATTTTTGGAGCTTGATCTAGAATAGTGGGAACATCACTTAGAATATTAATCCGAGCAGAATTAGGTTGCCCTAATGCTTTAATTGGGGATGATCAAATTTATAATGTAATTGTAACTGCTCATGCTTTTATTATAATTTTTTTTATAGTAATACCTATTATAATTGGAGGATTCGGGAACTGATTAGTTCCCCTTATATTAAGAGCGCCTGATATAGCTTTCCCTCGATTAAACAATATAAGATTTTGACTTCTTCCTCCTTCATTAACATTATTATTAACTAGAAGATTAGTAGAAAGAGGAACAGGAACTGGATGAACAGTTTACCCACCTTTATCTTCTACTTTATCTCATTCTGGTGCTTCAGTAGACCTTTCTATTTTCTCACTTCATTTAGCTGGTATCTCTTCTATTTTAGGTGCAGTAAATTTTATTTCTACAATTATTAATATACGAACCCCAGGAATATCTTTTGATAAAATACCTTTATTTGTATGATCTGTATTAATTACAGCAATTTTATTATTATTGTCTTTACCCGTATTAGCCGGAGCAATTACTATATT-------------------------------------------------------------------------------
>CNBRP1040-14
AACTTTATATTTTATTTTTGGAGCTTGATCTAGAATAGTGGGAACATCACTTAGAATATTAATCCGAGCAGAATTAGGTTGCCCTAATGCTTTAATTGGGGATGATCAAATTTATAATGTAATTGTAACTGCTCATGCTTTTATTATAATTTTTTTTATAGTAATACCTATTATAATTGGAGGATTCGGGAACTGATTAGTTCCCCTTATATTAAGAGCGCCTGATATAGCTTTCCCTCGATTAAACAATATAAGATTTTGACTTCTTCCTCCTTCATTAACATTATTATTAACTAGAAGATTAGTAGAAAGAGGAACAGGAACTGGATGAACAGTTTACCCACCTTTATCTTCTACTTTATCTCATTCTGGTGCTTCAGTAGACCTTTCTATTTTCTCACTTCATTTAGCTGGTATCTCTTCTATTTTAGGTGCAGTAAATTTTATTTCTACAATTATTAATATACGAACCCCAGGAATATCTTTTGATAAAATACCTTTATTTGTATGATCTGTATTAATTACAGCAATTTTATTATTATTGTCTTTACCCGTATTAGCCGGAGCAATTACTATA---------------------------------------------------------------------------------
>CNBRP111-14
AACTTTATATTTTATTTTTGGAGCTTGATCTAGAATAGTGGGAACATCACTTAGAATATTAATCCGAGCAGAATTAGGTTGCCCTAATGCTTTAATTGGGGATGATCAAATTTATAATGTAATTGTAACTGCTCATGCTTTTATTATAATTTTTTTTATAGTAATACCTATTATAATTGGAGGATTCGGGAACTGATTAGTTCCCCTTATATTAAGAGCGCCTGATATAGCTTTCCCTCGATTAAACAATATAAGATTTTGACTTCTTCCTCCTTCATTAACATTATTATTAACTAGAAGATTAGTAGAAAGAGGAACAGGAACTGGATGAACAGTTTACCCACCTTTATCTTCTACTTTATCTCATTCTGGTGCTTCAGTAGACCTTTCTATTTTCTCACTTCATTTAGCTGGTATCTCTTCTATTTTAGGTGCAGTAAATTTTATTTCTACAATTATTAATATACGAACCCCAGGAATATCTTTTGATAAAATACCTTTATTTGTATGATCTGTATTAATTACAGCAATTTTATTATTATTGTCTTTACCCGTATTAGCCGGAGCAATTACTATATTATTAACTGATCGA------------------------------------------------------------------
>CNBRP1190-14
-ACTTTATATTTTATTTTTGGAGCTTGATCTAGAATAGTGGGAACATCACTTAGAATATTAATCCGAGCAGAATTAGGTTGCCCTAATGCTTTAATTGGGGATGATCAAATTTATAATGTAATTGTAACTGCTCATGCTTTTATTATAATTTTTTTTATAGTAATACCTATTATAATTGGAGGATTCGGGAACTGATTAGTTCCCCTTATATTAAGAGCGCCTGATATAGCTTTCCCTCGATTAAACAATATAAGATTTTGACTTCTTCCTCCTTCATTAACATTATTATTAACTAGAAGATTAGTAGAAAGAGGAACAGGAACTGGATGAACAGTTTACCCACCTTTATCTTCTACTTTATCTCATTCTGGTGCTTCAGTAGACCTTTCTATTTTCTCACTTCATTTAGCTGGTATCTCTTCTATTTTAGGTGCAGTAAATTTTATTTCTACAATTATTAATATACGAACCCCAGGAATATCTTTTGATAAAATACCTTTATTTGTATGATCTGTATTAATTACAGCAATTTTATTATTATTGTCTTTACCCGTATTAGCCGGAGCAATTACTATATTATTAACTGATCGA------------------------------------------------------------------
>CNBRP1208-14
----------TTTATTTTTGGAGCTTGATCTAGAATAGTGGGAACNTCACTTAGAATATTAATCCGAGCAGAATTAGGTTGCCCTAATGCTTTAATTGGGGATGATCAAATTTATAATGTAATTGTAACTGCTCATGCTTTTATTATAATTTTTTTTATAGTAATACCTATTATAATTGGAGGATTCGGGAACTGATTAGTTCCCCTTATATTAAGAGCGCCTGATATAGCTTTCCCTCGATTAAACAATATAAGATTTTGACTTCTTCCTCCTTCATTAACATTATTATTAACTAGAAGATTAGTAGAAAGAGGAACAGGAACTGGATGAACAGTTTACCCACCTTTATCTTCTACTTTATCTCATTCTGGTGCTTCAGTAGACCTTTCTATTTTCTCACTTCATTTAGCTGGTATCTCTTCTATTTTAGGTGCAGTAAATTTTATTTCTACAATTATTAATATACGAACCCCAGGAATATCTTTTGATAAAATACCTTTATTTGTATGATCTGTATTAATTACAGCAATTTTATTATTATTGTCT---------------------------------------------------------------------------------------------------------------
>CNBRP1232-14
----------TTTATTTTTGGAGCTTGATNTAGAATAGTGGGAACATCACTTAGAATATTAATCCGAGCAGAATTAGGTTGCCCTAATGCTTTAATTGGGGATGATCAAATTTATAATGTAATTGTAACTGNTCATGCTTTTATTATAATTTTTTTTATAGTAATACCTATTATAATTGGAGGATTCGGGAACTGATTAGTTCCCCTTATATTAAGAGCGCCTGATATAGCTTTCCCTCGATTAAACAATATAAGATTTTGACTTCTTCCTCCTTCATTAACATTATTATTAACTAGAAGATTAGTAGAAAGAGGAACAGGAACTGGATGAACAGTTTACCCACCTTTATCTTCTACTTTATCTCATTCTGGTGCTTCAGTAGACCTTTCTATTTTCTCACTTCATTTAGCTGGTATCTCTTCTATTTTAGGTGCAGTAAATTTTATTTCTACAATTATTAATATACGAACCCCAGGAATATCTTTTGATAAAATACCTTTATTTGTATGATCTGTATTAATTACAGCAATTTTATTATTATTGTCTTTACCCGTATTAGCCGGA---------------------------------------------------------------------------------------------
>CNBRP1560-14
-----------------------------CTAGAATAGTGGGAACATCACTTAGAATATTAATCCGAGCAGAATTAGGTTGCCCTAATGCTTTAATTGGGGATGATCAAATTTATAATGTAATTGTAACTGCTCATGCTTTTATTATAATTTTTTTTATAGTAATACCTATTATAATTGGAGGATTCGGGAACTGATTAGTTCCCCTTATATTAAGAGCGCCTGATATAGCTTTCCCTCGATTAAACAATATAAGATTTTGACTTCTTCCTCCTTCATTAACATTATTATTAACTAGAAGATTAGTAGAAAGAGGAACAGGAACTGGATGAACAGTTTACCCACCTTTATCTTCTACTTTATCTCATTCTGGTGCTTCAGTAGACCTTTCTATTTTCTCACTTCATTTAGCTGGTATCTCTTCTATTTTAGGTGCAGTAAATTTTATTTCTACAATTATTAATATACGAACCCCAGGAATATCTTTTGATAAAATACCTTTATTTGTATGATCTGTATTAATTACAGCAATTTTATTATTATTGTCTTTACCCGTATTAGCCGGAGCAATTACT------------------------------------------------------------------------------------
>CNBRP1562-14
---------TTTTATTTTTGGAGCTTGATCTAGAATAGTGGGAACATCACTTAGAATATTAATCCGAGCAGAATTAGGTTGCCCTAATGCTTTAATTGGGGATGATCAAATTTATAATGTAATTGTAACTGCTCATGCTTTTATTATAATTTTTTTTATAGTAATACCTATTATAATTGGAGGATTCGGGAACTGATTAGTTCCCCTTATATTAAGAGCGCCTGATATAGCTTTCCCTCGATTAAACAATATAAGATTTTGACTTCTTCCTCCTTCATTAACATTATTATTAACTAGAAGATTAGTAGAAAGAGGAACAGGAACTGGATGAACAGTTTACCCACCTTTATCTTCTACTTTATCTCATTCTGGTGCTTCAGTAGACCTTTCTATTTTCTCACTTCATTTAGCTGGTATCTCTTCTATTTTAGGTGCAGTAAATTTTATTTCTACAATTATTAATATACGAACCCCAGGAATATCTTTTGATAAAATACCTTTATTTGTATGATCTGTATTAATTACAGCAATTTTATTATTATTGTCTTTACCCGTATTAGCCGGAGCAATTACT------------------------------------------------------------------------------------
>CNBRP181-14
--------ATTTTATTTTTGGAGCTTGATCTAGAATAGTGGGAACATCACTTAGAATATTAATCCGAGCAGAATTAGGTTGCCCTAATGCTTTAATTGGGGATGATCAAATTTATAATGTAATTGTAACTGCTCATGCTTTTATTATAATTTTTTTTATAGTAATACCTATTATAATTGGAGGATTCGGGAACTGATTAGTTCCCCTTATATTAAGAGCGCCTGATATAGCTTTCCCTCGATTAAACAATATAAGATTTTGACTTCTTCCTCCTTCATTAACATTATTATTAACTAGAAGATTAGTAGAAAGAGGAACAGGAACTGGATGAACAGTTTACCCACCTTTATCTTCTACTTTATCTCATTCTGGTGCTTCAGTAGACCTTTCTATTTTCTCACTTCATTTAGCTGGTATCTCTTCTATTTTAGGTGCAGTAAATTTTATTTCTACAATTATTAATATACGAACCCCAGGAATATCTTTTGATAAAATACCTTTATTTGTATGATCTGTATTAATTACAGCAATTTTATTATTATTGTCTTTACCCGTATTAGCCGGAGCAATTACTATATT-------------------------------------------------------------------------------
>CNBRP1912-14
AACTTTATATTTTATTTTTGGAGCTTGATCTAGAATAGTGGGAACATCACTTAGAATATTAATCCGAGCAGAATTAGGTTGCCCTAATGCTTTAATTGGGGATGATCAAATTTATAATGTAATTGTAACTGCTCATGCTTTTATTATAATTTTTTTTATAGTAATACCTATTATAATTGGAGGATTCGGGAACTGATTAGTTCCCCTTATATTAAGAGCGCCTGATATAGCTTTCCCTCGATTAAACAATATAAGATTTTGACTTCTTCCTCCTTCATTAACATTATTATTAACTAGAAGATTAGTAGAAAGAGGAACAGGAACTGGATGAACAGTTTACCCACCTTTATCTTCTACTTTATCTCATTCTGGTGCTTCAGTAGACCTTTCTATTTTCTCACTTCATTTAGCTGGTATCTCTTCTATTTTAGGTGCAGTAAATTTTATTTCTACAATTATTAATATACGAACCCCAGGAATATCTTTTGATAAAATACCTTTATTTGTATGATCTGTATTAATTACAGCAATTTTATTATTATTGTCTTTACCCGTATTAGCCGGAGCAATTACTATATTATTAACTGATCGAAATTTAAATACTTCTTTTTTTGACCC----------------------------------------
>CNBRP228-14
AACTTTATATTTTATTTTTGGAGCTTGATCTAGAATAGTGGGAACATCACTTAGAATATTAATCCGAGCAGAATTAGGTTGCCCTAATGCTTTAATTGGGGATGATCAAATTTATAATGTAATTGTAACTGCTCATGCTTTTATTATAATTTTTTTTATAGTAATACCTATTATAATTGGAGGATTCGGGAACTGATTAGTTCCCCTTATATTAAGAGCGCCTGATATAGCTTTCCCTCGATTAAACAATATAAGATTTTGACTTCTTCCTCCTTCATTAACATTATTATTAACTAGAAGATTAGTAGAAAGAGGAACAGGAACTGGATGAACAGTTTACCCACCTTTATCTTCTACTTTATCTCATTCTGGTGCTTCAGTAGACCTTTCTATTTTCTCACTTCATTTAGCTGGTATCTCTTCTATTTTAGGTGCAGTAAATTTTATTTCTACAATTATTAATATACGAACCCCAGGAATATCTTTTGATAAAATACCTTTATTTGTATGATCTGTATTAATTACAGCAATTTTATTATTATTGTCTTTACCCGTATTAGCCGGAGCAATTACTATATTATTAACTGAT---------------------------------------------------------------------
>CNBRP229-14
[truncated: 2,321,057 more chars]
