# Supplementary material for: Ctenosciara alexanderkoenigi sp. n. (Diptera: Sciaridae), an exotic invader in Germany?
Source: Biodivers Data J. 2016 Apr 1;(4):e6460. doi: 10.3897/BDJ.4.e6460 (PMC4822059; doi:10.3897/BDJ.4.e6460)
Supplement: Supplementary material 4 — K2P comparison BIN AAH3983 [file biodiversity_data_journal-4-e6460-s004.xlsx]

## Sheet: Tabelle1
	Evolutionary Divergence within Sequences based on the Kimura 2-parameter model
	Taxon	region	min	max	average	N
	Ct. hyalipennis	HOL	0	0.0297	0.00637332	4045
	Ct. hyalipennis	NEA	0	0.0234489	0.00361332	3014
	Ct. hyalipennis	EUR	0	0.0297	0.00458627	1031
	Ct. exigua	FIN	0	0	-	2
	Evolutionary Divergence between Sequences based on the Kimura 2-parameter model
	Taxon	region	min	max	average	N
	BIN AAH 3983	HOL	0	0.0244	0.0052	4047
	BIN AAH 3983	NEA	0	0.0215	0.0031	3016
	BIN AAH 3983	EUR	0	0.0244	0.0112238	1033
