# Supplementary material for: Ctenosciara alexanderkoenigi sp. n. (Diptera: Sciaridae), an exotic invader in Germany?
Source: Biodivers Data J. 2016 Apr 1;(4):e6460. doi: 10.3897/BDJ.4.e6460 (PMC4822059; doi:10.3897/BDJ.4.e6460)
Supplement: XML Treatment for Ctenosciara exigua [file BDJ.4.e6460-treatment2.xml]

<!DOCTYPE tp:taxon-treatment
  PUBLIC "-//TaxonX//DTD Taxonomic Treatment Publishing DTD v0 20100105//EN" "tax-treatment-NSO.dtd">
<tp:taxon-treatment xmlns:tp="http://www.plazi.org/taxpub"><tp:treatment-meta><mixed-citation publication-type="journal"><person-group><name><surname>Heller</surname><given-names>Kai</given-names></name><name><surname>Rulik</surname><given-names>Björn</given-names></name></person-group><article-title><italic><tp:taxon-name><tp:taxon-name-part taxon-name-part-type="genus">Ctenosciara</tp:taxon-name-part> <tp:taxon-name-part taxon-name-part-type="species">alexanderkoenigi</tp:taxon-name-part></tp:taxon-name></italic> sp. n. (<tp:taxon-name><tp:taxon-name-part taxon-name-part-type="order">Diptera</tp:taxon-name-part></tp:taxon-name>: <tp:taxon-name><tp:taxon-name-part taxon-name-part-type="family">Sciaridae</tp:taxon-name-part></tp:taxon-name>), an exotic invader in Germany?</article-title><source>Biodivers Data J</source><day>01</day><month>4</month><year>2016</year><volume>2016</volume><issue>4</issue><pub-id pub-id-type="doi">10.3897/BDJ.4.e6460</pub-id></mixed-citation></tp:treatment-meta><tp:nomenclature><tp:taxon-name><tp:taxon-name-part taxon-name-part-type="genus">Ctenosciara</tp:taxon-name-part> <tp:taxon-name-part taxon-name-part-type="species">exigua</tp:taxon-name-part><object-id xmlns:xlink="http://www.w3.org/1999/xlink" xlink:type="simple" object-id-type="Barcode of Life">HRCTE002-15</object-id><object-id xmlns:xlink="http://www.w3.org/1999/xlink" xlink:type="simple" object-id-type="Barcode of Life">HRCTE003-15</object-id></tp:taxon-name><tp:taxon-authority>Salmela &amp; Vilkamaa 2005</tp:taxon-authority></tp:nomenclature><tp:treatment-sec sec-type="materials"><title>Materials</title><list list-type="alpha-lower" list-content="occurrences"><list-item><p><bold>Type status:</bold> <named-content xmlns:xlink="http://www.w3.org/1999/xlink" content-type="dwc:typeStatus" xlink:type="simple">Other material</named-content>. <bold>Occurrence:</bold> catalogNumber: <named-content xmlns:xlink="http://www.w3.org/1999/xlink" content-type="dwc:catalogNumber" xlink:type="simple">ZFMK-TIS-2544881</named-content>; recordedBy: <named-content xmlns:xlink="http://www.w3.org/1999/xlink" content-type="dwc:recordedBy" xlink:type="simple">Jukka Salmela</named-content>; individualCount: <named-content xmlns:xlink="http://www.w3.org/1999/xlink" content-type="dwc:individualCount" xlink:type="simple">1</named-content>; sex: <named-content xmlns:xlink="http://www.w3.org/1999/xlink" content-type="dwc:sex" xlink:type="simple">male</named-content>; lifeStage: <named-content xmlns:xlink="http://www.w3.org/1999/xlink" content-type="dwc:lifeStage" xlink:type="simple">adult</named-content>; preparations: <named-content xmlns:xlink="http://www.w3.org/1999/xlink" content-type="dwc:preparations" xlink:type="simple">slide</named-content>; otherCatalogNumbers: <named-content xmlns:xlink="http://www.w3.org/1999/xlink" content-type="dwc:otherCatalogNumbers" xlink:type="simple">ZFMK-TIS-2544881</named-content>; <bold>Taxon:</bold> scientificName: <named-content xmlns:xlink="http://www.w3.org/1999/xlink" content-type="dwc:scientificName" xlink:type="simple"><italic><tp:taxon-name><tp:taxon-name-part taxon-name-part-type="genus">Ctenosciara</tp:taxon-name-part> <tp:taxon-name-part taxon-name-part-type="species">exigua</tp:taxon-name-part></tp:taxon-name></italic></named-content>; genus: <named-content xmlns:xlink="http://www.w3.org/1999/xlink" content-type="dwc:genus" xlink:type="simple"><tp:taxon-name><tp:taxon-name-part taxon-name-part-type="genus">Ctenosciara</tp:taxon-name-part></tp:taxon-name></named-content>; specificEpithet: <named-content xmlns:xlink="http://www.w3.org/1999/xlink" content-type="dwc:specificEpithet" xlink:type="simple"><tp:taxon-name><tp:taxon-name-part taxon-name-part-type="species">exigua</tp:taxon-name-part></tp:taxon-name></named-content>; scientificNameAuthorship: <named-content xmlns:xlink="http://www.w3.org/1999/xlink" content-type="dwc:scientificNameAuthorship" xlink:type="simple">Salmela &amp; Vilkamaa, 2005</named-content>; <bold>Location:</bold> country: <named-content xmlns:xlink="http://www.w3.org/1999/xlink" content-type="dwc:country" xlink:type="simple">Finland</named-content>; countryCode: <named-content xmlns:xlink="http://www.w3.org/1999/xlink" content-type="dwc:countryCode" xlink:type="simple">FI</named-content>; stateProvince: <named-content xmlns:xlink="http://www.w3.org/1999/xlink" content-type="dwc:stateProvince" xlink:type="simple">Lapland</named-content>; municipality: <named-content xmlns:xlink="http://www.w3.org/1999/xlink" content-type="dwc:municipality" xlink:type="simple">Enontekiö</named-content>; locality: <named-content xmlns:xlink="http://www.w3.org/1999/xlink" content-type="dwc:locality" xlink:type="simple">Pikkuvaarat SW</named-content>; verbatimElevation: <named-content xmlns:xlink="http://www.w3.org/1999/xlink" content-type="dwc:verbatimElevation" xlink:type="simple">493</named-content>; verbatimLatitude: <named-content xmlns:xlink="http://www.w3.org/1999/xlink" content-type="dwc:verbatimLatitude" xlink:type="simple">68°07'49.7'' N</named-content>; verbatimLongitude: <named-content xmlns:xlink="http://www.w3.org/1999/xlink" content-type="dwc:verbatimLongitude" xlink:type="simple">24°02'39.8'' E</named-content>; <bold>Event:</bold> samplingProtocol: <named-content xmlns:xlink="http://www.w3.org/1999/xlink" content-type="dwc:samplingProtocol" xlink:type="simple">Malaise trap</named-content>; eventDate: <named-content xmlns:xlink="http://www.w3.org/1999/xlink" content-type="dwc:eventDate" xlink:type="simple">12/09/2014</named-content>; endDayOfYear: <named-content xmlns:xlink="http://www.w3.org/1999/xlink" content-type="dwc:endDayOfYear" xlink:type="simple">164</named-content>; year: <named-content xmlns:xlink="http://www.w3.org/1999/xlink" content-type="dwc:year" xlink:type="simple">2014</named-content>; month: <named-content xmlns:xlink="http://www.w3.org/1999/xlink" content-type="dwc:month" xlink:type="simple">9</named-content>; day: <named-content xmlns:xlink="http://www.w3.org/1999/xlink" content-type="dwc:day" xlink:type="simple">12</named-content>; habitat: <named-content xmlns:xlink="http://www.w3.org/1999/xlink" content-type="dwc:habitat" xlink:type="simple">Poor sedge fen</named-content>; <bold>Record Level:</bold> institutionCode: <named-content xmlns:xlink="http://www.w3.org/1999/xlink" content-type="dwc:institutionCode" xlink:type="simple">ZFMK</named-content></p></list-item><list-item><p><bold>Type status:</bold> <named-content xmlns:xlink="http://www.w3.org/1999/xlink" content-type="dwc:typeStatus" xlink:type="simple">Other material</named-content>. <bold>Occurrence:</bold> catalogNumber: <named-content xmlns:xlink="http://www.w3.org/1999/xlink" content-type="dwc:catalogNumber" xlink:type="simple">ZFMK-TIS-2544914</named-content>; recordedBy: <named-content xmlns:xlink="http://www.w3.org/1999/xlink" content-type="dwc:recordedBy" xlink:type="simple">Jukka Salmela</named-content>; individualCount: <named-content xmlns:xlink="http://www.w3.org/1999/xlink" content-type="dwc:individualCount" xlink:type="simple">1</named-content>; sex: <named-content xmlns:xlink="http://www.w3.org/1999/xlink" content-type="dwc:sex" xlink:type="simple">male</named-content>; lifeStage: <named-content xmlns:xlink="http://www.w3.org/1999/xlink" content-type="dwc:lifeStage" xlink:type="simple">adult</named-content>; preparations: <named-content xmlns:xlink="http://www.w3.org/1999/xlink" content-type="dwc:preparations" xlink:type="simple">slide</named-content>; otherCatalogNumbers: <named-content xmlns:xlink="http://www.w3.org/1999/xlink" content-type="dwc:otherCatalogNumbers" xlink:type="simple">ZFMK-TIS-2544914</named-content>; <bold>Taxon:</bold> scientificName: <named-content xmlns:xlink="http://www.w3.org/1999/xlink" content-type="dwc:scientificName" xlink:type="simple"><italic><tp:taxon-name><tp:taxon-name-part taxon-name-part-type="genus">Ctenosciara</tp:taxon-name-part> <tp:taxon-name-part taxon-name-part-type="species">exigua</tp:taxon-name-part></tp:taxon-name></italic></named-content>; genus: <named-content xmlns:xlink="http://www.w3.org/1999/xlink" content-type="dwc:genus" xlink:type="simple"><tp:taxon-name><tp:taxon-name-part taxon-name-part-type="genus">Ctenosciara</tp:taxon-name-part></tp:taxon-name></named-content>; specificEpithet: <named-content xmlns:xlink="http://www.w3.org/1999/xlink" content-type="dwc:specificEpithet" xlink:type="simple"><tp:taxon-name><tp:taxon-name-part taxon-name-part-type="species">exigua</tp:taxon-name-part></tp:taxon-name></named-content>; scientificNameAuthorship: <named-content xmlns:xlink="http://www.w3.org/1999/xlink" content-type="dwc:scientificNameAuthorship" xlink:type="simple">Salmela &amp; Vilkamaa, 2005</named-content>; <bold>Location:</bold> country: <named-content xmlns:xlink="http://www.w3.org/1999/xlink" content-type="dwc:country" xlink:type="simple">Finland</named-content>; countryCode: <named-content xmlns:xlink="http://www.w3.org/1999/xlink" content-type="dwc:countryCode" xlink:type="simple">FI</named-content>; stateProvince: <named-content xmlns:xlink="http://www.w3.org/1999/xlink" content-type="dwc:stateProvince" xlink:type="simple">Lapland</named-content>; municipality: <named-content xmlns:xlink="http://www.w3.org/1999/xlink" content-type="dwc:municipality" xlink:type="simple">Savukoski</named-content>; locality: <named-content xmlns:xlink="http://www.w3.org/1999/xlink" content-type="dwc:locality" xlink:type="simple">Tyyroja</named-content>; verbatimElevation: <named-content xmlns:xlink="http://www.w3.org/1999/xlink" content-type="dwc:verbatimElevation" xlink:type="simple">251</named-content>; verbatimLatitude: <named-content xmlns:xlink="http://www.w3.org/1999/xlink" content-type="dwc:verbatimLatitude" xlink:type="simple">68°09'00" N</named-content>; verbatimLongitude: <named-content xmlns:xlink="http://www.w3.org/1999/xlink" content-type="dwc:verbatimLongitude" xlink:type="simple">28°33'00" E</named-content>; <bold>Event:</bold> samplingProtocol: <named-content xmlns:xlink="http://www.w3.org/1999/xlink" content-type="dwc:samplingProtocol" xlink:type="simple">Malaise trap</named-content>; eventDate: <named-content xmlns:xlink="http://www.w3.org/1999/xlink" content-type="dwc:eventDate" xlink:type="simple">05/08/2014</named-content>; endDayOfYear: <named-content xmlns:xlink="http://www.w3.org/1999/xlink" content-type="dwc:endDayOfYear" xlink:type="simple">217</named-content>; year: <named-content xmlns:xlink="http://www.w3.org/1999/xlink" content-type="dwc:year" xlink:type="simple">2014</named-content>; month: <named-content xmlns:xlink="http://www.w3.org/1999/xlink" content-type="dwc:month" xlink:type="simple">8</named-content>; day: <named-content xmlns:xlink="http://www.w3.org/1999/xlink" content-type="dwc:day" xlink:type="simple">5</named-content>; habitat: <named-content xmlns:xlink="http://www.w3.org/1999/xlink" content-type="dwc:habitat" xlink:type="simple">alpine brook, stony</named-content>; <bold>Record Level:</bold> institutionCode: <named-content xmlns:xlink="http://www.w3.org/1999/xlink" content-type="dwc:institutionCode" xlink:type="simple">ZFMK</named-content></p></list-item></list></tp:treatment-sec><tp:treatment-sec sec-type="Description"><title>Description</title><p>See <xref ref-type="bibr" rid="B1543441">Salmela and Vilkamaa (2005)</xref>.</p></tp:treatment-sec><tp:treatment-sec sec-type="Diagnosis"><title>Diagnosis</title><p><italic><tp:taxon-name><tp:taxon-name-part taxon-name-part-type="genus">Ctenosciara</tp:taxon-name-part> <tp:taxon-name-part taxon-name-part-type="species">exigua</tp:taxon-name-part></tp:taxon-name></italic> was described based on several specimens from mires in Central Finland. It was differentiated from <italic><tp:taxon-name><tp:taxon-name-part taxon-name-part-type="genus">Ctenosciara</tp:taxon-name-part> <tp:taxon-name-part taxon-name-part-type="species">hyalipennis</tp:taxon-name-part></tp:taxon-name></italic> by the evenly broad gonostyli with lacking megasetae at the dorsal side of the apical tooth, the smaller size and less setose CuA<sub>2</sub>. However, the most distinctive character, the shorter and roundish tegmen, was not mentioned. In <italic><tp:taxon-name><tp:taxon-name-part taxon-name-part-type="genus">Ct.</tp:taxon-name-part> <tp:taxon-name-part taxon-name-part-type="species">hyalipennis</tp:taxon-name-part></tp:taxon-name></italic> the tegmen is much longer than wide, nearly triangular. In our material, the number of macrotrichia on CuA<sub>2</sub> varies from 0 to 18 and the tibial comb was also found to be undivided in some specimens. There were usually differences to the original description in every specimen studied. As seen in Fig. <xref ref-type="fig" rid="F2157610">4</xref>, showing one of the barcoded individuals, the gonostylus is more tapered and has apical megasetae. One might argue, that our specimens do not exactly match with <italic><tp:taxon-name><tp:taxon-name-part taxon-name-part-type="genus">Ct.</tp:taxon-name-part> <tp:taxon-name-part taxon-name-part-type="species">exigua</tp:taxon-name-part></tp:taxon-name></italic>. But as they are in the same manner clearly and more different from <italic><tp:taxon-name><tp:taxon-name-part taxon-name-part-type="genus">Ct.</tp:taxon-name-part> <tp:taxon-name-part taxon-name-part-type="species">hyalipennis</tp:taxon-name-part></tp:taxon-name></italic>, we confidently identify them as <italic><tp:taxon-name><tp:taxon-name-part taxon-name-part-type="genus">Ct.</tp:taxon-name-part> <tp:taxon-name-part taxon-name-part-type="species">exigua</tp:taxon-name-part></tp:taxon-name></italic>.</p><sec sec-type="DNA barcoding result"><title>DNA barcoding result</title><p>BIN algorithm of BOLD indicates that the COI sequence of <italic><tp:taxon-name><tp:taxon-name-part taxon-name-part-type="genus">Ctenosciara</tp:taxon-name-part> <tp:taxon-name-part taxon-name-part-type="species">exigua</tp:taxon-name-part></tp:taxon-name></italic> is not significantly different from that of <italic><tp:taxon-name><tp:taxon-name-part taxon-name-part-type="genus">Ctenosciara</tp:taxon-name-part> <tp:taxon-name-part taxon-name-part-type="species">hyalipennis</tp:taxon-name-part></tp:taxon-name></italic> and belongs to the same BIN <ext-link xmlns:xlink="http://www.w3.org/1999/xlink" ext-link-type="uri" xlink:href="http://www.boldsystems.org/index.php/Public_BarcodeCluster?clusteruri=BOLD:AAH3983" xlink:type="simple">BOLD:AAH3983</ext-link>. More than 3000 specimens belonging to that same BIN are recorded from the South West and South East of Canada opposed by only roughly 1000 central-European records. Comparisons based on K2P distances within and between regions show closer affinities of <italic><tp:taxon-name><tp:taxon-name-part taxon-name-part-type="genus">Ctenosciara</tp:taxon-name-part> <tp:taxon-name-part taxon-name-part-type="species">exigua</tp:taxon-name-part></tp:taxon-name></italic> to the Nearctic population than to the European (Suppl. material <xref ref-type="supplementary-material" rid="S2808237">4</xref>). Nonetheless, <italic><tp:taxon-name><tp:taxon-name-part taxon-name-part-type="genus">Ct.</tp:taxon-name-part> <tp:taxon-name-part taxon-name-part-type="species">exigua</tp:taxon-name-part></tp:taxon-name></italic> is genetically identical with over 500 specimens from Canada, Germany and Norway (Suppl. material <xref ref-type="supplementary-material" rid="S2702023">3</xref> &amp; Suppl. material <xref ref-type="supplementary-material" rid="S2704751">6</xref>). The species complex of <italic><tp:taxon-name><tp:taxon-name-part taxon-name-part-type="genus">Ct.</tp:taxon-name-part> <tp:taxon-name-part taxon-name-part-type="species">hyalipennis</tp:taxon-name-part></tp:taxon-name></italic> and <italic><tp:taxon-name><tp:taxon-name-part taxon-name-part-type="genus">Ct.</tp:taxon-name-part> <tp:taxon-name-part taxon-name-part-type="species">exigua</tp:taxon-name-part></tp:taxon-name></italic> was first recorded for North America by <xref ref-type="bibr" rid="B1847094">Telfer et al. (2015)</xref>.</p></sec></tp:treatment-sec><tp:treatment-sec sec-type="Distribution"><title>Distribution</title><p>Since the original description from Finland, the species was mentioned again by <xref ref-type="bibr" rid="B1543451">Heller et al. (2009)</xref> from Sweden and therefore it appears to have a Northern European distribution. As the identification of this species is only possible by careful microsopic analysis of the male genitalia and because the most similar species, <italic><tp:taxon-name><tp:taxon-name-part taxon-name-part-type="genus">Ctenosciara</tp:taxon-name-part> <tp:taxon-name-part taxon-name-part-type="species">hyalipennis</tp:taxon-name-part></tp:taxon-name></italic>, is one of the most common European <tp:taxon-name><tp:taxon-name-part taxon-name-part-type="family">Sciaridae</tp:taxon-name-part></tp:taxon-name>, it may have been overlooked.</p></tp:treatment-sec><tp:treatment-sec sec-type="Taxon discussion"><title>Taxon discussion</title><p>The barcoding results coupled with the fact that <italic><tp:taxon-name><tp:taxon-name-part taxon-name-part-type="genus">Ctenosciara</tp:taxon-name-part> <tp:taxon-name-part taxon-name-part-type="species">hyalipennis</tp:taxon-name-part></tp:taxon-name></italic> and <italic><tp:taxon-name><tp:taxon-name-part taxon-name-part-type="genus">Ct.</tp:taxon-name-part> <tp:taxon-name-part taxon-name-part-type="species">exigua</tp:taxon-name-part></tp:taxon-name></italic> (in our understanding) are quite polymorphic raise the question <italic>"</italic> Is <italic><tp:taxon-name><tp:taxon-name-part taxon-name-part-type="genus">Ctenosciara</tp:taxon-name-part> <tp:taxon-name-part taxon-name-part-type="species">exigua</tp:taxon-name-part></tp:taxon-name></italic> really a distinct species?" or "Is it only one variant of the former?". In Central Europe, <italic><tp:taxon-name><tp:taxon-name-part taxon-name-part-type="genus">Ct.</tp:taxon-name-part> <tp:taxon-name-part taxon-name-part-type="species">hyalipennis</tp:taxon-name-part></tp:taxon-name></italic> shows two distinct morphs. The early spring form is larger and has clearly clavate gonostyles, whereas the summer variant is smaller, brighter and the shape of the gonostyles is just as parallel as in <italic><tp:taxon-name><tp:taxon-name-part taxon-name-part-type="genus">Ctenosciara</tp:taxon-name-part> <tp:taxon-name-part taxon-name-part-type="species">exigua</tp:taxon-name-part></tp:taxon-name></italic>. The summer variant was treated as <italic><tp:taxon-name><tp:taxon-name-part taxon-name-part-type="genus">Ctenosciara</tp:taxon-name-part> <tp:taxon-name-part taxon-name-part-type="species">thiedei</tp:taxon-name-part></tp:taxon-name></italic> in <xref ref-type="bibr" rid="B1543463">Thiede (1977)</xref>, a <italic>nomen nudum</italic>, which was never officially published. The analysis of the COI did not show any significant differences between both seasonal morphs. The same situation could be present for the <italic><tp:taxon-name><tp:taxon-name-part taxon-name-part-type="genus">Ctenosciara</tp:taxon-name-part> <tp:taxon-name-part taxon-name-part-type="species">exigua</tp:taxon-name-part></tp:taxon-name>/<tp:taxon-name><tp:taxon-name-part taxon-name-part-type="species">hyalipennis</tp:taxon-name-part></tp:taxon-name></italic> complex. Recently <xref ref-type="bibr" rid="B2153278">Kurina et al. (2015)</xref> described a species of <tp:taxon-name><tp:taxon-name-part taxon-name-part-type="family">Mycetophilidae</tp:taxon-name-part></tp:taxon-name>, which is not distinguishable genetically but only differs in the structure of male genitalia. Similarly is imaginable, that <italic><tp:taxon-name><tp:taxon-name-part taxon-name-part-type="genus">Ct.</tp:taxon-name-part> <tp:taxon-name-part taxon-name-part-type="species">hyalipennis</tp:taxon-name-part></tp:taxon-name></italic> is a species that has only recently invaded from some other part of the world, then successfully occupied different ecological nices, but speciation has not yet progressed to a point where clear genetic differences have taken place. The bifid East-West distribution pattern in Canada (Fig. <xref ref-type="fig" rid="F2702024">6</xref>) might be be a reminiscence of two recent, parallel immigrations, which independently started from the eastern and western coasts. All those localities of <italic><tp:taxon-name><tp:taxon-name-part taxon-name-part-type="genus">Ct.</tp:taxon-name-part> <tp:taxon-name-part taxon-name-part-type="species">hyalipennis</tp:taxon-name-part></tp:taxon-name></italic> are in the vicinity of typical entry points like harbors, airports and bigger cities with massive human activity or spreading already upstream. Geographic distribution of haplotypes underpin this assumption as Neartic population is gentically less diverse than European (Table <xref ref-type="table" rid="T2702086">1</xref>). Keeping in mind, that most of the sciarid sequences (96%) discussed here originated from the Global Malaise Trap Program and thus sequences are only single strand generated, so some of the singletons may reflect in fact sequencing artefacts. Also earlier faunistic studies from North America (<xref ref-type="bibr" rid="B1643882">Johannsen 1912</xref>, <xref ref-type="bibr" rid="B1643896">Pettey 1918</xref>) do not mention this species and it was found neither in historical collections nor in younger material until 2000 (Mohrig pers. comm.). Further morphological, ecological and genetic analyses are needed to shed light on species concepts of <italic><tp:taxon-name><tp:taxon-name-part taxon-name-part-type="genus">Ctenosciara</tp:taxon-name-part> <tp:taxon-name-part taxon-name-part-type="species">hyalipennis</tp:taxon-name-part></tp:taxon-name></italic> <italic>sensu latu.</italic> For the moment we propose to continue treating <italic><tp:taxon-name><tp:taxon-name-part taxon-name-part-type="genus">Ctenosciara</tp:taxon-name-part> <tp:taxon-name-part taxon-name-part-type="species">exigua</tp:taxon-name-part></tp:taxon-name></italic> as a distinct species.</p></tp:treatment-sec><tp:treatment-sec><!--Section generated to contain objects referenced in tp:taxon-treatment.--><fig-group id="F2157610" position="float" orientation="portrait"><caption><p><italic><tp:taxon-name><tp:taxon-name-part taxon-name-part-type="genus">Ctenosciara</tp:taxon-name-part> <tp:taxon-name-part taxon-name-part-type="species">exigua</tp:taxon-name-part></tp:taxon-name></italic> Salmela and Vilkamaa (2005). Specimen ZFMK-TIS-2544914.</p></caption><fig id="F2157615" position="float" orientation="portrait"><label>Figure 4a.</label><caption><p>Gonostylus, scale 0.1 mm</p></caption><graphic xmlns:xlink="http://www.w3.org/1999/xlink" xlink:href="biodiversity_data_journal-4-e6460-g004_a.jpg" xlink:type="simple" position="float" orientation="portrait" id="oo_63824.jpg"/></fig><fig id="F2157616" position="float" orientation="portrait"><label>Figure 4b.</label><caption><p>Tegmen, scale 0.1 mm</p></caption><graphic xmlns:xlink="http://www.w3.org/1999/xlink" xlink:href="biodiversity_data_journal-4-e6460-g004_b.jpg" xlink:type="simple" position="float" orientation="portrait" id="oo_63825.jpg"/></fig><fig id="F2157617" position="float" orientation="portrait"><label>Figure 4c.</label><caption><p>Wing, gonostylus, scale 1 mm</p></caption><graphic xmlns:xlink="http://www.w3.org/1999/xlink" xlink:href="biodiversity_data_journal-4-e6460-g004_c.jpg" xlink:type="simple" position="float" orientation="portrait" id="oo_63826.jpg"/></fig><fig id="F2157618" position="float" orientation="portrait"><label>Figure 4d.</label><caption><p>Tibial comb, scale 0.1 mm</p></caption><graphic xmlns:xlink="http://www.w3.org/1999/xlink" xlink:href="biodiversity_data_journal-4-e6460-g004_d.jpg" xlink:type="simple" position="float" orientation="portrait" id="oo_63827.jpg"/></fig></fig-group><supplementary-material xmlns:xlink="http://www.w3.org/1999/xlink" id="S2808237" orientation="portrait" position="float" xlink:type="simple"><label>Supplementary material 4</label><caption><p>K2P comparison BIN AAH3983</p></caption><p>Data type: distance data</p><p>File: oo_74311.xlsx</p><media xlink:href="biodiversity_data_journal-4-e6460-s004.xlsx" mimetype="Microsoft Excel Document" mime-subtype="xlsx" position="float" orientation="portrait" xlink:type="simple"/><attrib specific-use="authors">Björn Rulik &amp; Kai Heller</attrib></supplementary-material><supplementary-material xmlns:xlink="http://www.w3.org/1999/xlink" id="S2702023" orientation="portrait" position="float" xlink:type="simple"><label>Supplementary material 3</label><caption><p>K2P pairwise distances BIN AAH3983</p></caption><p>Data type: distance matrix</p><p>File: oo_74309.xlsx</p><media xlink:href="biodiversity_data_journal-4-e6460-s003.xlsx" mimetype="Microsoft Excel Document" mime-subtype="xlsx" position="float" orientation="portrait" xlink:type="simple"/><attrib specific-use="authors">Björn Rulik &amp; Kai Heller</attrib></supplementary-material><supplementary-material xmlns:xlink="http://www.w3.org/1999/xlink" id="S2704751" orientation="portrait" position="float" xlink:type="simple"><label>Supplementary material 6</label><caption><p>BOLD Taxon ID tree</p></caption><p>Data type: tree</p><p>File: oo_73957.pdf</p><media xlink:href="biodiversity_data_journal-4-e6460-s006.pdf" mimetype="Adobe Acrobat Document" mime-subtype="pdf" position="float" orientation="portrait" xlink:type="simple"/><attrib specific-use="authors">Björn Rulik &amp; Kai Heller</attrib></supplementary-material><fig id="F2702024" position="float" orientation="portrait"><label>Figure 6.</label><caption><p>Occurence of Nearctic <tp:taxon-name><tp:taxon-name-part taxon-name-part-type="family">Sciaridae</tp:taxon-name-part></tp:taxon-name> based on public availaible records on BOLD Suppl. material <xref ref-type="supplementary-material" rid="S2702003">1</xref>. Localities with <tp:taxon-name><tp:taxon-name-part taxon-name-part-type="family">Sciaridae</tp:taxon-name-part></tp:taxon-name> (yellow dots) are even distributed, but BIN AAH3983 (black diamond) is restricted to West and East coast only.</p></caption><graphic xmlns:xlink="http://www.w3.org/1999/xlink" xlink:href="biodiversity_data_journal-4-e6460-g006.png" position="float" id="oo_73953.png" orientation="portrait" xlink:type="simple"/></fig><supplementary-material xmlns:xlink="http://www.w3.org/1999/xlink" id="S2702003" orientation="portrait" position="float" xlink:type="simple"><label>Supplementary material 1</label><caption><p>Nearctic <tp:taxon-name><tp:taxon-name-part taxon-name-part-type="family">Sciaridae</tp:taxon-name-part></tp:taxon-name> from BOLD</p></caption><p>Data type: data spread sheet localities</p><p>File: oo_73947.xlsx</p><media xlink:href="biodiversity_data_journal-4-e6460-s001.xlsx" mimetype="Microsoft Excel Document" mime-subtype="xlsx" position="float" orientation="portrait" xlink:type="simple"/><attrib specific-use="authors">Björn Rulik &amp; Kai Heller</attrib></supplementary-material><table-wrap id="T2702086" position="float" orientation="portrait"><label>Table 1.</label><caption><p>Geographic haplotype distribution. ENEA = East Nearctic, FIN = Finland, * = <italic><tp:taxon-name><tp:taxon-name-part taxon-name-part-type="genus">Ct.</tp:taxon-name-part> <tp:taxon-name-part taxon-name-part-type="species">exigua</tp:taxon-name-part></tp:taxon-name></italic>, GER = Germany, NOR = Norway, WNEA = West Nearctic, see also Suppl. material <xref ref-type="supplementary-material" rid="S2702133">5</xref></p></caption><table rules="all" border="0" style="height:168px; width:806px"><tbody><tr><td rowspan="1" colspan="1" style="height: 15pt; width: 60pt; text-align: right;">
              <bold>hap</bold>
            </td><td rowspan="1" colspan="1" style="width: 28px;">
              <bold>1</bold>
            </td><td rowspan="1" colspan="1" style="width: 28px;">
              <bold>2</bold>
            </td><td rowspan="1" colspan="1" style="width: 28px;">
              <bold>3</bold>
            </td><td rowspan="1" colspan="1" style="width: 28px;">
              <bold>4</bold>
            </td><td rowspan="1" colspan="1" style="width: 28px;">
              <bold>5</bold>
            </td><td rowspan="1" colspan="1" style="width: 28px;">
              <bold>6</bold>
            </td><td rowspan="1" colspan="1" style="width: 28px;">
              <bold>7</bold>
            </td><td rowspan="1" colspan="1" style="width: 28px;">
              <bold>8</bold>
            </td><td rowspan="1" colspan="1" style="width: 28px;">
              <bold>9</bold>
            </td><td rowspan="1" colspan="1" style="width: 28px;">
              <bold>10</bold>
            </td><td rowspan="1" colspan="1" style="width: 28px;">
              <bold>11</bold>
            </td><td rowspan="1" colspan="1" style="width: 28px;">
              <bold>12</bold>
            </td><td rowspan="1" colspan="1" style="width: 28px;">
              <bold>13</bold>
            </td><td rowspan="1" colspan="1" style="width: 28px;">
              <bold>14</bold>
            </td><td rowspan="1" colspan="1" style="width: 28px;">
              <bold>15</bold>
            </td><td rowspan="1" colspan="1" style="width: 28px;">
              <bold>16</bold>
            </td><td rowspan="1" colspan="1" style="width: 28px;">
              <bold>17</bold>
            </td><td rowspan="1" colspan="1" style="width: 28px;">
              <bold>18</bold>
            </td><td rowspan="1" colspan="1" style="width: 28px;">
              <bold>19</bold>
            </td><td rowspan="1" colspan="1" style="width: 28px;">
              <bold>20</bold>
            </td></tr></tbody><tbody><tr><td rowspan="1" colspan="1" style="height:15.0pt">
              <bold>ENEA</bold>
            </td><td rowspan="1" colspan="1" style="text-align: center;">2711</td><td rowspan="1" colspan="1" style="text-align: center;">213</td><td rowspan="1" colspan="1" style="text-align: center;">1</td><td rowspan="1" colspan="1" style="text-align: center;">1</td><td rowspan="1" colspan="1" style="text-align: center;"/><td rowspan="1" colspan="1" style="text-align: center;"/><td rowspan="1" colspan="1" style="text-align: center;"/><td rowspan="1" colspan="1" style="text-align: center;"/><td rowspan="1" colspan="1" style="text-align: center;"/><td rowspan="1" colspan="1" style="text-align: center;"/><td rowspan="1" colspan="1" style="text-align: center;"/><td rowspan="1" colspan="1" style="text-align: center;"/><td rowspan="1" colspan="1" style="text-align: center;"/><td rowspan="1" colspan="1" style="text-align: center;"/><td rowspan="1" colspan="1" style="text-align: center;"/><td rowspan="1" colspan="1" style="text-align: center;"/><td rowspan="1" colspan="1" style="text-align: center;"/><td rowspan="1" colspan="1" style="text-align: center;"/><td rowspan="1" colspan="1" style="text-align: center;"/><td rowspan="1" colspan="1" style="text-align: center;">1</td></tr><tr><td rowspan="1" colspan="1" style="height:15.0pt">
              <bold>FIN*</bold>
            </td><td rowspan="1" colspan="1" style="text-align: center;">2</td><td rowspan="1" colspan="1" style="text-align: center;"/><td rowspan="1" colspan="1" style="text-align: center;"/><td rowspan="1" colspan="1" style="text-align: center;"/><td rowspan="1" colspan="1" style="text-align: center;"/><td rowspan="1" colspan="1" style="text-align: center;"/><td rowspan="1" colspan="1" style="text-align: center;"/><td rowspan="1" colspan="1" style="text-align: center;"/><td rowspan="1" colspan="1" style="text-align: center;"/><td rowspan="1" colspan="1" style="text-align: center;"/><td rowspan="1" colspan="1" style="text-align: center;"/><td rowspan="1" colspan="1" style="text-align: center;"/><td rowspan="1" colspan="1" style="text-align: center;"/><td rowspan="1" colspan="1" style="text-align: center;"/><td rowspan="1" colspan="1" style="text-align: center;"/><td rowspan="1" colspan="1" style="text-align: center;"/><td rowspan="1" colspan="1" style="text-align: center;"/><td rowspan="1" colspan="1" style="text-align: center;"/><td rowspan="1" colspan="1" style="text-align: center;"/><td rowspan="1" colspan="1" style="text-align: center;"/></tr><tr><td rowspan="1" colspan="1" style="height:15.0pt">
              <bold>GER</bold>
            </td><td rowspan="1" colspan="1" style="text-align: center;">132</td><td rowspan="1" colspan="1" style="text-align: center;">2</td><td rowspan="1" colspan="1" style="text-align: center;"/><td rowspan="1" colspan="1" style="text-align: center;"/><td rowspan="1" colspan="1" style="text-align: center;">14</td><td rowspan="1" colspan="1" style="text-align: center;">853</td><td rowspan="1" colspan="1" style="text-align: center;">1</td><td rowspan="1" colspan="1" style="text-align: center;">1</td><td rowspan="1" colspan="1" style="text-align: center;">3</td><td rowspan="1" colspan="1" style="text-align: center;">3</td><td rowspan="1" colspan="1" style="text-align: center;">5</td><td rowspan="1" colspan="1" style="text-align: center;">2</td><td rowspan="1" colspan="1" style="text-align: center;">4</td><td rowspan="1" colspan="1" style="text-align: center;">2</td><td rowspan="1" colspan="1" style="text-align: center;">1</td><td rowspan="1" colspan="1" style="text-align: center;">2</td><td rowspan="1" colspan="1" style="text-align: center;">1</td><td rowspan="1" colspan="1" style="text-align: center;">1</td><td rowspan="1" colspan="1" style="text-align: center;">1</td><td rowspan="1" colspan="1" style="text-align: center;"/></tr><tr><td rowspan="1" colspan="1" style="height:15.0pt">
              <bold>NOR</bold>
            </td><td rowspan="1" colspan="1" style="text-align: center;">1</td><td rowspan="1" colspan="1" style="text-align: center;"/><td rowspan="1" colspan="1" style="text-align: center;"/><td rowspan="1" colspan="1" style="text-align: center;"/><td rowspan="1" colspan="1" style="text-align: center;">2</td><td rowspan="1" colspan="1" style="text-align: center;"/><td rowspan="1" colspan="1" style="text-align: center;"/><td rowspan="1" colspan="1" style="text-align: center;"/><td rowspan="1" colspan="1" style="text-align: center;"/><td rowspan="1" colspan="1" style="text-align: center;"/><td rowspan="1" colspan="1" style="text-align: center;"/><td rowspan="1" colspan="1" style="text-align: center;"/><td rowspan="1" colspan="1" style="text-align: center;"/><td rowspan="1" colspan="1" style="text-align: center;"/><td rowspan="1" colspan="1" style="text-align: center;"/><td rowspan="1" colspan="1" style="text-align: center;"/><td rowspan="1" colspan="1" style="text-align: center;"/><td rowspan="1" colspan="1" style="text-align: center;"/><td rowspan="1" colspan="1" style="text-align: center;"/><td rowspan="1" colspan="1" style="text-align: center;"/></tr><tr><td rowspan="1" colspan="1" style="height:15.0pt">
              <bold>WNEA</bold>
            </td><td rowspan="1" colspan="1" style="text-align: center;">8</td><td rowspan="1" colspan="1" style="text-align: center;">79</td><td rowspan="1" colspan="1" style="text-align: center;"/><td rowspan="1" colspan="1" style="text-align: center;"/><td rowspan="1" colspan="1" style="text-align: center;"/><td rowspan="1" colspan="1" style="text-align: center;"/><td rowspan="1" colspan="1" style="text-align: center;"/><td rowspan="1" colspan="1" style="text-align: center;"/><td rowspan="1" colspan="1" style="text-align: center;"/><td rowspan="1" colspan="1" style="text-align: center;"/><td rowspan="1" colspan="1" style="text-align: center;"/><td rowspan="1" colspan="1" style="text-align: center;"/><td rowspan="1" colspan="1" style="text-align: center;"/><td rowspan="1" colspan="1" style="text-align: center;"/><td rowspan="1" colspan="1" style="text-align: center;"/><td rowspan="1" colspan="1" style="text-align: center;"/><td rowspan="1" colspan="1" style="text-align: center;"/><td rowspan="1" colspan="1" style="text-align: center;"/><td rowspan="1" colspan="1" style="text-align: center;"/><td rowspan="1" colspan="1" style="text-align: center;"/></tr><tr><td rowspan="1" colspan="1" style="height:15.0pt">
              <bold>total</bold>
            </td><td rowspan="1" colspan="1" style="text-align: center;">2854</td><td rowspan="1" colspan="1" style="text-align: center;">294</td><td rowspan="1" colspan="1" style="text-align: center;">1</td><td rowspan="1" colspan="1" style="text-align: center;">1</td><td rowspan="1" colspan="1" style="text-align: center;">16</td><td rowspan="1" colspan="1" style="text-align: center;">853</td><td rowspan="1" colspan="1" style="text-align: center;">1</td><td rowspan="1" colspan="1" style="text-align: center;">1</td><td rowspan="1" colspan="1" style="text-align: center;">3</td><td rowspan="1" colspan="1" style="text-align: center;">3</td><td rowspan="1" colspan="1" style="text-align: center;">5</td><td rowspan="1" colspan="1" style="text-align: center;">2</td><td rowspan="1" colspan="1" style="text-align: center;">4</td><td rowspan="1" colspan="1" style="text-align: center;">2</td><td rowspan="1" colspan="1" style="text-align: center;">1</td><td rowspan="1" colspan="1" style="text-align: center;">2</td><td rowspan="1" colspan="1" style="text-align: center;">1</td><td rowspan="1" colspan="1" style="text-align: center;">1</td><td rowspan="1" colspan="1" style="text-align: center;">1</td><td rowspan="1" colspan="1" style="text-align: center;">1</td></tr></tbody></table></table-wrap><supplementary-material xmlns:xlink="http://www.w3.org/1999/xlink" id="S2702133" orientation="portrait" position="float" xlink:type="simple"><label>Supplementary material 5</label><caption><p>Haplotype information</p></caption><p>Data type: genomic</p><p>File: oo_73960.xlsx</p><media xlink:href="biodiversity_data_journal-4-e6460-s005.xlsx" mimetype="Microsoft Excel Document" mime-subtype="xlsx" position="float" orientation="portrait" xlink:type="simple"/><attrib specific-use="authors">Björn Rulik &amp; Kai Heller</attrib></supplementary-material></tp:treatment-sec><ref-list><ref id="B1543441"><element-citation xmlns:xlink="http://www.w3.org/1999/xlink" publication-type="article" xlink:type="simple"><person-group person-group-type="author"><name name-style="western"><surname>Salmela</surname><given-names>J.</given-names></name><name name-style="western"><surname>Vilkamaa</surname><given-names>P.</given-names></name></person-group><year>2005</year><article-title><tp:taxon-name><tp:taxon-name-part taxon-name-part-type="family">Sciaridae</tp:taxon-name-part></tp:taxon-name> (<tp:taxon-name><tp:taxon-name-part taxon-name-part-type="order">Diptera</tp:taxon-name-part></tp:taxon-name>) from central Finland: faunistics and taxonomy</article-title><source>Entomologica Fennica</source><volume>16</volume><fpage>287</fpage><lpage>300</lpage></element-citation></ref><ref id="B1847094"><element-citation xmlns:xlink="http://www.w3.org/1999/xlink" publication-type="article" xlink:type="simple"><person-group person-group-type="author"><name name-style="western"><surname>Telfer</surname><given-names>Angela</given-names></name><name name-style="western"><surname>deWaard</surname><given-names>Jeremy</given-names></name><name name-style="western"><surname>Young</surname><given-names>Monica</given-names></name><name name-style="western"><surname>Quinn</surname><given-names>Jenna</given-names></name><name name-style="western"><surname>Perez</surname><given-names>Kate</given-names></name><name name-style="western"><surname>Sobel</surname><given-names>Crystal</given-names></name><name name-style="western"><surname>Sones</surname><given-names>Jayme</given-names></name><name name-style="western"><surname>Levesque-Beaudin</surname><given-names>Valerie</given-names></name><name name-style="western"><surname>Derbyshire</surname><given-names>Rachael</given-names></name><name name-style="western"><surname>Fernandez-Triana</surname><given-names>Jose</given-names></name><name name-style="western"><surname>Rougerie</surname><given-names>Rodolphe</given-names></name><name name-style="western"><surname>Thevanayagam</surname><given-names>Abinah</given-names></name><name name-style="western"><surname>Boskovic</surname><given-names>Adrian</given-names></name><name name-style="western"><surname>Borisenko</surname><given-names>Alex</given-names></name><name name-style="western"><surname>Cadel</surname><given-names>Alex</given-names></name><name name-style="western"><surname>Brown</surname><given-names>Allison</given-names></name><name name-style="western"><surname>Pages</surname><given-names>Anais</given-names></name><name name-style="western"><surname>Castillo</surname><given-names>Anibal</given-names></name><name name-style="western"><surname>Nicolai</surname><given-names>Annegret</given-names></name><name name-style="western"><surname>Mockford</surname><given-names>Barb</given-names></name><name name-style="western"><surname>Mockford</surname><given-names>Glenn</given-names></name><name name-style="western"><surname>Bukowski</surname><given-names>Belén</given-names></name><name name-style="western"><surname>Wilson</surname><given-names>Bill</given-names></name><name name-style="western"><surname>Trojahn</surname><given-names>Brock</given-names></name><name name-style="western"><surname>Lacroix</surname><given-names>Carole Ann</given-names></name><name name-style="western"><surname>Brimblecombe</surname><given-names>Chris</given-names></name><name name-style="western"><surname>Hay</surname><given-names>Christoper</given-names></name><name name-style="western"><surname>Ho</surname><given-names>Christmas</given-names></name><name name-style="western"><surname>Steinke</surname><given-names>Claudia</given-names></name><name name-style="western"><surname>Warne</surname><given-names>Connor</given-names></name><name name-style="western"><surname>Cortes</surname><given-names>Cristina Garrido</given-names></name><name name-style="western"><surname>Engelking</surname><given-names>Daniel</given-names></name><name name-style="western"><surname>Wright</surname><given-names>Danielle</given-names></name><name name-style="western"><surname>Lijtmaer</surname><given-names>Dario</given-names></name><name name-style="western"><surname>Gascoigne</surname><given-names>David</given-names></name><name name-style="western"><surname>Martich</surname><given-names>David Hernandez</given-names></name><name name-style="western"><surname>Morningstar</surname><given-names>Derek</given-names></name><name name-style="western"><surname>Neumann</surname><given-names>Dirk</given-names></name><name name-style="western"><surname>Steinke</surname><given-names>Dirk</given-names></name><name name-style="western"><surname>DeBruin</surname><given-names>Donna</given-names></name><name name-style="western"><surname>DeBruin</surname><given-names>Marco</given-names></name><name name-style="western"><surname>Dobias</surname><given-names>Dylan</given-names></name><name name-style="western"><surname>Sears</surname><given-names>Elizabeth</given-names></name><name name-style="western"><surname>Richard</surname><given-names>Ellen</given-names></name><name name-style="western"><surname>Damstra</surname><given-names>Emily</given-names></name><name name-style="western"><surname>Zakharov</surname><given-names>Evgeny</given-names></name><name name-style="western"><surname>Laberge</surname><given-names>Frederic</given-names></name><name name-style="western"><surname>Collins</surname><given-names>Gemma</given-names></name><name name-style="western"><surname>Blagoev</surname><given-names>Gergin</given-names></name><name name-style="western"><surname>Grainge</surname><given-names>Gerrie</given-names></name><name name-style="western"><surname>Ansell</surname><given-names>Graham</given-names></name><name name-style="western"><surname>Meredith</surname><given-names>Greg</given-names></name><name name-style="western"><surname>Hogg</surname><given-names>Ian</given-names></name><name name-style="western"><surname>McKeown</surname><given-names>Jaclyn</given-names></name><name name-style="western"><surname>Topan</surname><given-names>Janet</given-names></name><name name-style="western"><surname>Bracey</surname><given-names>Jason</given-names></name><name name-style="western"><surname>Guenther</surname><given-names>Jerry</given-names></name><name name-style="western"><surname>Sills-Gilligan</surname><given-names>Jesse</given-names></name><name name-style="western"><surname>Addesi</surname><given-names>Joseph</given-names></name><name name-style="western"><surname>Persi</surname><given-names>Joshua</given-names></name><name name-style="western"><surname>Layton</surname><given-names>Kara</given-names></name><name name-style="western"><surname>D'Souza</surname><given-names>Kareina</given-names></name><name name-style="western"><surname>Dorji</surname><given-names>Kencho</given-names></name><name name-style="western"><surname>Grundy</surname><given-names>Kevin</given-names></name><name name-style="western"><surname>Nghidinwa</surname><given-names>Kirsti</given-names></name><name name-style="western"><surname>Ronnenberg</surname><given-names>Kylee</given-names></name><name name-style="western"><surname>Lee</surname><given-names>Kyung Min</given-names></name><name name-style="western"><surname>Xie</surname><given-names>Linxi</given-names></name><name name-style="western"><surname>Lu</surname><given-names>Liuqiong</given-names></name><name name-style="western"><surname>Penev</surname><given-names>Lyubomir</given-names></name><name name-style="western"><surname>Gonzalez</surname><given-names>Mailyn</given-names></name><name name-style="western"><surname>Rosati</surname><given-names>Margaret</given-names></name><name name-style="western"><surname>Kekkonen</surname><given-names>Mari</given-names></name><name name-style="western"><surname>Kuzmina</surname><given-names>Maria</given-names></name><name name-style="western"><surname>Iskandar</surname><given-names>Marianne</given-names></name><name name-style="western"><surname>Mutanen</surname><given-names>Marko</given-names></name><name name-style="western"><surname>Fatahi</surname><given-names>Maryam</given-names></name><name name-style="western"><surname>Pentinsaari</surname><given-names>Mikko</given-names></name><name name-style="western"><surname>Bauman</surname><given-names>Miriam</given-names></name><name name-style="western"><surname>Nikolova</surname><given-names>Nadya</given-names></name><name name-style="western"><surname>Ivanova</surname><given-names>Natalia</given-names></name><name name-style="western"><surname>Jones</surname><given-names>Nathaniel</given-names></name><name name-style="western"><surname>Weerasuriya</surname><given-names>Nimalka</given-names></name><name name-style="western"><surname>Monkhouse</surname><given-names>Norman</given-names></name><name name-style="western"><surname>Lavinia</surname><given-names>Pablo</given-names></name><name name-style="western"><surname>Jannetta</surname><given-names>Paul</given-names></name><name name-style="western"><surname>Hanisch</surname><given-names>Priscila</given-names></name><name name-style="western"><surname>McMullin</surname><given-names>R. Troy</given-names></name><name name-style="western"><surname>Flores</surname><given-names>Rafael Ojeda</given-names></name><name name-style="western"><surname>Mouttet</surname><given-names>Raphaëlle</given-names></name><name name-style="western"><surname>Vender</surname><given-names>Reid</given-names></name><name name-style="western"><surname>Labbee</surname><given-names>Renee</given-names></name><name name-style="western"><surname>Forsyth</surname><given-names>Robert</given-names></name><name name-style="western"><surname>Lauder</surname><given-names>Rob</given-names></name><name name-style="western"><surname>Dickson</surname><given-names>Ross</given-names></name><name name-style="western"><surname>Kroft</surname><given-names>Ruth</given-names></name><name name-style="western"><surname>Miller</surname><given-names>Scott</given-names></name><name name-style="western"><surname>MacDonald</surname><given-names>Shannon</given-names></name><name name-style="western"><surname>Panthi</surname><given-names>Sishir</given-names></name><name name-style="western"><surname>Pedersen</surname><given-names>Stephanie</given-names></name><name name-style="western"><surname>Sobek-Swant</surname><given-names>Stephanie</given-names></name><name name-style="western"><surname>Naik</surname><given-names>Suresh</given-names></name><name name-style="western"><surname>Lipinskaya</surname><given-names>Tatsiana</given-names></name><name name-style="western"><surname>Eagalle</surname><given-names>Thanushi</given-names></name><name name-style="western"><surname>Decaëns</surname><given-names>Thibaud</given-names></name><name name-style="western"><surname>Kosuth</surname><given-names>Thibault</given-names></name><name name-style="western"><surname>Braukmann</surname><given-names>Thomas</given-names></name><name name-style="western"><surname>Woodcock</surname><given-names>Tom</given-names></name><name name-style="western"><surname>Roslin</surname><given-names>Tomas</given-names></name><name name-style="western"><surname>Zammit</surname><given-names>Tony</given-names></name><name name-style="western"><surname>Campbell</surname><given-names>Victoria</given-names></name><name name-style="western"><surname>Dinca</surname><given-names>Vlad</given-names></name><name name-style="western"><surname>Peneva</surname><given-names>Vlada</given-names></name><name name-style="western"><surname>Hebert</surname><given-names>Paul</given-names></name></person-group><year>2015</year><article-title>Biodiversity inventories in high gear: DNA barcoding facilitates a rapid biotic survey of a temperate nature reserve</article-title><source>Biodiversity Data Journal</source><volume>3</volume><fpage>e6313</fpage><uri xlink:type="simple">http://dx.doi.org/10.3897/bdj.3.e6313</uri><pub-id pub-id-type="doi">10.3897/bdj.3.e6313</pub-id></element-citation></ref><ref id="B1543451"><element-citation xmlns:xlink="http://www.w3.org/1999/xlink" publication-type="article" xlink:type="simple"><person-group person-group-type="author"><name name-style="western"><surname>Heller</surname><given-names>K.</given-names></name><name name-style="western"><surname>Vilkamaa</surname><given-names>P.</given-names></name><name name-style="western"><surname>Hippa</surname><given-names>H.</given-names></name></person-group><year>2009</year><article-title>An annotated check list of Swedish black fungus gnats (<tp:taxon-name><tp:taxon-name-part taxon-name-part-type="order">Diptera</tp:taxon-name-part></tp:taxon-name>, <tp:taxon-name><tp:taxon-name-part taxon-name-part-type="family">Sciaridae</tp:taxon-name-part></tp:taxon-name>)</article-title><source>Sahlbergia</source><volume>15</volume><fpage>23</fpage><lpage>51</lpage></element-citation></ref><ref id="B1543463"><element-citation xmlns:xlink="http://www.w3.org/1999/xlink" publication-type="article" xlink:type="simple"><person-group person-group-type="author"><name name-style="western"><surname>Thiede</surname><given-names>U.</given-names></name></person-group><year>1977</year><article-title>Untersuchungen über die Arthropodenfauna in Fichtenforsten (Populationsökologie, Energieumsatz). Zoologische Jahrbücher, Abteilung für Systematik, Ökologie und Geographie der</article-title><source>Tiere</source><volume>104</volume><fpage>137</fpage><lpage>202</lpage></element-citation></ref><ref id="B2153278"><element-citation xmlns:xlink="http://www.w3.org/1999/xlink" publication-type="article" xlink:type="simple"><person-group person-group-type="author"><name name-style="western"><surname>Kurina</surname><given-names>Olavi</given-names></name><name name-style="western"><surname>Õunap</surname><given-names>Erki</given-names></name><name name-style="western"><surname>Põldmaa</surname><given-names>Kadri</given-names></name></person-group><year>2015</year><article-title>Two new Neuratelia Rondani (<tp:taxon-name><tp:taxon-name-part taxon-name-part-type="order">Diptera</tp:taxon-name-part></tp:taxon-name>, <tp:taxon-name><tp:taxon-name-part taxon-name-part-type="family">Mycetophilidae</tp:taxon-name-part></tp:taxon-name>) species from Western Palaearctic: a case of limited congruence between morphology and DNA sequence data</article-title><source>ZooKeys</source><volume>496</volume><fpage>105</fpage><lpage>129</lpage><uri xlink:type="simple">http://dx.doi.org/10.3897/zookeys.496.9315</uri><pub-id pub-id-type="doi">10.3897/zookeys.496.9315</pub-id></element-citation></ref><ref id="B1643882"><element-citation xmlns:xlink="http://www.w3.org/1999/xlink" publication-type="chapter" xlink:type="simple"><person-group person-group-type="author"><name name-style="western"><surname>Johannsen</surname><given-names>O. A.</given-names></name></person-group><year>1912</year><chapter-title>The <tp:taxon-name><tp:taxon-name-part taxon-name-part-type="family">Mycetophilidae</tp:taxon-name-part></tp:taxon-name> of North America. Part IV (Conclusion). Bulletin of the</chapter-title><source>Maine Agricultural Experimental Station</source><volume>200</volume></element-citation></ref><ref id="B1643896"><element-citation xmlns:xlink="http://www.w3.org/1999/xlink" publication-type="article" xlink:type="simple"><person-group person-group-type="author"><name name-style="western"><surname>Pettey</surname><given-names>F. W.</given-names></name></person-group><year>1918</year><article-title>A revision of the genus <italic><tp:taxon-name><tp:taxon-name-part taxon-name-part-type="genus">Sciara</tp:taxon-name-part></tp:taxon-name></italic> of the family <tp:taxon-name><tp:taxon-name-part taxon-name-part-type="family">Mycetophilidae</tp:taxon-name-part></tp:taxon-name> (<tp:taxon-name><tp:taxon-name-part taxon-name-part-type="order">Diptera</tp:taxon-name-part></tp:taxon-name>). Annals of the Entomological Society of</article-title><source>America</source><volume>11</volume><fpage>319</fpage><lpage>343</lpage><pub-id pub-id-type="doi">10.1093/aesa/11.4.319</pub-id></element-citation></ref></ref-list></tp:taxon-treatment>
